# Supplementary material for: Structural basis for defective membrane targeting of mutant enzyme in human VLCAD deficiency
Source: Nat Commun. 2022 Jun 27;13:3669. doi: 10.1038/s41467-022-31466-2 (PMC9237092; doi:10.1038/s41467-022-31466-2)
Supplement: Supplementary file 3 — Supplementary Data 1 [file 41467_2022_31466_MOESM3_ESM.xlsx]

## Sheet: Exp. Parameters, Replication
	HDX Data: Summary and List of Experimental Parameters
			Figure 1c, Figure 2d,e		Figure 3a	Figure 3b	Figure 3c	Figure S6
	Data Set	1: WT	2: A450P	3: L462P	4: WT ± IMM LIPO	5: A450P ± IMM LIPO	6: L462P ± IMM LIPO	7: WT 2	8: WT ± IMM LIPO 2	9: WT ± 500 mM KCl	10: WT ± IMM LIPO 500 mM KCl		Replication
	HDX reaction detailsa	Final D2O concentration=94.7%, pHread=6.6, 21 °C													Number of replicates for each VLCAD construct listed
	HDX time course	10s, 1m, 10m, 1h												Time point	1: WT	2: A450P	3: L462P	4: WT ± IMM LIPO	5: A450P ± IMM LIPO	6: L462P ± IMM LIPO	7: WT 2	8: WT ± IMM LIPO 2	9: WT ± 500 mM KCl	10: WT ± IMM LIPO 500 mM KCl
	HDX undeuterated controls	2	2	2	2	3	2	1	2	1	1			undeuterated controls	2	2	2	2	3	2	1	2	1	1
	Back-exchange	30-35%												10 sec	2	2	2	2	2	2	1	2	1	2
	Number of peptides	133 followed; 253 identified			149 followed; 282 identified	216 followed; 340 identified	171 followed; 253 identified	211 followed; 232 identified						1 min	2	2	2	2	2	2	1	2	1	2
	Sequence coverage	83.6			91.1	93.1	90.9	95						10 min	2	2	2	2	2	2	1	2	1	2
	Average peptide length; Redundancy	15.4, 3.83			15.4, 3.95	14.6, 5.32	15.2, 4.46	14.9; 5.18						1 hour	2	2	2	2	2	2	1	2	1	1
	Peptide filtering parameters	0.25 products/amino acid; 2 consecutive products
	Replicates	See replication table →
	Repeatabilityb	+/- 0.25 relative Da
	Significant differences	> 0.5 Da
		a 18-fold dilution with labeling buffer [10 mM HEPES, 200 mM KCl, 5 mM MgCl2, pD 7.0, 99.9% D2O].
		1:1 dilution with quench buffer [0.8 M guanidinium chloride, 0.8% (v/v) formic acid, pH 2.4, H2O].
		b No statistical tests were applied to the HDX MS measurements. Rather, based on measurements of mean methodological error (+/- 0.14 Da; (Houde D, Berkowitz SA, Engen JR. J. Pharm. Sci. 2011;100(6):2071-2086.) we chose a value (+/- 0.25 Da) well above that as the threshold for calling differences in relative deuterium incorporation measurements meaningful. See also explanations of this methodolog…

## Sheet: Figure 1c
																						Relative Percent Deuterium Incorporation										Relative Percent Deuterium Incorporation										B factors
																																										see notes below
																											WT VLCAD									WT VLCAD
	Sequence	Start	End	Length																		Sequence	Start	End		Range	0.167	1	10	60		Sequence	Start	End		0.167	1	10	60			Avg CA	Avg N
	HHHHSSGHIDDDDKHMAGGAAQL	-15	7	23																		AGGAAQL	1	7	-	1-7	70.3	70.68	70.52	70.6		AGGAAQL	1	7	1-7	70.3	70.68	70.52	70.6			missing	missing
	HHHSSGHIDDDDKHMAGGAAQL	-14	7	22																		LALDKSDSHPSDA	7	19	-	7-19	44.34	45.07	45.5	44.98		LALDKSDSHPSDA	7	19	7-19	44.34	45.07	45.5	44.98			missing	missing
	HHSSGHIDDDDKHMAGGAAQL	-13	7	21																		ALDKSDSHPSDA	8	19	-	8-19	45.89	46.98	47.01	46.41		ALDKSDSHPSDA	8	19	8-19	45.89	46.98	47.01	46.41			missing	missing
	HSSGHIDDDDKHMAGGAAQ	-12	6	19																		LDKSDSHPSD	9	18	-	9-18	52.82	53.06	52.95	52.93		LDKSDSHPSD	9	18	9-18	52.82	53.06	52.95	52.93			missing	missing
	HSSGHIDDDDKHMAGGAAQL	-12	7	20																		ALDKSDSHPSDAL	8	20	-	8-20	43.61	43.64	44.83	44.42		ALDKSDSHPSDAL	8	20	8-20	43.61	43.64	44.83	44.42			missing	missing
	SSGHIDDDDKHMAGGAAQL	-11	7	19																		DKSDSHPSDAL	10	20	-	10-20	47.24	48.6	48.86	48.17		DKSDSHPSDAL	10	20	10-20	47.24	48.6	48.86	48.17			missing	missing
	IDDDDKHMAGGAAQL	-7	7	15																		ALDKSDSHPSDALTRKKPAKAESKS	8	32	-	8-32	47.77	49.29	49.65	49.17		ALDKSDSHPSDALTRKKPAKAESKS	8	32	8-32	47.77	49.29	49.65	49.17			29.58	31.98
	AGGAAQL	1	7	7																		ALDKSDSHPSDALTRKKPAKAESKSF	8	33	-	8-33	44.09	45.81	47.87	47.83		ALDKSDSHPSDALTRKKPAKAESKSF	8	33	8-33	44.09	45.81	47.87	47.83			27.11	28.84
	LALDKSDSHPSDA	7	19	13																		LDKSDSHPSDALTRKKPAKAESKS	9	32	-	9-32	47.65	47.5	49	48.93		LDKSDSHPSDALTRKKPAKAESKS	9	32	9-32	47.65	47.5	49	48.93			29.58	31.98
	ALDKSDSHPSDA	8	19	12																		ALDKSDSHPSDALTRKKPAKAESKSFA	8	34	-	8-34	40.4	41.53	44.17	45.64		ALDKSDSHPSDALTRKKPAKAESKSFA	8	34	8-34	40.4	41.53	44.17	45.64			25.84	26.85
	ALDKSDSHPSDAL	8	20	13																		DKSDSHPSDALTRKKPAKAESKS	10	32	-	10-32	52.27	52.93	54.12	54.04		DKSDSHPSDALTRKKPAKAESKS	10	32	10-32	52.27	52.93	54.12	54.04			29.58	31.98
	ALDKSDSHPSDALTRKKPAKAESKS	8	32	25																		DKSDSHPSDALTRKKPAKAESKSF	10	33	-	10-33	45	46.93	49.36	49.34		DKSDSHPSDALTRKKPAKAESKSF	10	33	10-33	45	46.93	49.36	49.34			27.11	28.84
	ALDKSDSHPSDALTRKKPAKAESKSF	8	33	26																		ALDKSDSHPSDALTRKKPAKAESKSFAVG	8	36	-	8-36	35.3	36.95	39.27	41.7		ALDKSDSHPSDALTRKKPAKAESKSFAVG	8	36	8-36	35.3	36.95	39.27	41.7			24.55	25.24
	ALDKSDSHPSDALTRKKPAKAESKSFA	8	34	27																		ALTRKKPAKAESKS	19	32	-	19-32	64.6	67.04	68.29	68.07		ALTRKKPAKAESKS	19	32	19-32	64.6	67.04	68.29	68.07			29.58	31.98
	ALDKSDSHPSDALTRKKPAKAESKSFAVG	8	36	29																		LTRKKPAKAESKS	20	32	-	20-32	63.55	65.63	67.29	67.58		LTRKKPAKAESKS	20	32	20-32	63.55	65.63	67.29	67.58			29.58	31.98
	LDKSDSHPSD	9	18	10																		TRKKPAKAESKSFAVGM	21	37	-	21-37	24.65	26.92	31.89	37.07		TRKKPAKAESKSFAVGM	21	37	21-37	24.65	26.92	31.89	37.07			24.25	24.29
	LDKSDSHPSDALTRKKPAKAESKS	9	32	24																		FKGQLTTD	38	45	-	38-45	23.7	30.03	38.71	47.73		FKGQLTTD	38	45	38-45	23.7	30.03	38.71	47.73			23.13	23.1
	DKSDSHPSDAL	10	20	11																		KGQLTTDQVFPYPSVL	39	54	-	39-54	24.35	33.08	43.3	50.83		KGQLTTDQVFPYPSVL	39	54	39-54	24.35	33.08	43.3	50.83			22.54	22.2
	DKSDSHPSDALTRKKPAKAESKS	10	32	23																		FKGQLTTDQVFPYPSVLNE	38	56	-	38-56	28.23	38.3	50.17	57.93		FKGQLTTDQVFPYPSVLNE	38	56	38-56	28.23	38.3	50.17	57.93			22.53	22.05
	DKSDSHPSDALTRKKPAKAESKSF	10	33	24																		KGQLTTDQVFPYPSVLNE	39	56	-	39-56	29.54	39.27	49.92	58.02		KGQLTTDQVFPYPSVLNE	39	56	39-56	29.54	39.27	49.92	58.02			22.87	22.33
	ALTRKKPAKAESKS	19	32	14																		NEEQTQF	55	61	-	55-61	10.07	14.98	27.53	43.34		NEEQTQF	55	61	55-61	10.07	14.98	27.53	43.34			23.52	22.99
	LTRKKPAKAESKS	20	32	13																		FEEVNDPAKNDA	73	84	-	73-84	5.84	7.34	12.75	14.93		FEEVNDPAKNDA	73	84	73-84	5.84	7.34	12.75	14.93			19.08	17.59
	TRKKPAKAESKSFAVGM	21	37	17																		FEEVNDPAKNDALE	73	86	-	73-86	9.54	9.71	12.23	13.15		FEEVNDPAKNDALE	73	86	73-86	9.54	9.71	12.23	13.15			19.4	18.11
	FKGQLTTD	38	45	8																		FEEVNDPAKNDALEM	73	87	-	73-87	4.46	4.66	8.64	10.4		FEEVNDPAKNDALEM	73	87	73-87	4.46	4.66	8.64	10.4			19.4	18.06
	FKGQLTTDQVFPYPSVLNE	38	56	19																		MVEETTWQGL	87	96	-	87-96	11.97	13.93	22.98	32.02		MVEETTWQGL	87	96	87-96	11.97	13.93	22.98	32.02			19.73	19.6
	KGQLTTDQVFPYPSVL	39	54	16																		VEETTWQGLKE	88	98	-	88-98	12.08	14.16	24.86	34.7		VEETTWQGLKE	88	98	88-98	12.08	14.16	24.86	34.7			20.66	20.24
	KGQLTTDQVFPYPSVLNE	39	56	18																		MVEETTWQGLKELGA	87	101	-	87-101	8.5	10.66	21.27	34.93		MVEETTWQGLKELGA	87	101	87-101	8.5	10.66	21.27	34.93			20.99	20.89
	NEEQTQF	55	61	7																		MVEETTWQGLKELGAF	87	102	-	87-102	7.4	9	19.5	31.6		MVEETTWQGLKELGAF	87	102	87-102	7.4	9	19.5	31.6			20.79	20.82
	FEEVNDPAKNDA	73	84	12																		VEETTWQGLKELGAF	88	102	-	88-102	6.31	7.15	14.68	22.6		VEETTWQGLKELGAF	88	102	88-102	6.31	7.15	14.68	22.6			20.88	21.05
	FEEVNDPAKNDALE	73	86	14																		ETTWQGLKELGA	90	101	-	90-101	1.67	4.88	13.28	23.77		ETTWQGLKELGA	90	101	90-101	1.67	4.88	13.28	23.77			21.06	21.62
	FEEVNDPAKNDALEM	73	87	15																		FGLQVPSE	102	109	-	102-109	24.4	32.74	36.46	36.9		FGLQVPSE	102	109	102-109	24.4	32.74	36.46	36.9			23.71	21.98
	MVEETTWQGL	87	96	10																		GLQVPSEL	103	110	-	103-110	24.13	31.28	35.71	37.02		GLQVPSEL	103	110	103-110	24.13	31.28	35.71	37.02			25.83	24.02
	MVEETTWQGLKELGA	87	101	15																		FGLQVPSELGG	102	112	-	102-112	10.02	13.71	17.28	21.27		FGLQVPSELGG	102	112	102-112	10.02	13.71	17.28	21.27			24.68	23.91				Gray values above represent Figure 1C
	MVEETTWQGLKELGAF	87	102	16																		GLQVPSELGGVGLC	103	116	-	103-116	9.95	13.55	17.61	24.72		GLQVPSELGGVGLC	103	116	103-116	9.95	13.55	17.61	24.72			24.21	23.2
	VEETTWQGLKE	88	98	11																		GLQVPSELGGVGLCNTQ	103	119	-	103-119	8.24	13.19	21.02	26.72		GLQVPSELGGVGLCNTQ	103	119	103-119	8.24	13.19	21.02	26.72			22.57	22.1
	VEETTWQGLKELGAF	88	102	15																		GLQVPSELGGVGLCNTQY	103	120	-	103-120	7.76	12.46	20.08	25.15		GLQVPSELGGVGLCNTQY	103	120	103-120	7.76	12.46	20.08	25.15			22.16	21.63
	ETTWQGLKELGA	90	101	12																		LVEIVGM	123	129	-	123-129	0.83	0.84	0.82	0.42		LVEIVGM	123	129	123-129	0.83	0.84	0.82	0.42			16.23	16.25
	FGLQVPSE	102	109	8																		ITLGAHQSIGFKGIL	136	150	-	136-150	1.28	1.65	2.66	5.74		ITLGAHQSIGFKGIL	136	150	136-150	1.28	1.65	2.66	5.74			18.43	17.75
	FGLQVPSELGG	102	112	11																		ITLGAHQSIGFKGILL	136	151	-	136-151	1.45	1.85	2.47	5.86		ITLGAHQSIGFKGILL	136	151	136-151	1.45	1.85	2.47	5.86			18.92	18.01
	GLQVPSEL	103	110	8																		FGTKAQKEKYLPKL	152	165	-	152-165	5.28	7.39	11.7	13.28		FGTKAQKEKYLPKL	152	165	152-165	5.28	7.39	11.7	13.28			24.93	22.85
	GLQVPSELGGVGLC	103	116	14																		FGTKAQKEKYLPKLASG	152	168	-	152-168	5.04	7.47	10.82	13.3		FGTKAQKEKYLPKLASG	152	168	152-168	5.04	7.47	10.82	13.3			24.23	22.14
	GLQVPSELGGVGLCNTQ	103	119	17																		FGTKAQKEKYLPKLASGE	152	169	-	152-169	5.64	6.98	10.51	13.29		FGTKAQKEKYLPKLASGE	152	169	152-169	5.64	6.98	10.51	13.29			24.18	22.09
	GLQVPSELGGVGLCNTQY	103	120	18																		FGTKAQKEKYLPKLASGET	152	170	-	152-170	5.13	6.44	9.8	13.37		FGTKAQKEKYLPKLASGET	152	170	152-170	5.13	6.44	9.8	13.37			23.94	22.13
	LVEIVGM	123	129	7																		FGTKAQKEKYLPKLASGETVAA	152	173	-	152-173	4.71	6.41	9.01	12.22		FGTKAQKEKYLPKLASGETVAA	152	173	152-173	4.71	6.41	9.01	12.22			23.1	21.78
	ITLGAHQSIGFKGIL	136	150	15																		FGTKAQKEKYLPKLASGETVAAF	152	174	-	152-174	3.67	4.42	7.05	10.18		FGTKAQKEKYLPKLASGETVAAF	152	174	152-174	3.67	4.42	7.05	10.18			22.9	21.68
	ITLGAHQSIGFKGILL	136	151	16																		FCLTEPSSGSD	174	184	-	174-184	7.65	10.63	19.29	22.56		FCLTEPSSGSD	174	184	174-184	7.65	10.63	19.29	22.56			21.21	19.98
	FGTKAQKEKYLPKL	152	165	14																		FCLTEPSSGSDA	174	185	-	174-185	7.79	11.62	19.74	22.87		FCLTEPSSGSDA	174	185	174-185	7.79	11.62	19.74	22.87			21.15	19.77
	FGTKAQKEKYLPKLASG	152	168	17																		CLTEPSSGSD	175	184	-	175-184	12.88	17.54	32.25	37.43		CLTEPSSGSD	175	184	175-184	12.88	17.54	32.25	37.43			21.5	20.03
	FGTKAQKEKYLPKLASGE	152	169	18																		FCLTEPSSGSDAA	174	186	-	174-186	9.35	13.1	22.35	27.63		FCLTEPSSGSDAA	174	186	174-186	9.35	13.1	22.35	27.63			21.76	20.58
	FGTKAQKEKYLPKLASGET	152	170	19																		CLTEPSSGSDA	175	185	-	175-185	12.59	18.11	31.25	34.91		CLTEPSSGSDA	175	185	175-185	12.59	18.11	31.25	34.91			21.41	19.79
	FGTKAQKEKYLPKLASGETVAA	152	173	22																		FCLTEPSSGSDAAS	174	187	-	174-187	8.11	12.45	22.19	27.64		FCLTEPSSGSDAAS	174	187	174-187	8.11	12.45	22.19	27.64			22.22	20.87
	FGTKAQKEKYLPKLASGETVAAF	152	174	23																		LTEPSSGSDA	176	185	-	176-185	17.12	24.54	40.45	45.63		LTEPSSGSDA	176	185	176-185	17.12	24.54	40.45	45.63			21.32	19.66
	FCLTEPSSGSD	174	184	11																		CLTEPSSGSDAAS	175	187	-	175-187	10.98	16.3	29.96	37.19		CLTEPSSGSDAAS	175	187	175-187	10.98	16.3	29.96	37.19			22.53	20.98
	FCLTEPSSGSDA	174	185	12																		LTEPSSGSDAAS	176	187	-	176-187	15.19	22.41	42.38	51.3		LTEPSSGSDAAS	176	187	176-187	15.19	22.41	42.38	51.3			22.54	20.96
	FCLTEPSSGSDAA	174	186	13																		CLTEPSSGSDAASIRT	175	190	-	175-190	9.43	14.76	28.66	38.72		CLTEPSSGSDAASIRT	175	190	175-190	9.43	14.76	28.66	38.72			23.07	21.63
	FCLTEPSSGSDAAS	174	187	14																		LTEPSSGSDAASIRT	176	190	-	176-190	11.52	17.03	32.43	43.42		LTEPSSGSDAASIRT	176	190	176-190	11.52	17.03	32.43	43.42			23.12	21.66
	CLTEPSSGSD	175	184	10																		CLTEPSSGSDAASIRTSAVPSPCGKY	175	200	-	175-200	11.8	16.31	24.9	33.66		CLTEPSSGSDAASIRTSAVPSPCGKY	175	200	175-200	11.8	16.31	24.9	33.66			28.57	26.68
	CLTEPSSGSDA	175	185	11																		AASIRTSAVPSPCGKY	185	200	-	185-200	12.55	16.65	23.48	31.75		AASIRTSAVPSPCGKY	185	200	185-200	12.55	16.65	23.48	31.75			33	30.84
	CLTEPSSGSDAAS	175	187	13																		ASIRTSAVPSPCGKY	186	200	-	186-200	12.89	16.74	21.11	28.72		ASIRTSAVPSPCGKY	186	200	186-200	12.89	16.74	21.11	28.72			33.83	31.73
	CLTEPSSGSDAASIRT	175	190	16																		IRTSAVPSPCGKY	188	200	-	188-200	13.1	17.38	20.41	25.9		IRTSAVPSPCGKY	188	200	188-200	13.1	17.38	20.41	25.9			34.62	32.38
	CLTEPSSGSDAASIRTSAVPSPCGKY	175	200	26																		WISNGGLADI	209	218	-	209-218	1.39	1.85	2.24	3.06		WISNGGLADI	209	218	209-218	1.39	1.85	2.24	3.06			20.91	19.77
	LTEPSSGSDA	176	185	10																		AKTPVTDPATG	223	233	-	223-233	37.52	46.8	50.77	57.85		AKTPVTDPATG	223	233	223-233	37.52	46.8	50.77	57.85			26.56	27.22
	LTEPSSGSDAAS	176	187	12																		AKTPVTDPATGAVKE	223	237	-	223-237	36.45	52.62	57.38	61.82		AKTPVTDPATGAVKE	223	237	223-237	36.45	52.62	57.38	61.82			26.83	26.58
	LTEPSSGSDAASIRT	176	190	15																		AKTPVTDPATGAVKEKITA	223	241	-	223-241	30.42	40.29	43.92	51.02		AKTPVTDPATGAVKEKITA	223	241	223-241	30.42	40.29	43.92	51.02			26.11	26.04
	AASIRTSAVPSPCGKY	185	200	16																		FVVERGFGGITHGPPEKKMGIKASNT	242	267	-	242-267	8.35	10.71	16.83	21.67		FVVERGFGGITHGPPEKKMGIKASNT	242	267	242-267	8.35	10.71	16.83	21.67			23.08	21.72
	ASIRTSAVPSPCGKY	186	200	15																		VVERGFGGITHGPPEKKMGIKASNT	243	267	-	243-267	11.16	14.45	19.98	24.36		VVERGFGGITHGPPEKKMGIKASNT	243	267	243-267	11.16	14.45	19.98	24.36			22.95	21.74
	IRTSAVPSPCGKY	188	200	13																		FVVERGFGGITHGPPEKKMGIKASNTAE	242	269	-	242-269	7.76	9.6	14.43	19.27		FVVERGFGGITHGPPEKKMGIKASNTAE	242	269	242-269	7.76	9.6	14.43	19.27			22.77	21.76
	WISNGGLADI	209	218	10																		FVVERGFGGITHGPPEKKMGIKASNTAEV	242	270	-	242-270	7.66	10.6	15.17	19.43		FVVERGFGGITHGPPEKKMGIKASNTAEV	242	270	242-270	7.66	10.6	15.17	19.43			22.76	21.78
	AKTPVTDPATG	223	233	11																		VVERGFGGITHGPPEKKMGIKASNTAE	243	269	-	243-269	8.99	11.99	17.02	21.55		VVERGFGGITHGPPEKKMGIKASNTAE	243	269	243-269	8.99	11.99	17.02	21.55			22.64	21.78
	AKTPVTDPATGAVKE	223	237	15																		VERGFGGITHGPPEKKMGIKASNTAE	244	269	-	244-269	9.21	12	17.09	21.61		VERGFGGITHGPPEKKMGIKASNTAE	244	269	244-269	9.21	12	17.09	21.61			22.77	21.91
	AKTPVTDPATGAVKEKITA	223	241	19																		RGFGGITHGPPEKKMGIKASNTAEV	246	270	-	246-270	6.6	9.35	13.53	18.03		RGFGGITHGPPEKKMGIKASNTAEV	246	270	246-270	6.6	9.35	13.53	18.03			22.73	21.93
	FVVERGFGGITHGPPEKKMGIKASNT	242	267	26																		VFFDGVRVPSENVL	270	283	-	270-283	4.77	5.36	9.03	16.23		VFFDGVRVPSENVL	270	283	270-283	4.77	5.36	9.03	16.23			28.36	27.11
	FVVERGFGGITHGPPEKKMGIKASNTAE	242	269	28																		DGVRVPSE	273	280	-	273-280	12.8	14.13	18.4	27.23		DGVRVPSE	273	280	273-280	12.8	14.13	18.4	27.23			29.94	28.91
	FVVERGFGGITHGPPEKKMGIKASNTAEV	242	270	29																		DGVRVPSENVL	273	283	-	273-283	9.03	9.21	12.21	17.37		DGVRVPSENVL	273	283	273-283	9.03	9.21	12.21	17.37			29.38	28.23
	VVERGFGGITHGPPEKKMGIKASNT	243	267	25																		NVLGEVGSGF	281	290	-	281-290	9.32	12.89	16.27	21.35		NVLGEVGSGF	281	290	281-290	9.32	12.89	16.27	21.35			27.36	24.38
	VVERGFGGITHGPPEKKMGIKASNTAE	243	269	27																		KVAMHILNNGRFGMA	291	305	-	291-305	4.59	7.46	14.77	21.55		KVAMHILNNGRFGMA	291	305	291-305	4.59	7.46	14.77	21.55			21.55	20.42
	VERGFGGITHGPPEKKMGIKASNTAE	244	269	26																		AALAGTM	306	312	-	306-312	2.29	3	4.42	4.11		AALAGTM	306	312	306-312	2.29	3	4.42	4.11			14.42	14.09
	RGFGGITHGPPEKKMGIKASNTAEV	246	270	25																		AGTMRGIIAKAVDHATNRTQF	309	329	-	309-329	2.96	5.12	7.5	12.76		AGTMRGIIAKAVDHATNRTQF	309	329	309-329	2.96	5.12	7.5	12.76			16.44	15.93
	VFFDGVRVPSENVL	270	283	14																		KAVDHATNRTQF	318	329	-	318-329	4.65	8.45	14	22.62		KAVDHATNRTQF	318	329	318-329	4.65	8.45	14	22.62			17.89	17.38
	DGVRVPSE	273	280	8																		IIAKAVDHATNRTQFGEKIHNFGL	315	338	-	315-338	5.75	10.36	14.85	18.13		IIAKAVDHATNRTQFGEKIHNFGL	315	338	315-338	5.75	10.36	14.85	18.13			18.1	17.56
	DGVRVPSENVL	273	283	11																		KAVDHATNRTQFGEKIHNFGL	318	338	-	318-338	5.31	10.29	14.37	17.78		KAVDHATNRTQFGEKIHNFGL	318	338	318-338	5.31	10.29	14.37	17.78			18.45	18.05
	NVLGEVGSGF	281	290	10																		AVDHATNRTQFGEKIHNFGL	319	338	-	319-338	3.08	5.38	8.33	10.98		AVDHATNRTQFGEKIHNFGL	319	338	319-338	3.08	5.38	8.33	10.98			18.47	18.25
	KVAMHILNNGRFGMA	291	305	15																		KAVDHATNRTQFGEKIHNFGLIQ	318	340	-	318-340	5.02	9.27	13.35	16.2		KAVDHATNRTQFGEKIHNFGLIQ	318	340	318-340	5.02	9.27	13.35	16.2			18.08	17.82
	AALAGTM	306	312	7																		GEKIHNFGLIQ	330	340	-	330-340	2.31	6.87	11.24	11.05		GEKIHNFGLIQ	330	340	330-340	2.31	6.87	11.24	11.05			18.29	18.3
	AGTMRGIIAKAVDHATNRTQF	309	329	21																		GEKIHNFGLIQEKL	330	343	-	330-343	2.08	4.46	6.35	6.86		GEKIHNFGLIQEKL	330	343	330-343	2.08	4.46	6.35	6.86			16.96	16.94
	IIAKAVDHATNRTQFGEKIHNFGL	315	338	24																		LQYVTESM	349	356	-	349-356	0.94	0.86	0.48	0.56		LQYVTESM	349	356	349-356	0.94	0.86	0.48	0.56			14.2	13.92
	KAVDHATNRTQF	318	329	12																		YMVSANM	358	364	-	358-364	1.36	1.65	1.87	3.62		YMVSANM	358	364	358-364	1.36	1.65	1.87	3.62			17.06	17.3
	KAVDHATNRTQFGEKIHNFGL	318	338	21																		MVSANMDQGATDF	359	371	-	359-371	14.82	22.19	26.01	29.22		MVSANMDQGATDF	359	371	359-371	14.82	22.19	26.01	29.22			19.69	18.87
	KAVDHATNRTQFGEKIHNFGLIQ	318	340	23																		VSANMDQGATDF	360	371	-	360-371	15.91	23.91	27.72	30.83		VSANMDQGATDF	360	371	360-371	15.91	23.91	27.72	30.83			20.26	19.11
	AVDHATNRTQFGEKIHNFGL	319	338	20																		ANMDQGATDF	362	371	-	362-371	20.17	29.07	33.13	36.93		ANMDQGATDF	362	371	362-371	20.17	29.07	33.13	36.93			21.05	19.8
	GEKIHNFGLIQ	330	340	11																		DQGATDF	365	371	-	365-371	30.01	43.66	47.51	47.27		DQGATDF	365	371	365-371	30.01	43.66	47.51	47.27			22.07	20.41
	GEKIHNFGLIQEKL	330	343	14																		AAISKIFGSE	375	384	-	375-384	0.45	0.2	0.13	-0.07		AAISKIFGSE	375	384	375-384	0.45	0.2	0.13	0			14.73	13.25
	LQYVTESM	349	356	8																		AAISKIFGSEAA	375	386	-	375-386	0.77	1.02	1.04	1.04		AAISKIFGSEAA	375	386	375-386	0.77	1.02	1.04	1.04			14.46	13.48
	YMVSANM	358	364	7																		ISKIFGSE	377	384	-	377-384	0.39	1.1	0.72	0.65		ISKIFGSE	377	384	377-384	0.39	1.1	0.72	0.65			14.46	12.98
	MVSANMDQGATDF	359	371	13																		AAWKVTDEC	385	393	-	385-393	-0.07	1.11	1.21	0.97		AAWKVTDEC	385	393	385-393	0	1.11	1.21	0.97			12.51	13.39
	VSANMDQGATDF	360	371	12																		WKVTDEC	387	393	-	387-393	0.62	0.75	0.43	0.12		WKVTDEC	387	393	387-393	0.62	0.75	0.43	0.12			12.33	13.02
	ANMDQGATDF	362	371	10																		IQIMGGMG	394	401	-	394-401	0.88	1.03	1.07	1.29		IQIMGGMG	394	401	394-401	0.88	1.03	1.07	1.29			15.16	14.45
	DQGATDF	365	371	7																		IQIMGGMGF	394	402	-	394-402	1.16	0.97	1.07	1.31		IQIMGGMGF	394	402	394-402	1.16	0.97	1.07	1.31			14.88	14.3
	AAISKIFGSE	375	384	10																		MKEPGVERVLRD	403	414	-	403-414	2.9	3.63	4.07	5.5		MKEPGVERVLRD	403	414	403-414	2.9	3.63	4.07	5.5			15.12	15.19
	AAISKIFGSEAA	375	386	12																		FVALQGCM	431	438	-	431-438	1.48	1.95	6.8	12.11		FVALQGCM	431	438	431-438	1.48	1.95	6.8	12.11			18.72	18.37
	ISKIFGSE	377	384	8																		FVALQGCMDKGKELSGLGSA	431	450	-	431-450	37.17	38.51	40.55	42.46		FVALQGCMDKGKELSGLGSA	431	450	431-450	37.17	38.51	40.55	42.46			27.66	25.61
	AAWKVTDEC	385	393	9																		LLGEAGKQLRRRAGLGSGL	461	479	-	461-479	62.15	62.26	62.34	62.39		LLGEAGKQLRRRAGLGSGL	461	479	461-479	62.15	62.26	62.34	62.39			missing	missing
	WKVTDEC	387	393	7																		LGEAGKQLRRRAGLGSG	462	478	-	462-478	58.66	58.44	58.64	58.53		LGEAGKQLRRRAGLGSG	462	478	462-478	58.66	58.44	58.64	58.53			missing	missing
	IQIMGGMG	394	401	8																		LGEAGKQLRRRAGLGSGL	462	479	-	462-479	63.3	63.59	63.6	63.43		LGEAGKQLRRRAGLGSGL	462	479	462-479	63.3	63.59	63.6	63.43			missing	missing
	IQIMGGMGF	394	402	9																		GEAGKQLRRRAGLGSGL	463	479	-	463-479	56.82	57.56	58.2	57.8		GEAGKQLRRRAGLGSGL	463	479	463-479	56.82	57.56	58.2	57.8			missing	missing
	MKEPGVERVLRD	403	414	12																		SLSGLVHPELSRSGEL	480	495	-	480-495	10.54	14.92	23.61	27.48		SLSGLVHPELSRSGEL	480	495	480-495	10.54	14.92	23.61	27.48			23.87	23.08
	FVALQGCM	431	438	8																		GLSLSGLVHPELSRSGELAVRA	478	499	-	478-499	3.7	5.05	7.92	10.49		GLSLSGLVHPELSRSGELAVRA	478	499	478-499	3.7	5.05	7.92	10.49			23.7	22.85
	FVALQGCMDKGKELSGLGSA	431	450	20																		AVRALEQF	496	503	-	496-503	0.96	0.62	0.26	0.35		AVRALEQF	496	503	496-503	0.96	0.62	0.26	0.35			20.14	20.66
	LLGEAGKQLRRRAGLGSGL	461	479	19																		FATVVEA	503	509	-	503-509	1.66	1.31	2.05	5.15		FATVVEA	503	509	503-509	1.66	1.31	2.05	5.15			21.15	20.54
	LGEAGKQLRRRAGLGSG	462	478	17																		FATVVEAKLIKHKKGIVNEQ	503	522	-	503-522	7.28	12.44	18.07	24.38		FATVVEAKLIKHKKGIVNEQ	503	522	503-522	7.28	12.44	18.07	24.38			23.75	22.6
	LGEAGKQLRRRAGLGSGL	462	479	18																		ATVVEAKLIKHKKGIVNE	504	521	-	504-521	7.67	10.83	17.35	25.05		ATVVEAKLIKHKKGIVNE	504	521	504-521	7.67	10.83	17.35	25.05			24.47	22.93
	GEAGKQLRRRAGLGSGL	463	479	17																		ATVVEAKLIKHKKGIVNEQ	504	522	-	504-522	8.43	14.19	20.09	26.6		ATVVEAKLIKHKKGIVNEQ	504	522	504-522	8.43	14.19	20.09	26.6			24.06	22.62
	GLSLSGLVHPELSRSGELAVRA	478	499	22																		IKHKKGIVNEQFL	512	524	-	512-524	12.26	20.62	27.59	35.22		IKHKKGIVNEQFL	512	524	512-524	12.26	20.62	27.59	35.22			23.79	22.43
	SLSGLVHPELSRSGEL	480	495	16																		VVVLSRASRSLSEGHPTAQHEKM	539	561	-	539-561	3.54	4.39	6.62	9.38		VVVLSRASRSLSEGHPTAQHEKM	539	561	539-561	3.54	4.39	6.62	9.38			19.98	19.66
	AVRALEQF	496	503	8																		SRASRSLSEGHPTAQ	543	557	-	543-557	9.43	10.01	15.41	19.22		SRASRSLSEGHPTAQ	543	557	543-557	9.43	10.01	15.41	19.22			21	21.22
	FATVVEA	503	509	7																		VVLSRASRSLSEGHPTAQHEKM	540	561	-	540-561	3.29	4.57	7.17	9.61		VVLSRASRSLSEGHPTAQHEKM	540	561	540-561	3.29	4.57	7.17	9.61			20.19	19.82
	FATVVEAKLIKHKKGIVNEQ	503	522	20																		LSRASRSLSEGHPTAQHEKM	542	561	-	542-561	5.87	6.73	9.94	13.07		LSRASRSLSEGHPTAQHEKM	542	561	542-561	5.87	6.73	9.94	13.07			20.58	20.15
	ATVVEAKLIKHKKGIVNE	504	521	18																		SRSLSEGHPTAQHEKM	546	561	-	546-561	7.9	9.29	13.97	17.79		SRSLSEGHPTAQHEKM	546	561	546-561	7.9	9.29	13.97	17.79			21.66	20.98
	ATVVEAKLIKHKKGIVNEQ	504	522	19																		AALQSDPWQQEL	579	590	-	579-590	14.55	27.84	42.65	47.06		AALQSDPWQQEL	579	590	579-590	14.55	27.84	42.65	47.06			26.03	24.88
	IKHKKGIVNEQFL	512	524	13																		ALQSDPWQQEL	580	590	-	580-590	16.23	29.41	48.18	50.75		ALQSDPWQQEL	580	590	580-590	16.23	29.41	48.18	50.75			25.78	25.07
	VVVLSRASRSLSEGHPTAQHEKM	539	561	23																		LQSDPWQQEL	581	590	-	581-590	14.01	25.41	40.37	44.54		LQSDPWQQEL	581	590	581-590	14.01	25.41	40.37	44.54			26.05	25.28
	VVLSRASRSLSEGHPTAQHEKM	540	561	22																		QSDPWQQEL	582	590	-	582-590	10.38	24.72	42.68	48.87		QSDPWQQEL	582	590	582-590	10.38	24.72	42.68	48.87			26.66	25.79
	LSRASRSLSEGHPTAQHEKM	542	561	20																		YRNFKSISKA	591	600	-	591-600	2.67	2.65	3.38	4.74		YRNFKSISKA	591	600	591-600	2.67	2.65	3.38	4.74			17.44	16.97
	SRASRSLSEGHPTAQ	543	557	15																		YRNFKSISKAL	591	601	-	591-601	1.52	1.42	1.89	2.94		YRNFKSISKAL	591	601	591-601	1.52	1.42	1.89	2.94			17.56	17.18
	SRSLSEGHPTAQHEKM	546	561	16																		KALVERGGVVTSNPLGF	599	615	-	599-615	7.3	9.34	14.97	26.74		KALVERGGVVTSNPLGF	599	615	599-615	7.3	9.34	14.97	26.74			20.35	19.14
	AALQSDPWQQEL	579	590	12																		RGGVVTSNPLGF	604	615	-	604-615	1.21	2.04	11	24.79		RGGVVTSNPLGF	604	615	604-615	1.21	2.04	11	24.79			20.25	19.17
	ALQSDPWQQEL	580	590	11
	LQSDPWQQEL	581	590	10																																						↑ ↑ ↑ ↑ ↑ ↑ ↑ ↑
	QSDPWQQEL	582	590	9																																						NOTES: The B factors for the backbone alpha carbon and the backbone nitrogen were taken from PDB: 3B96 (see next tab), then the values for the residues in each peptide averaged and reported in these two columns. Conditional formatting indicates smaller values (browns) and larger values (cyans)
	YRNFKSISKA	591	600	10
	YRNFKSISKAL	591	601	11
	KALVERGGVVTSNPLGF	599	615	17
	RGGVVTSNPLGF	604	615	12
				15.3609

## Sheet: B-factors
			Raw values from PDB 3B96
			Sorted by atom type
			See below for alpha carbons and backbone nitrogens
			Atom #				Res.	x	y	z		B factor
			3	C	GLU	A	29	20.214	5.82	67.256	1	39.62
			12	C	SER	A	30	20.075	7.118	64.543	1	24.06
			18	C	LYS	A	31	19.035	8.627	61.761	1	23.06
			27	C	SER	A	32	21.442	8.339	59.685	1	20.49
			33	C	PHE	A	33	22.94	7.51	57.26	1	17.49
			44	C	ALA	A	34	25.782	7.912	58.28	1	21.17
			49	C	VAL	A	35	25.694	5.857	60.484	1	18.32
			56	C	GLY	A	36	25.11	3.422	58.717	1	17.59
			60	C	MET	A	37	27.406	3.222	56.713	1	20.57
			68	C	PHE	A	38	29.494	2.377	58.752	1	22.81
			79	C	LYS	A	39	27.619	-0.347	59.398	1	22.42
			88	C	GLY	A	40	25.354	-1.347	57.537	1	31.84
			92	C	GLN	A	41	22.502	0.503	57.432	1	27.02
			101	C	LEU	A	42	19.348	1.652	57.386	1	30.09
			109	C	THR	A	43	18.132	4.716	57.887	1	26.28
			116	C	THR	A	44	15.156	6.322	57.05	1	22.37
			123	C	ASP	A	45	14.089	8.779	58.395	1	25.48
			131	C	GLN	A	46	15.704	10.769	56.255	1	24.73
			140	C	VAL	A	47	14.304	9.271	53.314	1	20.6
			147	C	PHE	A	48	11.269	7.747	54.062	1	25.99
			158	C	PRO	A	49	10.419	10.091	52.203	1	18.78
			165	C	TYR	A	50	10.271	12.911	51.659	1	17.18
			177	C	PRO	A	51	9.171	15.501	53.074	1	22.65
			184	C	SER	A	52	6.885	17.392	54.755	1	25.84
			190	C	VAL	A	53	6.056	20.409	56.347	1	22.52
			197	C	LEU	A	54	3.413	21.942	55.462	1	22.15
			205	C	ASN	A	55	0.658	23.381	55.374	1	27.85
			213	C	GLU	A	56	-1.088	25.572	54.203	1	22.67
			222	C	GLU	A	57	0.474	28.017	55.358	1	20.59
			231	C	GLN	A	58	3.117	27.521	54.014	1	17.25
			240	C	THR	A	59	2.069	27.747	51.22	1	29.53
			247	C	GLN	A	60	1.068	30.616	51.366	1	22.59
			256	C	PHE	A	61	3.599	31.985	52.173	1	28.76
			267	C	LEU	A	62	5.213	31.197	49.7	1	21.61
			275	C	LYS	A	63	3.695	32.656	47.624	1	36.91
			284	C	GLU	A	64	4.195	35.524	48.847	1	29.4
			293	C	LEU	A	65	7.392	35.223	48.158	1	27.22
			301	C	VAL	A	66	7.896	34.698	45.278	1	28.87
			308	C	GLU	A	67	7.093	37.432	44.079	1	21.8
			317	C	PRO	A	68	9.039	39.349	45.487	1	23.18
			324	C	VAL	A	69	11.596	37.942	44.768	1	15.46
			331	C	SER	A	70	11.293	38.105	41.747	1	21.45
			337	C	ARG	A	71	11.138	41.084	41.533	1	16.39
			348	C	PHE	A	72	13.827	41.841	42.635	1	18.81
			359	C	PHE	A	73	15.49	40.402	40.451	1	20.04
			370	C	GLU	A	74	14.164	41.852	38.087	1	27.23
			379	C	GLU	A	75	14.004	45.166	39.115	1	23.82
			388	C	VAL	A	76	16.638	45.655	41.196	1	21.35
			395	C	ASN	A	77	19.104	44.04	40.423	1	17.07
			403	C	ASP	A	78	22.504	43.626	39.588	1	17.56
			411	C	PRO	A	79	25.162	42.121	39.213	1	18.68
			418	C	ALA	A	80	26.701	44.316	37.773	1	21.87
			423	C	LYS	A	81	26.657	46.284	40.126	1	23.36
			432	C	ASN	A	82	28.135	44.783	42.209	1	15.77
			440	C	ASP	A	83	30.653	44.413	40.611	1	17.84
			448	C	ALA	A	84	31.308	47.397	40.266	1	23.9
			453	C	LEU	A	85	31.179	48.113	43.415	1	25.53
			461	C	GLU	A	86	31.056	46.502	45.945	1	19.19
			470	C	MET	A	87	27.438	46.582	46.406	1	17.1
			478	C	VAL	A	88	24.53	47.748	46.678	1	21.78
			485	C	GLU	A	89	22.369	49.726	46.327	1	21.83
			494	C	GLU	A	90	20.096	51.159	47.805	1	20.4
			503	C	THR	A	91	17.806	49.625	46.676	1	22.85
			510	C	THR	A	92	18.617	47.012	47.881	1	18.62
			517	C	TRP	A	93	18.672	47.726	50.774	1	20.56
			531	C	GLN	A	94	15.75	48.575	50.937	1	23.36
			540	C	GLY	A	95	14.451	45.963	49.908	1	22.55
			544	C	LEU	A	96	15.343	44.258	52.274	1	22.44
			552	C	LYS	A	97	13.795	45.661	54.35	1	20.17
			561	C	GLU	A	98	11.044	45.215	53.151	1	28.63
			570	C	LEU	A	99	11.016	42.105	53.175	1	26.31
			578	C	GLY	A	100	13.1	40.517	55.151	1	23.49
			582	C	ALA	A	101	16.138	39.63	54.807	1	19.76
			587	C	PHE	A	102	16.81	39.682	58.019	1	21.71
			598	C	GLY	A	103	14.134	37.28	58.849	1	23.86
			602	C	LEU	A	104	13.181	34.441	58.314	1	19.02
			610	C	GLN	A	105	13.625	33.511	61.593	1	20.93
			619	C	VAL	A	106	11.728	35.259	63.297	1	17.6
			626	C	PRO	A	107	9.129	36.018	64.489	1	29.54
			633	C	SER	A	108	7.038	38.084	65.007	1	28.5
			639	C	GLU	A	109	8.02	39.05	67.763	1	41.73
			648	C	LEU	A	110	10.704	40.177	66.063	1	27.67
			656	C	GLY	A	111	10.376	40.617	62.771	1	31.95
			660	C	GLY	A	112	9.806	38.074	60.695	1	27.29
			664	C	VAL	A	113	8.659	35.341	59.288	1	20.38
			671	C	GLY	A	114	9.03	32.3	60.133	1	22.04
			675	C	LEU	A	115	10.721	29.851	58.951	1	21.79
			683	C	CYS	A	116	12.211	27.202	57.998	1	17.56
			689	C	ASN	A	117	13.806	25.669	55.914	1	12.93
			697	C	THR	A	118	11.78	25.763	53.574	1	19.13
			704	C	GLN	A	119	11.738	28.782	53.325	1	16.15
			713	C	TYR	A	120	14.673	29.13	52.874	1	21.54
			725	C	ALA	A	121	14.895	27.661	50.292	1	13.55
			730	C	ARG	A	122	13.171	29.531	48.6	1	16.4
			741	C	LEU	A	123	15.104	31.992	48.925	1	19.33
			749	C	VAL	A	124	17.783	30.818	48.042	1	17.35
			756	C	GLU	A	125	17.007	30.537	45.081	1	15.48
			765	C	ILE	A	126	17.06	33.511	44.549	1	13.55
			773	C	VAL	A	127	19.949	33.994	45.122	1	19.5
			780	C	GLY	A	128	21.139	31.988	43.204	1	16
			784	C	MET	A	129	20.186	33.294	40.615	1	12.28
			792	C	HIS	A	130	21.407	36.413	41.221	1	13.17
			802	C	ASP	A	131	23.616	36.612	44.183	1	15.71
			810	C	LEU	A	132	26.131	36.302	46.016	1	14
			818	C	GLY	A	133	26.057	39.067	47.287	1	16.75
			822	C	VAL	A	134	23.453	38.449	48.725	1	13.1
			829	C	GLY	A	135	24.267	35.948	50.136	1	19.31
			833	C	ILE	A	136	26.354	37.218	51.98	1	15.86
			841	C	THR	A	137	24.588	39.199	53.42	1	16.42
			848	C	LEU	A	138	22.517	37.046	54.501	1	16.85
			856	C	GLY	A	139	24.572	35.079	55.842	1	17.33
			860	C	ALA	A	140	25.773	36.94	57.779	1	20.22
			865	C	HIS	A	141	23.17	37.436	59.206	1	17.96
			875	C	GLN	A	142	21.646	34.273	59.367	1	20.24
			884	C	SER	A	143	23.576	31.948	59.572	1	16.29
			890	C	ILE	A	144	25.788	33.985	61.664	1	18.91
			898	C	GLY	A	145	25.267	36.633	63.245	1	21.17
			902	C	PHE	A	146	22.461	35.115	64.779	1	21.98
			913	C	LYS	A	147	22.338	32.284	65.618	1	17.31
			922	C	GLY	A	148	22.73	32.622	68.562	1	22.91
			926	C	ILE	A	149	19.903	33.608	69.056	1	26.14
			934	C	LEU	A	150	18.522	31.039	68.339	1	26.62
			942	C	LEU	A	151	20.226	29.017	70.263	1	31.2
			950	C	PHE	A	152	21.071	31.154	73.006	1	23.75
			961	C	GLY	A	153	19.093	33.131	74.286	1	22.67
			965	C	THR	A	154	17.126	34.758	75.86	1	25.25
			972	C	LYS	A	155	15.246	37.037	76.225	1	29.15
			981	C	ALA	A	156	17.278	39.238	76.027	1	27.36
			986	C	GLN	A	157	18.255	38.679	73.203	1	23.15
			995	C	LYS	A	158	15.639	38.923	71.728	1	25.91
			1004	C	GLU	A	159	14.883	41.74	72.498	1	20.67
			1013	C	LYS	A	160	17.407	43.18	71.45	1	28.73
			1022	C	TYR	A	161	17.908	41.82	68.319	1	23.44
			1034	C	LEU	A	162	15.588	41.262	66.326	1	23.75
			1042	C	PRO	A	163	14.756	43.894	65.171	1	20.93
			1049	C	LYS	A	164	17.577	44.541	63.873	1	25.79
			1058	C	LEU	A	165	17.603	42.061	62.144	1	18.24
			1066	C	ALA	A	166	14.975	42.322	60.472	1	24.82
			1071	C	SER	A	167	15.864	45.184	59.233	1	21.02
			1077	C	GLY	A	168	18.763	46.463	59.537	1	26.16
			1081	C	GLU	A	169	20.049	48.065	61.744	1	25.08
			1090	C	THR	A	170	22.039	45.269	61.916	1	27.59
			1097	C	VAL	A	171	24.438	43.421	61.226	1	18.42
			1104	C	ALA	A	172	26.506	40.622	61.062	1	20.65
			1109	C	ALA	A	173	29.232	38.363	62.25	1	20.94
			1114	C	PHE	A	174	31.695	36.264	62.434	1	22.09
			1125	C	CYS	A	175	34.465	35.702	64.383	1	23.65
			1131	C	LEU	A	176	37.089	33.683	63.521	1	18.77
			1139	C	THR	A	177	39.562	34.742	61.942	1	17.78
			1146	C	GLU	A	178	43.049	35.086	61.398	1	20.19
			1155	C	PRO	A	179	45.868	34.387	60.773	1	25.4
			1162	C	SER	A	180	45.682	31.446	62.249	1	21.93
			1168	C	SER	A	181	42.206	30.626	61.515	1	22.05
			1174	C	GLY	A	182	40.283	28.197	59.941	1	19.01
			1178	C	SER	A	183	40.323	25.357	61.089	1	24.18
			1184	C	ASP	A	184	41.086	26.451	64.089	1	23.48
			1192	C	ALA	A	185	39.681	27.396	66.556	1	25.58
			1197	C	ALA	A	186	41.838	26.84	68.687	1	31.67
			1202	C	SER	A	187	43.67	29.518	67.787	1	24.01
			1208	C	ILE	A	188	42.907	32.199	69.026	1	24.96
			1216	C	ARG	A	189	43.411	35.407	70.38	1	28.19
			1227	C	THR	A	190	41.162	36.533	71.723	1	25.82
			1234	C	SER	A	191	40.034	37.969	74.792	1	27.11
			1240	C	ALA	A	192	38.726	37.833	78.068	1	33.99
			1245	C	VAL	A	193	38.26	39.23	81.167	1	31.76
			1252	C	PRO	A	194	37.251	40	83.949	1	36
			1259	C	SER	A	195	36.58	41.377	86.638	1	41.78
			1265	C	PRO	A	196	35.791	41.527	89.614	1	46.77
			1272	C	CYS	A	197	32.71	41.544	88.845	1	49.09
			1278	C	GLY	A	198	31.365	40.605	86.132	1	43.31
			1282	C	LYS	A	199	30.522	42.739	83.819	1	34.77
			1291	C	TYR	A	200	33.368	41.927	81.661	1	34.95
			1303	C	TYR	A	201	35.595	42.256	79.038	1	23.95
			1315	C	THR	A	202	38.221	42.367	76.978	1	29.98
			1322	C	LEU	A	203	39.129	42.656	73.687	1	29.9
			1330	C	ASN	A	204	41.541	41.231	71.394	1	28
			1338	C	GLY	A	205	41.802	41.462	67.725	1	22.33
			1342	C	SER	A	206	40.945	39.768	64.663	1	22.65
			1348	C	LYS	A	207	39.603	39.359	61.501	1	21.6
			1357	C	LEU	A	208	39.049	37.968	58.303	1	16.71
			1365	C	TRP	A	209	36.469	38.051	56.647	1	16.85
			1379	C	ILE	A	210	33.687	39.568	57.1	1	15.92
			1387	C	SER	A	211	30.747	40.097	56.611	1	16.73
			1393	C	ASN	A	212	30.635	43.044	57.832	1	16.4
			1401	C	GLY	A	213	32.729	44.812	59.008	1	21.13
			1405	C	GLY	A	214	31.286	47.566	57.873	1	22.84
			1409	C	LEU	A	215	28.152	46.822	59.117	1	21.69
			1417	C	ALA	A	216	27.873	46.191	62.216	1	20.42
			1422	C	ASP	A	217	26.586	45.765	65.348	1	25.22
			1430	C	ILE	A	218	27.232	42.303	65.404	1	22.03
			1438	C	PHE	A	219	28.936	39.627	66.953	1	25.66
			1449	C	THR	A	220	30.643	36.965	67.209	1	22.91
			1456	C	VAL	A	221	33.175	35.95	69.321	1	24.42
			1463	C	PHE	A	222	36.048	34.436	70.028	1	21.22
			1474	C	ALA	A	223	37.779	33.699	73.162	1	24.52
			1479	C	LYS	A	224	39.372	33.468	75.823	1	28.9
			1488	C	THR	A	225	39.035	32.211	79.109	1	31.68
			1495	C	PRO	A	226	38.42	31.042	81.863	1	25.96
			1502	C	VAL	A	227	37.521	28.208	83.694	1	22.79
			1509	C	THR	A	228	36.129	26.381	86.038	1	26.38
			1516	C	ASP	A	229	35.366	24.05	87.754	1	33.07
			1524	C	PRO	A	230	33.463	22.75	89.902	1	31.88
			1531	C	ALA	A	231	35.935	21.258	91.554	1	35.17
			1536	C	THR	A	232	38.648	23.365	91.359	1	28.61
			1543	C	GLY	A	233	39.482	25.805	89.463	1	18.52
			1547	C	ALA	A	234	40.866	25.69	86.883	1	26.4
			1552	C	VAL	A	235	42.059	27.084	84.078	1	35.04
			1559	C	LYS	A	236	41.336	27.667	80.633	1	32.36
			1568	C	GLU	A	237	40.75	27.933	77.49	1	28.92
			1577	C	LYS	A	238	37.931	29.019	75.562	1	31.39
			1586	C	ILE	A	239	35.274	29.962	74.272	1	19.62
			1594	C	THR	A	240	33.035	32.593	73.535	1	25.19
			1601	C	ALA	A	241	30.429	34.533	72.918	1	25.68
			1606	C	PHE	A	242	29.054	37.601	71.697	1	28.36
			1617	C	VAL	A	243	27.886	40.629	71.619	1	28.22
			1624	C	VAL	A	244	28.575	43.566	69.928	1	29.63
			1631	C	GLU	A	245	28.878	46.766	69.366	1	23.66
			1640	C	ARG	A	246	29.955	49.393	68.674	1	27.22
			1651	C	GLY	A	247	29.331	50.734	71.502	1	35.7
			1655	C	PHE	A	248	31.885	50.044	73.06	1	31.6
			1666	C	GLY	A	249	34.837	50.3	71.583	1	31
			1670	C	GLY	A	250	37.138	49.252	69.538	1	26.9
			1674	C	ILE	A	251	36.085	49.396	66.249	1	27.38
			1682	C	THR	A	252	37.245	48.375	63.052	1	23.02
			1689	C	HIS	A	253	38.306	48.216	59.641	1	30.17
			1699	C	GLY	A	254	38.811	48.006	56.485	1	21.52
			1703	C	PRO	A	255	38.287	47.429	53.476	1	27.45
			1710	C	PRO	A	256	37.869	45.614	51.137	1	30.4
			1717	C	GLU	A	257	38.633	43.361	49.104	1	21.3
			1726	C	LYS	A	258	39.466	41.656	46.476	1	18.83
			1735	C	LYS	A	259	37.948	39.191	44.275	1	14.75
			1744	C	MET	A	260	36.248	37.592	42.302	1	12.31
			1752	C	GLY	A	261	33.261	37.606	44.404	1	15.15
			1756	C	ILE	A	262	31.448	39.336	45.838	1	15.78
			1764	C	LYS	A	263	31.519	42.431	45.757	1	15.46
			1773	C	ALA	A	264	29.16	42.846	47.732	1	21.05
			1778	C	SER	A	265	30.797	42.088	50.329	1	21.07
			1784	C	ASN	A	266	32.405	42.361	52.929	1	17.6
			1792	C	THR	A	267	35.748	42.442	54.167	1	22.06
			1799	C	ALA	A	268	37.427	42.702	57.436	1	17.57
			1804	C	GLU	A	269	38.405	43.699	60.09	1	19.63
			1813	C	VAL	A	270	38.6	43.817	63.531	1	24.64
			1820	C	PHE	A	271	39.019	45.403	66.567	1	26.1
			1831	C	PHE	A	272	39.942	45.308	69.935	1	24.33
			1842	C	ASP	A	273	40.263	47.555	72.526	1	28.61
			1850	C	GLY	A	274	38.567	47.186	74.967	1	33.74
			1854	C	VAL	A	275	35.681	45.843	75.445	1	27.84
			1861	C	ARG	A	276	32.809	45.593	76.875	1	29.53
			1872	C	VAL	A	277	30.853	43.087	78.109	1	27.97
			1879	C	PRO	A	278	28.815	41.636	79.628	1	35.22
			1886	C	SER	A	279	27.724	39.065	80.691	1	34.98
			1892	C	GLU	A	280	25.302	39.037	78.665	1	28.66
			1901	C	ASN	A	281	27.188	38.031	76.111	1	32.86
			1909	C	VAL	A	282	26.85	35.089	76.128	1	26.28
			1916	C	LEU	A	283	26.465	32.209	74.531	1	26.9
			1924	C	GLY	A	284	26.461	30.196	76.905	1	33.84
			1928	C	GLU	A	285	29.343	29.473	78.267	1	31.5
			1937	C	VAL	A	286	32.097	29.161	79.077	1	30.72
			1944	C	GLY	A	287	33.252	27.073	76.73	1	24.84
			1948	C	SER	A	288	31.266	27.106	73.917	1	26.32
			1954	C	GLY	A	289	32.466	28.123	71.209	1	24.14
			1958	C	PHE	A	290	32.489	25.515	69.705	1	20.94
			1969	C	LYS	A	291	29.493	25.121	69.754	1	22.69
			1978	C	VAL	A	292	28.862	27.659	68.279	1	18.05
			1985	C	ALA	A	293	30.135	27.063	65.68	1	23.66
			1990	C	MET	A	294	28.763	24.424	65.003	1	21.33
			1998	C	HIS	A	295	25.916	25.556	64.936	1	20.81
			2008	C	ILE	A	296	26.21	27.456	62.666	1	19.38
			2016	C	LEU	A	297	27.176	25.441	60.543	1	22.04
			2024	C	ASN	A	298	24.79	23.636	60.696	1	27.08
			2032	C	ASN	A	299	22.601	25.619	60.041	1	25.38
			2040	C	GLY	A	300	23.829	26.526	57.192	1	27.17
			2044	C	ARG	A	301	24.165	24.361	55.062	1	18.36
			2055	C	PHE	A	302	21.665	24.678	53.39	1	18.46
			2066	C	GLY	A	303	22.27	27.202	51.876	1	16.82
			2070	C	MET	A	304	24.002	25.949	49.666	1	15.45
			2078	C	ALA	A	305	21.936	24.336	48.275	1	15.83
			2083	C	ALA	A	306	20.116	26.685	47.714	1	10.34
			2088	C	ALA	A	307	21.862	28.212	45.904	1	11.21
			2093	C	LEU	A	308	22.695	25.959	43.858	1	16.56
			2101	C	ALA	A	309	20.004	25.637	42.639	1	17.56
			2106	C	GLY	A	310	20.154	28.505	41.459	1	14.32
			2110	C	THR	A	311	22.461	28.202	39.712	1	13.9
			2117	C	MET	A	312	21.323	25.906	37.971	1	15.7
			2125	C	ARG	A	313	19.005	27.317	36.786	1	12.6
			2136	C	GLY	A	314	20.623	29.442	35.289	1	12.39
			2140	C	ILE	A	315	22.421	27.549	33.677	1	13.46
			2148	C	ILE	A	316	20.281	26.144	32.09	1	14.73
			2156	C	ALA	A	317	19.415	28.492	30.562	1	15.64
			2161	C	LYS	A	318	22.045	28.9	29.031	1	14.95
			2170	C	ALA	A	319	22.265	26.151	27.675	1	15.93
			2175	C	VAL	A	320	19.624	26.268	26.196	1	16.03
			2182	C	ASP	A	321	20.199	28.692	24.57	1	18.36
			2190	C	HIS	A	322	22.55	27.572	23.051	1	15.04
			2200	C	ALA	A	323	21.237	25.014	21.849	1	17.06
			2205	C	THR	A	324	19.045	26.367	20.235	1	18.83
			2212	C	ASN	A	325	20.989	28.645	18.495	1	24.35
			2220	C	ARG	A	326	23.449	27.043	17.071	1	15.11
			2231	C	THR	A	327	25.361	26.554	14.512	1	18.74
			2238	C	GLN	A	328	27.303	23.754	13.21	1	17.51
			2247	C	PHE	A	329	26.707	22.104	10.873	1	24.51
			2258	C	GLY	A	330	23.445	22.458	10.823	1	30.16
			2262	C	GLU	A	331	22.63	22.784	14.299	1	22.2
			2271	C	LYS	A	332	22.37	22.524	17.246	1	22.92
			2280	C	ILE	A	333	23.759	21.227	19.749	1	18.18
			2288	C	HIS	A	334	21.668	19.089	20.477	1	19.38
			2298	C	ASN	A	335	23.098	16.988	18.431	1	20.6
			2306	C	PHE	A	336	25.628	16.145	20.437	1	14.51
			2317	C	GLY	A	337	27.093	14.788	22.717	1	15.44
			2321	C	LEU	A	338	28.231	17.042	24.221	1	17.12
			2329	C	ILE	A	339	25.477	18.181	25.007	1	16.03
			2337	C	GLN	A	340	24.343	15.858	26.496	1	19.67
			2346	C	GLU	A	341	26.366	15.794	28.732	1	12.45
			2355	C	LYS	A	342	25.888	18.481	29.868	1	14.31
			2364	C	LEU	A	343	22.95	18.171	30.621	1	14.11
			2372	C	ALA	A	344	23.185	15.811	32.451	1	16.5
			2377	C	ARG	A	345	25.01	17.061	34.558	1	14.2
			2388	C	MET	A	346	23.188	19.328	35.423	1	13.13
			2396	C	VAL	A	347	20.901	17.659	36.538	1	10.2
			2403	C	MET	A	348	22.442	16.209	38.608	1	14.05
			2411	C	LEU	A	349	23.224	18.664	40.22	1	16.71
			2419	C	GLN	A	350	20.394	19.537	40.854	1	12.68
			2428	C	TYR	A	351	19.36	17.046	42.237	1	13.82
			2440	C	VAL	A	352	21.245	16.94	44.486	1	14.79
			2447	C	THR	A	353	20.844	19.662	45.705	1	10.75
			2454	C	GLU	A	354	17.888	19.472	46.238	1	13.81
			2463	C	SER	A	355	18.024	16.991	48.038	1	16.25
			2469	C	MET	A	356	19.624	18.338	50.259	1	14.23
			2477	C	ALA	A	357	17.939	20.668	51.084	1	22.12
			2482	C	TYR	A	358	15.359	18.967	51.867	1	18.68
			2494	C	MET	A	359	16.721	17.241	54.007	1	14.5
			2502	C	VAL	A	360	17.603	19.393	55.886	1	18.09
			2509	C	SER	A	361	14.938	20.66	56.403	1	18.24
			2515	C	ALA	A	362	13.587	18.201	57.552	1	18.92
			2520	C	ASN	A	363	15.307	17.806	59.915	1	20.91
			2528	C	MET	A	364	14.577	20.485	61.216	1	22.11
			2536	C	ASP	A	365	11.518	20.016	61.371	1	22.68
			2544	C	GLN	A	366	11.901	17.247	63.07	1	27.87
			2553	C	GLY	A	367	14.643	16.894	64.887	1	23.71
			2557	C	ALA	A	368	17.569	16.423	64.605	1	25.7
			2562	C	THR	A	369	20.731	15.642	65.501	1	27.6
			2569	C	ASP	A	370	21.776	14.223	62.43	1	20.5
			2577	C	PHE	A	371	23.566	16.251	59.967	1	19.34
			2588	C	GLN	A	372	26.631	16.461	59.465	1	15.4
			2597	C	ILE	A	373	26.696	14.849	56.894	1	14.06
			2605	C	GLU	A	374	24.668	16.418	55.297	1	15.88
			2614	C	ALA	A	375	26.206	19.041	55.367	1	13.37
			2619	C	ALA	A	376	28.668	18.034	53.911	1	15.27
			2624	C	ILE	A	377	27.326	17.277	51.369	1	12.7
			2632	C	SER	A	378	26.269	19.985	50.545	1	16.01
			2638	C	LYS	A	379	28.992	21.323	50.274	1	10.87
			2647	C	ILE	A	380	30.191	19.528	48.181	1	15.73
			2655	C	PHE	A	381	28.017	19.549	46.085	1	14.28
			2666	C	GLY	A	382	27.614	22.561	45.589	1	15.67
			2670	C	SER	A	383	30.456	23.331	44.753	1	14.28
			2676	C	GLU	A	384	30.641	21.284	42.418	1	13.88
			2685	C	ALA	A	385	28.237	22.077	40.852	1	18.15
			2690	C	ALA	A	386	28.926	24.948	40.21	1	12.95
			2695	C	TRP	A	387	31.452	24.345	38.709	1	14.04
			2709	C	LYS	A	388	30.25	22.58	36.465	1	10.68
			2718	C	VAL	A	389	28.16	24.487	35.376	1	14.11
			2725	C	THR	A	390	30.103	26.774	34.628	1	15.31
			2732	C	ASP	A	391	31.86	25.167	32.756	1	8.68
			2740	C	GLU	A	392	29.518	24.48	30.763	1	15.21
			2749	C	CYS	A	393	28.858	27.271	29.95	1	16.96
			2755	C	ILE	A	394	31.423	27.699	28.481	1	13.77
			2763	C	GLN	A	395	31.226	25.474	26.448	1	17.68
			2772	C	ILE	A	396	28.712	26.5	25.058	1	16.97
			2780	C	MET	A	397	29.912	29.298	24.215	1	16.5
			2788	C	GLY	A	398	32.819	30.215	23.92	1	14.65
			2792	C	GLY	A	399	33.088	33.147	23.919	1	19.33
			2796	C	MET	A	400	30.841	33.806	25.873	1	16.07
			2804	C	GLY	A	401	32.086	32.938	28.55	1	14.58
			2808	C	PHE	A	402	34.093	35.574	28.517	1	14.24
			2819	C	MET	A	403	32.129	38.016	28.962	1	17.91
			2827	C	LYS	A	404	30.144	39.885	30.387	1	16.51
			2836	C	GLU	A	405	27.245	39.588	29.357	1	16.5
			2845	C	PRO	A	406	26.406	37.003	30.819	1	18.48
			2852	C	GLY	A	407	27.526	35.921	33.684	1	18.04
			2856	C	VAL	A	408	29.591	33.617	34.019	1	15.69
			2863	C	GLU	A	409	31.767	34.988	35.444	1	12.76
			2872	C	ARG	A	410	30.217	35.531	37.969	1	12.67
			2883	C	VAL	A	411	29.938	32.591	38.78	1	11.58
			2890	C	LEU	A	412	32.84	31.978	39.106	1	11.49
			2898	C	ARG	A	413	33.377	33.973	41.28	1	11.92
			2909	C	ASP	A	414	31.514	32.8	43.302	1	16.05
			2917	C	LEU	A	415	32.624	29.886	43.637	1	13.72
			2925	C	ARG	A	416	35.168	29.641	45.171	1	16.17
			2936	C	ILE	A	417	34.035	29.724	48.091	1	10.5
			2944	C	PHE	A	418	32.6	26.996	48.492	1	14.75
			2955	C	ARG	A	419	35.469	25.692	49.291	1	12.92
			2966	C	ILE	A	420	36.051	27.733	52.078	1	17.1
			2974	C	PHE	A	421	33.358	28.297	53.806	1	20.44
			2985	C	GLU	A	422	32.541	26.275	55.884	1	21.18
			2994	C	GLY	A	423	35.1	24.519	54.771	1	13.66
			2998	C	THR	A	424	36.464	22.756	52.951	1	12.23
			3005	C	ASN	A	425	36.77	20.007	51.704	1	14.47
			3013	C	ASP	A	426	38.857	18.98	53.685	1	15.16
			3021	C	ILE	A	427	37.043	19.089	56.175	1	18.71
			3029	C	LEU	A	428	34.786	17.367	55.06	1	17.06
			3037	C	ARG	A	429	36.417	14.809	54.91	1	13.24
			3048	C	LEU	A	430	36.912	14.544	57.84	1	21.4
			3056	C	PHE	A	431	33.992	14.432	58.698	1	16.02
			3067	C	VAL	A	432	33.14	11.955	57.297	1	17.73
			3074	C	ALA	A	433	35.24	10.074	58.539	1	16.97
			3079	C	LEU	A	434	34.857	10.677	61.522	1	20.49
			3087	C	GLN	A	435	31.92	10.236	61.737	1	21.56
			3096	C	GLY	A	436	31.914	7.374	60.785	1	19.97
			3100	C	CYS	A	437	33.728	6.182	62.993	1	26.53
			3106	C	MET	A	438	32.603	6.264	65.795	1	27.34
			3114	C	ASP	A	439	30.834	3.726	65.688	1	31.6
			3122	C	LYS	A	440	33.023	1.818	64.958	1	30.63
			3131	C	GLY	A	441	34.778	2.344	67.42	1	33.87
			3135	C	LYS	A	442	32.787	1.312	69.405	1	43.22
			3144	C	GLU	A	443	32.7	-1.507	68.425	1	44.57
			3153	C	LEU	A	444	35.531	-2.139	68.653	1	48.76
			3161	C	SER	A	445	37.163	-1.841	70.954	1	60.84
			3167	C	LEU	A	479	18.995	-5.273	52.37	1	30.76
			3175	C	SER	A	480	16.416	-2.909	51.344	1	22.59
			3181	C	LEU	A	481	14.02	-1.375	49.545	1	28.6
			3189	C	SER	A	482	11.298	-2.532	49.874	1	28.01
			3195	C	GLY	A	483	9.433	-0.043	50.477	1	37.88
			3199	C	LEU	A	484	11.136	2.583	49.154	1	27.76
			3207	C	VAL	A	485	10.953	2.155	46.178	1	24.03
			3214	C	HIS	A	486	9.849	1.38	43.461	1	23.44
			3224	C	PRO	A	487	9.931	-0.432	41.073	1	19.56
			3231	C	GLU	A	488	11.76	1.402	39.352	1	17.17
			3240	C	LEU	A	489	14.266	0.849	41.684	1	18.85
			3248	C	SER	A	490	15.742	-1.762	42.101	1	16.46
			3254	C	ARG	A	491	18.448	-1.055	40.949	1	21.05
			3265	C	SER	A	492	19.051	1.204	42.926	1	16.93
			3271	C	GLY	A	493	18.886	-0.461	45.417	1	16.9
			3275	C	GLU	A	494	21.342	-2.15	44.647	1	21.23
			3284	C	LEU	A	495	23.341	-0.013	44.637	1	16.57
			3292	C	ALA	A	496	23.087	0.622	47.637	1	20.04
			3297	C	VAL	A	497	23.877	-2.121	48.749	1	19.75
			3304	C	ARG	A	498	26.637	-2.194	47.501	1	21.5
			3315	C	ALA	A	499	27.671	0.319	48.75	1	20.53
			3320	C	LEU	A	500	27.459	-0.637	51.665	1	21.47
			3328	C	GLU	A	501	29.393	-2.936	51.395	1	21.58
			3337	C	GLN	A	502	31.807	-1.366	50.625	1	24.09
			3346	C	PHE	A	503	31.873	0.479	53.049	1	18.36
			3357	C	ALA	A	504	32.11	-1.535	55.339	1	17.21
			3362	C	THR	A	505	34.687	-2.83	54.621	1	23.08
			3369	C	VAL	A	506	36.422	-0.343	55.037	1	22.33
			3376	C	VAL	A	507	35.857	0.267	57.856	1	24.31
			3383	C	GLU	A	508	36.964	-2.295	58.986	1	21.94
			3392	C	ALA	A	509	39.756	-2.177	57.947	1	20.69
			3397	C	LYS	A	510	40.523	0.587	59.228	1	22.22
			3406	C	LEU	A	511	40.151	-0.177	62.168	1	25.38
			3414	C	ILE	A	512	42.146	-2.341	62.251	1	26.28
			3422	C	LYS	A	513	44.595	-0.741	61.311	1	26.63
			3431	C	HIS	A	514	44.238	2.13	63.056	1	26.95
			3441	C	LYS	A	515	42.499	3.659	64.958	1	30.84
			3450	C	LYS	A	516	43.865	6.435	65.34	1	30.86
			3459	C	GLY	A	517	45.167	6.543	62.493	1	23.7
			3463	C	ILE	A	518	43.077	7.93	60.777	1	25.62
			3471	C	VAL	A	519	44.212	10.788	60.896	1	30.43
			3478	C	ASN	A	520	46.534	9.991	58.64	1	24.98
			3486	C	GLU	A	521	44.736	9.335	56.023	1	17.86
			3495	C	GLN	A	522	44.09	11.061	53.454	1	18.65
			3504	C	PHE	A	523	43.444	8.993	51.454	1	18.65
			3515	C	LEU	A	524	41.069	7.912	53.01	1	16.9
			3523	C	LEU	A	525	39.258	10.298	53.38	1	14.69
			3531	C	GLN	A	526	38.671	10.787	50.487	1	13.78
			3540	C	ARG	A	527	37.331	8.005	50.047	1	19.03
			3551	C	LEU	A	528	35.091	8.403	52.023	1	13.94
			3559	C	ALA	A	529	33.8	10.826	50.803	1	12.66
			3564	C	ASP	A	530	32.911	9.464	48.234	1	18.69
			3572	C	GLY	A	531	31.043	7.557	49.525	1	15.87
			3576	C	ALA	A	532	29.21	9.607	50.794	1	13.75
			3581	C	ILE	A	533	28.256	10.913	48.27	1	18.76
			3589	C	ASP	A	534	26.997	8.457	46.959	1	17.03
			3597	C	LEU	A	535	25.037	7.79	49.187	1	18.05
			3605	C	TYR	A	536	23.461	10.331	48.981	1	16.45
			3617	C	ALA	A	537	22.637	10.262	46.135	1	16.22
			3622	C	MET	A	538	20.888	7.772	46.317	1	12.58
			3630	C	VAL	A	539	18.78	8.682	48.343	1	19.36
			3637	C	VAL	A	540	17.785	11.122	46.921	1	17.5
			3644	C	VAL	A	541	16.704	9.579	44.401	1	16.55
			3651	C	LEU	A	542	14.916	7.641	45.768	1	22.42
			3659	C	SER	A	543	13.063	9.75	46.975	1	18.06
			3665	C	ARG	A	544	12.137	11.316	44.586	1	22.76
			3676	C	ALA	A	545	11.118	8.983	42.893	1	18.38
			3681	C	SER	A	546	9.059	7.9	44.864	1	20.84
			3687	C	ARG	A	547	7.274	10.293	44.78	1	22.18
			3698	C	SER	A	548	6.684	10.25	41.874	1	22.75
			3704	C	LEU	A	549	5.377	7.537	41.89	1	23.68
			3712	C	SER	A	550	3.166	7.976	43.906	1	25.88
			3718	C	GLU	A	551	1.923	10.461	42.273	1	29.03
			3727	C	GLY	A	552	2.502	11.498	39.42	1	30.64
			3731	C	HIS	A	553	4.235	13.629	38.191	1	24.13
			3741	C	PRO	A	554	5.537	14.654	35.619	1	26.11
			3748	C	THR	A	555	8.502	13.416	36.525	1	22.12
			3755	C	ALA	A	556	9.067	10.413	36.788	1	17.2
			3760	C	GLN	A	557	10.782	9.971	34.328	1	22.08
			3769	C	HIS	A	558	13.021	11.92	35.219	1	17.31
			3779	C	GLU	A	559	13.699	10.522	37.819	1	17.64
			3788	C	LYS	A	560	14.591	7.993	36.543	1	14.99
			3797	C	MET	A	561	16.977	9.32	35.096	1	19.6
			3805	C	LEU	A	562	18.455	10.343	37.468	1	14.76
			3813	C	CYS	A	563	18.755	7.589	38.825	1	20.94
			3819	C	ASP	A	564	20.28	6.077	36.697	1	19.21
			3827	C	THR	A	565	22.61	7.947	36.298	1	17.7
			3834	C	TRP	A	566	23.663	7.83	39.157	1	18.89
			3848	C	CYS	A	567	24.007	4.788	39.605	1	15.28
			3854	C	ILE	A	568	26.13	4.129	37.703	1	19.43
			3862	C	GLU	A	569	28.258	6.089	39.045	1	18.72
			3871	C	ALA	A	570	28.15	5.142	41.953	1	16.94
			3876	C	ALA	A	571	29.073	2.308	41.544	1	17.98
			3881	C	ALA	A	572	31.799	3.069	40.376	1	21.09
			3886	C	ARG	A	573	32.891	4.464	42.808	1	19.16
			3897	C	ILE	A	574	32.623	2.002	44.67	1	20.71
			3905	C	ARG	A	575	34.294	0.055	43.184	1	22.61
			3916	C	GLU	A	576	36.854	1.722	42.969	1	23.97
			3925	C	GLY	A	577	37.193	2.482	45.915	1	23.79
			3929	C	MET	A	578	37.455	-0.346	47.11	1	20.01
			3937	C	ALA	A	579	39.87	-1.238	45.478	1	29.49
			3942	C	ALA	A	580	41.819	0.703	46.612	1	23.15
			3947	C	LEU	A	581	41.588	-0.339	49.573	1	26.15
			3955	C	GLN	A	582	41.947	-3.656	49.14	1	34.7
			3964	C	SER	A	583	43.609	-4.594	46.248	1	46.81
			3970	C	ASP	A	584	46.206	-2.655	45.517	1	29.34
			3978	C	PRO	A	585	49.319	-2.239	45.225	1	29.01
			3985	C	TRP	A	586	49.101	0.997	44.617	1	21.35
			3999	C	GLN	A	587	48.478	2.52	47.068	1	24.23
			4008	C	GLN	A	588	51.361	2.648	48.071	1	20.6
			4017	C	GLU	A	589	52.443	4.303	45.741	1	20.63
			4026	C	LEU	A	590	50.854	6.746	46.306	1	16.43
			4034	C	TYR	A	591	51.819	7.476	49.06	1	18.09
			4046	C	ARG	A	592	54.756	7.753	48.356	1	12.82
			4057	C	ASN	A	593	54.354	9.982	46.242	1	17.97
			4065	C	PHE	A	594	53.327	12.136	47.9	1	17.8
			4076	C	LYS	A	595	55.849	12.341	49.625	1	16.2
			4085	C	SER	A	596	57.975	12.808	47.502	1	18.39
			4091	C	ILE	A	597	56.834	15.277	46.194	1	18.23
			4099	C	SER	A	598	56.754	17.059	48.678	1	16.58
			4105	C	LYS	A	599	59.642	16.997	49.321	1	15.05
			4114	C	ALA	A	600	60.528	18.358	46.684	1	20.84
			4119	C	LEU	A	601	59.13	20.996	47.121	1	14.36
			4127	C	VAL	A	602	60.46	21.835	49.716	1	17.16
			4134	C	GLU	A	603	63.255	22.027	48.728	1	26.69
			4143	C	ARG	A	604	62.488	24.166	46.382	1	24.07
			4154	C	GLY	A	605	59.664	25.573	45.604	1	22.01
			4158	C	GLY	A	606	59.069	23.249	42.847	1	21.66
			4162	C	VAL	A	607	60.589	21.887	40.711	1	18.82
			4169	C	VAL	A	608	62.962	20.009	39.693	1	19.1
			4176	C	THR	A	609	63.06	20.766	36.72	1	20.75
			4183	C	SER	A	610	63.195	21.606	33.705	1	18.58
			4189	C	ASN	A	611	63.621	21.045	30.687	1	17.58
			4197	C	PRO	A	612	65.483	19.938	28.582	1	22.39
			4204	C	LEU	A	613	67.814	21.979	29.103	1	29.86
			4212	C	GLY	A	614	68.54	23.416	31.962	1	26.5
			4216	C	PHE	A	615	67.08	26.657	31.322	1	23.14	B-factor for N
			2	CA	GLU	A	29	20.45	4.641	68.192	1	46.42	45.47
			11	CA	SER	A	30	21.144	7.333	65.603	1	31.43	36.16
			17	CA	LYS	A	31	18.396	8.119	63.06	1	19.97	24.86
			26	CA	SER	A	32	21.084	9.46	60.673	1	20.5	21.44
			32	CA	PHE	A	33	21.43	7.627	57.355	1	17.24	16.28
			43	CA	ALA	A	34	25.077	8.651	57.134	1	19.46	16.88
			48	CA	VAL	A	35	25.846	7.392	60.659	1	20.74	15.59
			55	CA	GLY	A	36	24.256	4.007	59.837	1	20.65	25.25
			59	CA	MET	A	37	25.925	3.525	56.452	1	21.83	16.66
			67	CA	PHE	A	38	29.433	3.69	57.951	1	16.53	17.12
			78	CA	LYS	A	39	28.255	0.799	60.203	1	22.64	23.02
			87	CA	GLY	A	40	26.831	-1.142	57.247	1	27.39	23.22
			91	CA	GLN	A	41	23.299	-0.345	58.426	1	25.54	25.06
			100	CA	LEU	A	42	20.312	0.939	56.438	1	24.82	25.66
			108	CA	THR	A	43	18.865	3.65	58.706	1	22.08	25.67
			115	CA	THR	A	44	16.164	5.269	56.588	1	21.7	21.42
			122	CA	ASP	A	45	14.041	7.386	58.979	1	24.3	23.64
			130	CA	GLN	A	46	15.519	10.648	57.78	1	20.42	22.39
			139	CA	VAL	A	47	15.577	9.627	54.108	1	18.5	16.05
			146	CA	PHE	A	48	12.419	7.688	53.032	1	22.95	20.61
			157	CA	PRO	A	49	9.871	8.673	52.259	1	23.08	24.72
			164	CA	TYR	A	50	11.194	11.956	50.886	1	18.94	19.7
			176	CA	PRO	A	51	10.031	14.372	53.633	1	22.54	21.06
			183	CA	SER	A	52	7.15	16.823	53.38	1	26.53	21.12
			189	CA	VAL	A	53	7.097	19.285	56.243	1	21.61	25.2
			196	CA	LEU	A	54	4.891	22.293	55.34	1	17.54	16.58
			204	CA	ASN	A	55	1.26	22.491	56.462	1	25.89	22.08
			212	CA	GLU	A	56	-1.291	24.074	54.101	1	25.11	24.66
			221	CA	GLU	A	57	-0.98	27.551	55.621	1	22.62	24.28
			230	CA	GLN	A	58	2.877	27.515	55.523	1	20.17	21.41
			239	CA	THR	A	59	2.604	26.489	51.886	1	26.77	22.28
			246	CA	GLN	A	60	0.26	29.356	51.016	1	22.54	25.42
			255	CA	PHE	A	61	2.317	31.886	53.027	1	21.54	20.77
			266	CA	LEU	A	62	5.49	30.804	51.155	1	21.51	27.48
			274	CA	LYS	A	63	3.78	31.123	47.771	1	30.86	23.8
			283	CA	GLU	A	64	2.923	34.767	48.552	1	28.15	32.9
			292	CA	LEU	A	65	6.546	35.437	49.419	1	29.22	26.38
			300	CA	VAL	A	66	8.071	33.685	46.412	1	27.5	28.25
			307	CA	GLU	A	67	6.395	36.055	43.951	1	27.66	26.76
			316	CA	PRO	A	68	7.507	39.424	45.379	1	24.44	22.49
			323	CA	VAL	A	69	11.034	38.162	46.177	1	21.1	20.77
			330	CA	SER	A	70	11.362	36.836	42.6	1	22.08	18.53
			336	CA	ARG	A	71	10.04	40.096	41.115	1	21.25	21.82
			347	CA	PHE	A	72	12.475	42.093	43.309	1	18.68	19.66
			358	CA	PHE	A	73	15.52	40.235	41.959	1	20.15	17.69
			369	CA	GLU	A	74	14.137	40.363	38.445	1	21.16	16.56
			378	CA	GLU	A	75	13.207	44.063	38.437	1	21.46	21.55
			387	CA	VAL	A	76	15.124	45.919	41.113	1	16.54	16.43
			394	CA	ASN	A	77	18.44	44.132	41.797	1	21.57	17.57
			402	CA	ASP	A	78	21.179	44.273	39.153	1	15.24	16.17
			410	CA	PRO	A	79	23.862	41.608	39.846	1	17.14	17.18
			417	CA	ALA	A	80	26.292	42.954	37.212	1	20.17	17.95
			422	CA	LYS	A	81	25.994	46.423	38.761	1	19.48	20.53
			431	CA	ASN	A	82	26.671	45.247	42.341	1	16.39	14.62
			439	CA	ASP	A	83	29.695	43.283	41.059	1	16.94	15.2
			447	CA	ALA	A	84	30.983	46.387	39.175	1	22.77	19.61
			452	CA	LEU	A	85	30.445	48.65	42.189	1	24.41	20.64
			460	CA	GLU	A	86	31.838	46.115	44.702	1	18.19	21.86
			469	CA	MET	A	87	28.844	46.731	46.923	1	19.37	17.41
			477	CA	VAL	A	88	25.086	46.329	46.91	1	17.84	16.77
			484	CA	GLU	A	89	23.355	49.33	45.229	1	24.89	19.74
			493	CA	GLU	A	90	21.613	51.419	47.926	1	18.2	22.5
			502	CA	THR	A	91	18.109	51.094	46.443	1	18.22	23.55
			509	CA	THR	A	92	18.521	47.332	46.388	1	15.57	18.49
			516	CA	TRP	A	93	19.911	47.331	49.937	1	19.99	17.13
			530	CA	GLN	A	94	16.96	49.404	51.295	1	22.4	17.64
			539	CA	GLY	A	95	14.497	47.332	49.231	1	18.96	21.17
			543	CA	LEU	A	96	15.747	44.107	50.815	1	21.83	21.56
			551	CA	LYS	A	97	15.336	45.599	54.288	1	20.24	19.95
			560	CA	GLU	A	98	11.727	46.546	53.383	1	29.16	24.19
			569	CA	LEU	A	99	11.089	43.068	51.999	1	24.31	27.45
			577	CA	GLY	A	100	11.928	41.467	55.327	1	26.41	20.92
			581	CA	ALA	A	101	15.032	39.796	53.773	1	17.46	24.93
			586	CA	PHE	A	102	17.255	40.534	56.807	1	17.71	19.74
			597	CA	GLY	A	103	15.04	38.46	59.163	1	20.36	19.73
			601	CA	LEU	A	104	13.583	35.514	57.292	1	21.13	20.13
			609	CA	GLN	A	105	13.858	32.995	60.169	1	17.22	19.42
			618	CA	VAL	A	106	13.244	35.384	63.094	1	21.79	21.07
			625	CA	PRO	A	107	9.821	34.665	64.686	1	29.3	24.69
			632	CA	SER	A	108	7.125	37.181	63.755	1	24.85	22.74
			638	CA	GLU	A	109	6.769	38.251	67.411	1	37.29	28.34
			647	CA	LEU	A	110	10.4	39.381	67.357	1	34.73	36.06
			655	CA	GLY	A	111	9.813	41.22	64.061	1	27.44	26.21
			659	CA	GLY	A	112	10.973	38.626	61.492	1	19.62	24.91
			663	CA	VAL	A	113	9.132	36.709	58.744	1	20.97	20.35
			670	CA	GLY	A	114	8.978	33.594	60.937	1	22.18	21.99
			674	CA	LEU	A	115	10.002	31.021	58.287	1	20.86	21.35
			682	CA	CYS	A	116	11.079	27.443	59.01	1	21.18	17.75
			688	CA	ASN	A	117	14.178	25.916	57.376	1	14.72	17.3
			696	CA	THR	A	118	12.289	24.544	54.359	1	15.39	15
			703	CA	GLN	A	119	10.548	27.885	53.625	1	14.68	18.62
			712	CA	TYR	A	120	13.904	29.613	54.106	1	15.25	13.62
			724	CA	ALA	A	121	15.51	27.235	51.607	1	18.66	17.3
			729	CA	ARG	A	122	12.866	28.086	49.027	1	16.15	13.76
			740	CA	LEU	A	123	13.617	31.809	49.218	1	18.74	18.13
			748	CA	VAL	A	124	17.373	31.26	49.464	1	21.92	18.88
			755	CA	GLU	A	125	17.326	29.455	46.094	1	15.65	13.75
			764	CA	ILE	A	126	15.847	32.591	44.543	1	16.99	17.29
			772	CA	VAL	A	127	18.77	34.646	45.836	1	14.55	13.83
			779	CA	GLY	A	128	21.227	31.948	44.72	1	12.43	15.69
			783	CA	MET	A	129	19.724	31.976	41.219	1	13.36	16.2
			791	CA	HIS	A	130	20.121	35.714	40.847	1	15.35	15.08
			801	CA	ASP	A	131	22.946	37.137	42.927	1	15.73	13.17
			809	CA	LEU	A	132	25.413	35.27	45.147	1	15.73	16.19
			817	CA	GLY	A	133	27.032	38.587	46.203	1	16.1	15.87
			821	CA	VAL	A	134	23.709	39.617	47.771	1	15.16	17.77
			828	CA	GLY	A	135	23.282	36.03	48.98	1	13.77	14.05
			832	CA	ILE	A	136	26.55	36.114	50.943	1	19.13	14.74
			840	CA	THR	A	137	25.771	39.51	52.469	1	18.36	14.45
			847	CA	LEU	A	138	22.311	38.306	53.673	1	15.43	13.58
			855	CA	GLY	A	139	23.56	34.877	54.728	1	16.79	17.74
			859	CA	ALA	A	140	26.539	36.261	56.646	1	19.9	15.06
			864	CA	HIS	A	141	23.985	38.445	58.39	1	15.35	15.35
			874	CA	GLN	A	142	21.394	35.772	59.249	1	18.15	16.24
			883	CA	SER	A	143	22.542	32.204	58.492	1	17.28	17.55
			889	CA	ILE	A	144	25.567	32.752	60.748	1	19.7	19.14
			897	CA	GLY	A	145	25.98	36.448	61.897	1	17.34	19.21
			901	CA	PHE	A	146	23.158	36.469	64.49	1	17.59	19.98
			912	CA	LYS	A	147	22.187	32.781	64.165	1	21.59	19.96
			921	CA	GLY	A	148	23.763	32.076	67.576	1	15.83	18.75
			925	CA	ILE	A	149	21.198	34.407	69.199	1	25.04	22.78
			933	CA	LEU	A	150	18.385	32.397	67.649	1	18.93	21.76
			941	CA	LEU	A	151	19.978	29.094	68.754	1	26.28	21.92
			949	CA	PHE	A	152	21.433	29.948	72.159	1	23.47	18.52
			960	CA	GLY	A	153	20.043	33.351	73.119	1	25.54	21.7
			964	CA	THR	A	154	18.314	33.961	76.424	1	29.3	24.12
			971	CA	LYS	A	155	14.852	35.561	76.274	1	29	26.07
			980	CA	ALA	A	156	16.478	38.868	77.269	1	24.24	21.93
			985	CA	GLN	A	157	19.095	38.663	74.503	1	27.26	24.42
			994	CA	LYS	A	158	16.506	37.674	71.852	1	22.57	22.47
			1003	CA	GLU	A	159	14.106	40.463	72.794	1	24.1	24.26
			1012	CA	LYS	A	160	16.913	43.013	72.899	1	22.74	24.12
			1021	CA	TYR	A	161	18.656	42.186	69.608	1	27.19	26.98
			1033	CA	LEU	A	162	16.395	40.297	67.18	1	22.42	24.73
			1041	CA	PRO	A	163	13.955	43.023	66.133	1	21.75	23.37
			1048	CA	LYS	A	164	16.652	45.369	64.783	1	23.85	17.79
			1057	CA	LEU	A	165	18.536	42.382	63.326	1	25.52	19.39
			1065	CA	ALA	A	166	15.38	41.266	61.478	1	22.12	17.93
			1070	CA	SER	A	167	14.642	44.685	60.016	1	19.87	19.3
			1076	CA	GLY	A	168	18.275	45.12	59.013	1	20.98	19.34
			1080	CA	GLU	A	169	18.654	48.24	61.183	1	23.27	21.19
			1089	CA	THR	A	170	21.658	46.54	62.724	1	19.58	22.83
			1096	CA	VAL	A	171	23.543	44.243	60.305	1	18.97	19.45
			1103	CA	ALA	A	172	25.328	41.218	61.832	1	16.55	20.35
			1108	CA	ALA	A	173	28.685	39.452	61.288	1	18	18.84
			1113	CA	PHE	A	174	30.168	36.115	62.426	1	18.3	19.51
			1124	CA	CYS	A	175	33.649	36.823	63.776	1	22.32	21.19
			1130	CA	LEU	A	176	35.651	33.646	64.026	1	19.91	19.99
			1138	CA	THR	A	177	38.571	33.659	61.524	1	17.16	16.49
			1145	CA	GLU	A	178	41.892	35.306	62.341	1	18.63	19.01
			1154	CA	PRO	A	179	45.202	35.763	60.558	1	21.05	19.83
			1161	CA	SER	A	180	46.592	32.655	62.396	1	26.26	23.12
			1167	CA	SER	A	181	43.392	30.599	62.488	1	23.73	22.74
			1173	CA	GLY	A	182	41.01	29.515	59.697	1	23.93	18.12
			1177	CA	SER	A	183	40.262	25.771	59.611	1	18.53	17.51
			1183	CA	ASP	A	184	41.654	25.351	63.175	1	23.47	22.25
			1191	CA	ALA	A	185	39.105	27.413	65.148	1	20.49	17.49
			1196	CA	ALA	A	186	40.562	26.036	68.402	1	29.13	30.34
			1201	CA	SER	A	187	43.783	27.995	67.736	1	28.22	24.63
			1207	CA	ILE	A	188	42.259	31.51	67.817	1	23.64	26.66
			1215	CA	ARG	A	189	44.146	34.212	69.791	1	28.78	22.99
			1226	CA	THR	A	190	41.547	36.95	70.307	1	23.82	23.78
			1233	CA	SER	A	191	41.059	37.073	74.095	1	30.08	26.75
			1239	CA	ALA	A	192	38.399	38.122	76.6	1	28.73	24.79
			1244	CA	VAL	A	193	39.385	38.713	80.239	1	32.52	30.4
			1251	CA	PRO	A	194	36.742	38.931	82.967	1	34.23	32.9
			1258	CA	SER	A	195	36.719	42.001	85.247	1	38.28	37.08
			1264	CA	PRO	A	196	37.216	41.544	89.046	1	48.95	47.17
			1271	CA	CYS	A	197	33.564	42.558	89.618	1	46.72	44.83
			1277	CA	GLY	A	198	32.495	40.012	86.971	1	42.35	43.02
			1281	CA	LYS	A	199	30.252	42.642	85.33	1	37.2	35.01
			1290	CA	TYR	A	200	32.112	42.741	81.988	1	34.79	25.53
			1302	CA	TYR	A	201	34.879	41.204	79.875	1	29.88	32.24
			1314	CA	THR	A	202	37.683	43.129	78.176	1	26.46	26.93
			1321	CA	LEU	A	203	38.032	42.033	74.554	1	26.76	30.17
			1329	CA	ASN	A	204	41.221	42.258	72.494	1	27.8	26.29
			1337	CA	GLY	A	205	42.23	40.949	69.081	1	27.18	32.63
			1341	CA	SER	A	206	41.502	40.992	65.391	1	28.36	24.35
			1347	CA	LYS	A	207	39.387	38.991	62.959	1	18.74	19.9
			1356	CA	LEU	A	208	40.129	38.486	59.261	1	19.17	23.22
			1364	CA	TRP	A	209	37.894	38.224	56.14	1	19.29	16.8
			1378	CA	ILE	A	210	34.711	38.957	58.051	1	19.93	19.43
			1386	CA	SER	A	211	31.665	39.173	55.789	1	17.04	18.58
			1392	CA	ASN	A	212	29.808	42.383	56.738	1	17.51	20.49
			1400	CA	GLY	A	213	32.808	43.279	58.949	1	23.2	19.71
			1404	CA	GLY	A	214	32.691	46.968	57.799	1	20.49	19.2
			1408	CA	LEU	A	215	28.895	47.131	57.824	1	21.75	19.62
			1416	CA	ALA	A	216	27.804	45.287	60.985	1	18.04	16.6
			1421	CA	ASP	A	217	26.713	46.819	64.275	1	29.84	24.73
			1429	CA	ILE	A	218	26.259	43.4	65.878	1	21.96	22.53
			1437	CA	PHE	A	219	29.1	40.822	66.005	1	19.67	24.3
			1448	CA	THR	A	220	29.141	37.225	67.194	1	20.27	22.63
			1455	CA	VAL	A	221	32.708	37.107	68.466	1	22.29	18.39
			1462	CA	PHE	A	222	34.674	34.061	69.514	1	26.99	20.95
			1473	CA	ALA	A	223	37.416	34.726	72.062	1	21.59	19.98
			1478	CA	LYS	A	224	39.58	32.739	74.493	1	25.36	25.23
			1487	CA	THR	A	225	38.517	33.272	78.113	1	29.08	27.94
			1494	CA	PRO	A	226	39.726	31.708	81.415	1	29.3	29.02
			1501	CA	VAL	A	227	37.222	29.022	82.439	1	19.55	20.38
			1508	CA	THR	A	228	36.86	27.727	86.01	1	23.18	26.87
			1515	CA	ASP	A	229	36.257	24.016	86.507	1	31.84	26.6
			1523	CA	PRO	A	230	33.08	23.563	88.669	1	37.42	36.71
			1530	CA	ALA	A	231	34.649	20.812	90.807	1	31.99	30.34
			1535	CA	THR	A	232	38.302	21.87	91.373	1	25.21	32.08
			1542	CA	GLY	A	233	38.285	25.568	90.382	1	17.63	24.27
			1546	CA	ALA	A	234	41.288	24.911	88.122	1	25.89	18.27
			1551	CA	VAL	A	235	41.387	27.551	85.376	1	23.69	25.78
			1558	CA	LYS	A	236	41.84	26.645	81.666	1	29.73	30.06
			1567	CA	GLU	A	237	41.635	28.725	78.445	1	31	25.18
			1576	CA	LYS	A	238	38.567	27.859	76.345	1	30.26	28.05
			1585	CA	ILE	A	239	36.641	29.725	73.631	1	23	27.15
			1593	CA	THR	A	240	33.564	31.676	74.652	1	17.24	20.64
			1600	CA	ALA	A	241	31.074	33.332	72.259	1	23.1	20.29
			1605	CA	PHE	A	242	29.906	36.92	72.752	1	26.47	21.26
			1616	CA	VAL	A	243	27.291	39.244	71.347	1	19.32	18.44
			1623	CA	VAL	A	244	29.23	42.471	70.782	1	26.98	21.33
			1630	CA	GLU	A	245	27.74	45.866	69.796	1	18.9	22.16
			1639	CA	ARG	A	246	29.851	48.206	67.684	1	26.12	21.79
			1650	CA	GLY	A	247	28.733	50.963	70.118	1	32.41	33.02
			1654	CA	PHE	A	248	30.543	49.294	73.028	1	29.16	28.34
			1665	CA	GLY	A	249	33.619	51.201	71.752	1	30.9	30.53
			1669	CA	GLY	A	250	37.162	50.137	70.788	1	25.94	22.62
			1673	CA	ILE	A	251	35.899	48.567	67.525	1	30.52	26.31
			1681	CA	THR	A	252	37.224	49.52	64.09	1	21.84	27.6
			1688	CA	HIS	A	253	37.347	47.711	60.708	1	27.87	23.23
			1698	CA	GLY	A	254	39.665	47.669	57.701	1	24.54	26.13
			1702	CA	PRO	A	255	38.786	48.712	54.152	1	27.61	23.91
			1709	CA	PRO	A	256	36.762	46.31	51.948	1	30.72	33.01
			1716	CA	GLU	A	257	39.064	43.54	50.577	1	30.15	26.33
			1725	CA	LYS	A	258	39.301	43.156	46.757	1	21.13	22.83
			1734	CA	LYS	A	259	38.538	39.62	45.61	1	15.51	16.36
			1743	CA	MET	A	260	37.754	37.44	42.637	1	14.68	14.42
			1751	CA	GLY	A	261	33.952	37.302	43.087	1	16.12	11.61
			1755	CA	ILE	A	262	31.011	37.916	45.428	1	12.14	10.98
			1763	CA	LYS	A	263	32.451	41.43	45.084	1	16.95	16.68
			1772	CA	ALA	A	264	29.202	43.095	46.232	1	16.29	13.44
			1777	CA	SER	A	265	29.612	41.405	49.629	1	16.71	16.92
			1783	CA	ASN	A	266	31.572	43.413	52.211	1	20.81	17.74
			1791	CA	THR	A	267	34.657	41.57	53.523	1	20.35	17.76
			1798	CA	ALA	A	268	36.82	43.309	56.17	1	20.46	24.54
			1803	CA	GLU	A	269	39.239	42.922	59.075	1	17.08	20.04
			1812	CA	VAL	A	270	37.593	43.815	62.371	1	22.34	22.2
			1819	CA	PHE	A	271	39.758	45.151	65.232	1	25.49	25.4
			1830	CA	PHE	A	272	38.876	44.837	68.969	1	26.03	21.4
			1841	CA	ASP	A	273	40.862	47.204	71.165	1	28.27	28.44
			1849	CA	GLY	A	274	40.077	47.036	74.905	1	31.43	29.35
			1853	CA	VAL	A	275	36.379	46.409	74.204	1	26.24	31.82
			1860	CA	ARG	A	276	34.126	46.256	77.268	1	28.6	25.88
			1871	CA	VAL	A	277	31.541	43.508	76.803	1	30.05	30.09
			1878	CA	PRO	A	278	28.817	43.147	79.474	1	33.39	28.95
			1885	CA	SER	A	279	28.974	39.765	81.175	1	32.87	30.31
			1891	CA	GLU	A	280	25.359	39.208	80.192	1	28.7	26.42
			1900	CA	ASN	A	281	26.435	39.31	76.525	1	28.05	26.56
			1908	CA	VAL	A	282	27.995	35.854	76.813	1	27.55	26.04
			1915	CA	LEU	A	283	26.221	33.681	74.261	1	28.05	26.65
			1923	CA	GLY	A	284	25.677	30.178	75.603	1	25.72	24.99
			1927	CA	GLU	A	285	27.918	28.975	78.419	1	33.03	31.6
			1936	CA	VAL	A	286	31.287	30.442	79.333	1	26.56	28.04
			1943	CA	GLY	A	287	33.836	28.063	77.748	1	27.23	20.06
			1947	CA	SER	A	288	31.369	26.406	75.316	1	28.79	19.74
			1953	CA	GLY	A	289	32.059	28.906	72.453	1	22.49	21.98
			1957	CA	PHE	A	290	33.694	26.291	70.224	1	26.08	18.09
			1968	CA	LYS	A	291	30.541	24.16	70.342	1	25.96	23.23
			1977	CA	VAL	A	292	28.521	27.344	69.735	1	20.35	22.6
			1984	CA	ALA	A	293	30.566	28.201	66.615	1	19.25	19.42
			1989	CA	MET	A	294	30.246	24.67	65.252	1	22.43	18.5
			1997	CA	HIS	A	295	26.486	24.535	65.889	1	22.96	22.39
			2007	CA	ILE	A	296	25.904	27.841	64.113	1	21.14	19.43
			2015	CA	LEU	A	297	27.915	26.692	61.064	1	20.23	15.74
			2023	CA	ASN	A	298	26.226	23.247	61.034	1	23.28	22.05
			2031	CA	ASN	A	299	22.795	24.879	61.357	1	24.55	22.6
			2039	CA	GLY	A	300	23.443	27.269	58.461	1	27.79	24.68
			2043	CA	ARG	A	301	25.101	24.69	56.232	1	25.47	24.95
			2054	CA	PHE	A	302	22.002	23.508	54.314	1	12.36	18.15
			2065	CA	GLY	A	303	21.411	27.101	53.124	1	17.82	20.54
			2069	CA	MET	A	304	24.44	26.808	50.856	1	21.8	19.48
			2077	CA	ALA	A	305	23.245	23.797	48.828	1	17.91	12.48
			2082	CA	ALA	A	306	19.845	25.546	48.683	1	15.61	16.13
			2087	CA	ALA	A	307	21.296	28.726	47.22	1	11.35	12.99
			2092	CA	LEU	A	308	23.524	26.796	44.814	1	17.06	13.87
			2100	CA	ALA	A	309	20.67	24.617	43.565	1	13.94	13.17
			2105	CA	GLY	A	310	19.151	27.962	42.448	1	13.84	15.31
			2109	CA	THR	A	311	22.455	29.124	40.932	1	14.64	13.08
			2116	CA	MET	A	312	22.544	25.897	38.876	1	14.47	14.11
			2124	CA	ARG	A	313	18.918	26.165	37.79	1	13.58	15.12
			2135	CA	GLY	A	314	19.595	29.68	36.394	1	13.04	12.77
			2139	CA	ILE	A	315	22.838	28.567	34.754	1	15.05	13.63
			2147	CA	ILE	A	316	21.239	25.522	33.111	1	16.12	12.37
			2155	CA	ALA	A	317	18.559	27.76	31.629	1	15.91	16.41
			2160	CA	LYS	A	318	21.361	29.86	30.04	1	18.05	14.08
			2169	CA	ALA	A	319	23.248	26.782	28.67	1	15.6	15.85
			2174	CA	VAL	A	320	20.022	25.264	27.28	1	12.42	15.13
			2181	CA	ASP	A	321	19.102	28.565	25.626	1	18.49	18.55
			2189	CA	HIS	A	322	22.556	28.753	24.015	1	18	19.27
			2199	CA	ALA	A	323	22.462	25.132	22.774	1	16.98	17.19
			2204	CA	THR	A	324	18.88	25.533	21.51	1	20.42	20.66
			2211	CA	ASN	A	325	19.709	28.489	19.304	1	19.28	16.83
			2219	CA	ARG	A	326	23.345	28.109	18.167	1	16.36	17.56
			2230	CA	THR	A	327	23.834	26.609	14.68	1	19.32	18.81
			2237	CA	GLN	A	328	27.273	25.121	13.938	1	18.4	16.78
			2246	CA	PHE	A	329	28.125	22.49	11.303	1	21.31	17.84
			2257	CA	GLY	A	330	24.604	22.875	9.928	1	30.94	24.41
			2261	CA	GLU	A	331	22.58	21.941	13.033	1	22.42	21.5
			2270	CA	LYS	A	332	21.559	23.475	16.358	1	19.35	22.02
			2279	CA	ILE	A	333	24.276	22.241	18.718	1	19.4	19.16
			2287	CA	HIS	A	334	21.88	20.458	21.129	1	17.66	17.05
			2297	CA	ASN	A	335	21.786	17.779	18.421	1	19.46	18.55
			2305	CA	PHE	A	336	25.439	16.835	19.083	1	16.37	18.33
			2316	CA	GLY	A	337	26.221	14.104	21.655	1	13.85	16.88
			2320	CA	LEU	A	338	29.061	16.035	23.382	1	13.29	12.65
			2328	CA	ILE	A	339	26.583	18.853	24.193	1	16.65	15
			2336	CA	GLN	A	340	23.794	16.438	25.187	1	11.77	15.72
			2345	CA	GLU	A	341	26.057	14.717	27.696	1	11.72	12.59
			2354	CA	LYS	A	342	27.189	18.038	29.201	1	14.7	11.69
			2363	CA	LEU	A	343	23.547	19.155	29.624	1	9.82	11.63
			2371	CA	ALA	A	344	22.444	15.839	31.126	1	14.17	13.61
			2376	CA	ARG	A	345	25.291	15.864	33.666	1	14.81	11.35
			2387	CA	MET	A	346	24.511	19.449	34.67	1	13.41	15.07
			2395	CA	VAL	A	347	20.878	18.711	35.44	1	16.19	15.99
			2402	CA	MET	A	348	21.787	15.568	37.396	1	14.49	15.47
			2410	CA	LEU	A	349	24.14	17.706	39.469	1	12.65	13.86
			2418	CA	GLN	A	350	21.429	20.326	40.033	1	15.89	14.89
			2427	CA	TYR	A	351	18.832	17.655	40.949	1	11.69	14.29
			2439	CA	VAL	A	352	21.091	15.847	43.436	1	15.32	12.66
			2446	CA	THR	A	353	22.114	19.145	45.051	1	15.49	12.99
			2453	CA	GLU	A	354	18.568	20.51	45.339	1	15.06	12.27
			2462	CA	SER	A	355	17.387	17.113	46.644	1	13.4	15.79
			2468	CA	MET	A	356	20.038	17.126	49.41	1	14.12	14.58
			2476	CA	ALA	A	357	19.305	20.753	50.373	1	13.91	15.54
			2481	CA	TYR	A	358	15.575	20.143	50.929	1	17.89	18.64
			2493	CA	MET	A	359	16.142	16.81	52.666	1	12.84	16.06
			2501	CA	VAL	A	360	18.493	18.362	55.197	1	16.43	14.37
			2508	CA	SER	A	361	16.183	21.318	55.789	1	16.21	16.85
			2514	CA	ALA	A	362	13.207	18.933	56.262	1	17.76	18.23
			2519	CA	ASN	A	363	15.235	16.819	58.75	1	18.82	20.02
			2527	CA	MET	A	364	15.948	20.015	60.708	1	19.46	16.95
			2535	CA	ASP	A	365	12.277	21.107	60.627	1	17.78	19.08
			2543	CA	GLN	A	366	11.227	17.627	61.762	1	23.48	18.32
			2552	CA	GLY	A	367	13.428	17.817	64.86	1	22.04	21.63
			2556	CA	ALA	A	368	16.469	15.775	63.739	1	23.01	22.39
			2561	CA	THR	A	369	19.389	16.032	66.166	1	24.38	21.7
			2568	CA	ASP	A	370	21.915	14.125	63.962	1	24.83	21.01
			2576	CA	PHE	A	371	22.239	15.583	60.414	1	18.96	18.71
			2587	CA	GLN	A	372	25.786	17.045	60.627	1	17.55	15.11
			2596	CA	ILE	A	373	27.425	14.546	58.21	1	13.71	14.41
			2604	CA	GLU	A	374	24.563	14.939	55.718	1	16.09	14.88
			2613	CA	ALA	A	375	24.838	18.768	55.995	1	15.69	13.88
			2618	CA	ALA	A	376	28.595	18.574	55.343	1	15.91	14.77
			2623	CA	ILE	A	377	27.992	16.289	52.326	1	14.78	12.07
			2631	CA	SER	A	378	25.46	18.752	50.901	1	17.71	16.27
			2637	CA	LYS	A	379	27.895	21.67	51.302	1	10.38	11.84
			2646	CA	ILE	A	380	30.769	19.779	49.569	1	12.37	12.75
			2654	CA	PHE	A	381	28.557	18.321	46.839	1	15.54	13.29
			2665	CA	GLY	A	382	26.61	21.542	46.149	1	14.82	14.51
			2669	CA	SER	A	383	29.661	23.86	45.939	1	15.94	11.56
			2675	CA	GLU	A	384	31.524	21.457	43.656	1	14.17	11.51
			2684	CA	ALA	A	385	28.421	20.72	41.513	1	14.29	14.92
			2689	CA	ALA	A	386	27.723	24.43	41.027	1	11.96	14.41
			2694	CA	TRP	A	387	31.362	25.073	40.07	1	10.96	13.67
			2708	CA	LYS	A	388	31.344	22.206	37.483	1	13.47	14.8
			2717	CA	VAL	A	389	27.921	23.155	36.09	1	10.91	10.7
			2724	CA	THR	A	390	28.878	26.8	35.563	1	12.42	11.65
			2731	CA	ASP	A	391	32.277	25.778	34.121	1	9.73	13.93
			2739	CA	GLU	A	392	30.486	23.56	31.539	1	15.06	13.15
			2748	CA	CYS	A	393	27.951	26.331	30.776	1	13.75	13.25
			2754	CA	ILE	A	394	30.957	28.47	29.738	1	15.52	15.82
			2762	CA	GLN	A	395	32.264	25.567	27.58	1	14.8	12.78
			2771	CA	ILE	A	396	28.851	25.184	25.855	1	14.58	12.97
			2779	CA	MET	A	397	28.725	28.943	25.114	1	15.9	13.83
			2787	CA	GLY	A	398	32.236	28.845	23.573	1	14.34	16.58
			2791	CA	GLY	A	399	33.965	32.225	23.093	1	13.77	14.18
			2795	CA	MET	A	400	30.883	34	24.347	1	17.66	16.06
			2803	CA	GLY	A	401	30.994	32.209	27.757	1	14.73	13.34
			2807	CA	PHE	A	402	34.298	34.034	28.477	1	12.61	13.11
			2818	CA	MET	A	403	32.835	37.504	27.699	1	17.17	16.73
			2826	CA	LYS	A	404	31.686	39.767	30.532	1	16.23	14.98
			2835	CA	GLU	A	405	28.264	40.697	29.04	1	18.56	18.58
			2844	CA	PRO	A	406	26.564	37.275	29.314	1	19.38	18.15
			2851	CA	GLY	A	407	27.206	37.302	33.105	1	16.74	15.65
			2855	CA	VAL	A	408	28.209	33.627	33.337	1	16.16	15.11
			2862	CA	GLU	A	409	31.884	34.353	34.048	1	13.23	15.53
			2871	CA	ARG	A	410	30.685	36.594	36.961	1	13.02	15.8
			2882	CA	VAL	A	411	28.782	33.615	38.476	1	9.44	13.21
			2889	CA	LEU	A	412	31.908	31.355	38.049	1	16.27	14.02
			2897	CA	ARG	A	413	33.974	33.986	39.888	1	12.39	11.97
			2908	CA	ASP	A	414	31.354	34.196	42.677	1	12.86	12.52
			2916	CA	LEU	A	415	31.345	30.409	42.982	1	13.38	11.46
			2924	CA	ARG	A	416	35.051	29.75	43.628	1	12.65	14.12
			2935	CA	ILE	A	417	34.933	30.746	47.35	1	12.7	14.36
			2943	CA	PHE	A	418	31.999	28.34	48.15	1	17.01	12.1
			2954	CA	ARG	A	419	34.472	25.506	48.146	1	9.93	12.64
			2965	CA	ILE	A	420	36.628	27.236	50.761	1	13.22	12.38
			2973	CA	PHE	A	421	34.504	29.158	53.267	1	21.82	17.8
			2984	CA	GLU	A	422	32.035	27.714	55.812	1	26.68	23.78
			2993	CA	GLY	A	423	34.501	24.824	56.145	1	17.39	18.53
			2997	CA	THR	A	424	36.99	24.133	53.332	1	15.68	13.81
			3004	CA	ASN	A	425	35.805	21.136	51.317	1	16.89	12.62
			3012	CA	ASP	A	426	39.079	19.335	52.218	1	17.32	13.31
			3020	CA	ILE	A	427	38.403	19.775	55.936	1	13.09	13.71
			3028	CA	LEU	A	428	34.747	18.835	55.484	1	14.81	13.62
			3036	CA	ARG	A	429	35.833	15.598	53.742	1	15.34	14.08
			3047	CA	LEU	A	430	38.006	14.713	56.76	1	17.03	14.66
			3055	CA	PHE	A	431	35.029	15.544	58.996	1	13.37	17.31
			3066	CA	VAL	A	432	32.571	13.361	57.029	1	14.85	15.4
			3073	CA	ALA	A	433	35.008	10.426	57.054	1	18.58	17.48
			3078	CA	LEU	A	434	36.141	10.71	60.692	1	19.81	16.94
			3086	CA	GLN	A	435	32.667	11.541	62.011	1	16.59	19.85
			3095	CA	GLY	A	436	31.225	8.568	60.122	1	16.67	17.38
			3099	CA	CYS	A	437	34.001	6.317	61.487	1	22.02	18.76
			3105	CA	MET	A	438	33.422	7.36	65.099	1	27.86	23.81
			3113	CA	ASP	A	439	30.45	5.158	66.027	1	30.82	25.79
			3121	CA	LYS	A	440	31.787	2.153	64.122	1	23.9	25.33
			3130	CA	GLY	A	441	35.106	2.619	65.958	1	26.87	22.14
			3134	CA	LYS	A	442	33.192	2.779	69.257	1	36.91	31.42
			3143	CA	GLU	A	443	31.497	-0.556	68.45	1	42.84	37.28
			3152	CA	LEU	A	444	34.755	-2.205	67.33	1	46.15	43.51
			3160	CA	SER	A	445	36.336	-0.662	70.469	1	57.72	51.78
			3166	CA	LEU	A	479	19.798	-5.469	53.647	1	35.93	33.5
			3174	CA	SER	A	480	17.127	-4.252	51.269	1	25.48	32.97
			3180	CA	LEU	A	481	15.429	-1.042	50.092	1	25.47	22.97
			3188	CA	SER	A	482	12.403	-3.088	48.947	1	28.78	28.69
			3194	CA	GLY	A	483	9.153	-1.482	50.09	1	35.05	28.14
			3198	CA	LEU	A	484	10.931	1.841	50.467	1	28.66	29.99
			3206	CA	VAL	A	485	12.176	2.568	46.971	1	27.28	22.79
			3213	CA	HIS	A	486	9.472	2.617	44.302	1	21.81	20.4
			3223	CA	PRO	A	487	9.235	-0.71	42.414	1	24.04	25.82
			3230	CA	GLU	A	488	10.273	1.025	39.164	1	23.13	19.4
			3239	CA	LEU	A	489	13.562	1.949	40.913	1	16.93	20.53
			3247	CA	SER	A	490	14.282	-1.448	42.481	1	20.52	18.48
			3253	CA	ARG	A	491	17.436	-2.06	40.392	1	20.81	17.96
			3264	CA	SER	A	492	19.001	1.248	41.398	1	24.59	21.72
			3270	CA	GLY	A	493	17.89	0.615	45.01	1	15.51	16.31
			3274	CA	GLU	A	494	19.92	-2.618	44.869	1	21.98	22.34
			3283	CA	LEU	A	495	22.869	-0.741	43.372	1	21.95	20.76
			3291	CA	ALA	A	496	22.76	1.525	46.447	1	16.74	19.47
			3296	CA	VAL	A	497	22.543	-1.368	48.92	1	20.54	16.23
			3303	CA	ARG	A	498	25.513	-3.199	47.304	1	25.74	19.67
			3314	CA	ALA	A	499	27.476	0.081	47.238	1	16.82	21.76
			3319	CA	LEU	A	500	26.664	0.509	50.989	1	15.46	17.64
			3327	CA	GLU	A	501	27.902	-3.024	51.723	1	25.02	23.64
			3336	CA	GLN	A	502	31.136	-2.412	49.756	1	22.78	24.72
			3345	CA	PHE	A	503	31.636	0.867	51.588	1	17.99	22.18
			3356	CA	ALA	A	504	30.985	-0.49	55.09	1	16.39	17.05
			3361	CA	THR	A	505	33.319	-3.491	54.524	1	22.65	19.63
			3368	CA	VAL	A	506	36.208	-1.152	53.746	1	21.36	22.42
			3375	CA	VAL	A	507	35.438	1.178	56.683	1	17.49	17.55
			3382	CA	GLU	A	508	35.52	-1.813	59.068	1	23.84	20.61
			3391	CA	ALA	A	509	38.729	-3.249	57.624	1	28.33	24.32
			3396	CA	LYS	A	510	40.451	0.159	57.765	1	21.32	23.26
			3405	CA	LEU	A	511	39.398	0.878	61.348	1	25.41	21.78
			3413	CA	ILE	A	512	40.642	-2.524	62.506	1	30.86	27.81
			3421	CA	LYS	A	513	43.922	-1.926	60.621	1	25.8	28.48
			3430	CA	HIS	A	514	44.614	1.677	61.653	1	25.99	24.19
			3440	CA	LYS	A	515	42.577	2.123	64.835	1	26.54	23.27
			3449	CA	LYS	A	516	42.973	5.66	66.314	1	34.24	30.71
			3458	CA	GLY	A	517	45.802	6.334	63.866	1	27.64	26.06
			3462	CA	ILE	A	518	43.194	6.411	61.058	1	22.15	23.16
			3470	CA	VAL	A	519	43.097	10.194	61.737	1	24.06	21.45
			3477	CA	ASN	A	520	46.474	10.591	60.033	1	26.69	22.28
			3485	CA	GLU	A	521	45.561	8.492	57.02	1	19.62	18.63
			3494	CA	GLN	A	522	44.418	11.443	54.912	1	16.71	17.11
			3503	CA	PHE	A	523	44.699	9.9	51.399	1	15.79	13.22
			3514	CA	LEU	A	524	42.334	7.153	52.638	1	13.16	15.27
			3522	CA	LEU	A	525	39.979	9.52	54.48	1	16.73	18
			3530	CA	GLN	A	526	39.41	11.737	51.407	1	14.9	14.05
			3539	CA	ARG	A	527	38.59	8.611	49.404	1	16.14	16.4
			3550	CA	LEU	A	528	36.181	7.343	52.071	1	17.93	17.79
			3558	CA	ALA	A	529	34.501	10.781	52.148	1	15.35	16.01
			3563	CA	ASP	A	530	33.92	10.601	48.404	1	12.51	15.44
			3571	CA	GLY	A	531	32.305	7.157	48.782	1	14.76	13.07
			3575	CA	ALA	A	532	30.075	8.581	51.558	1	17.55	16.27
			3580	CA	ILE	A	533	29.145	11.558	49.354	1	18.1	15.37
			3588	CA	ASP	A	534	28.083	9.357	46.399	1	16.55	16.84
			3596	CA	LEU	A	535	26.251	6.971	48.721	1	19.33	14.06
			3604	CA	TYR	A	536	24.162	9.77	50.249	1	17.13	16.33
			3616	CA	ALA	A	537	23.615	11.282	46.727	1	12.59	12.27
			3621	CA	MET	A	538	22.226	7.918	45.576	1	19.59	12.8
			3629	CA	VAL	A	539	19.658	7.426	48.328	1	15.35	16.32
			3636	CA	VAL	A	540	18.629	11.107	48.216	1	16.1	17.11
			3643	CA	VAL	A	541	17.614	10.797	44.537	1	16.54	15.77
			3650	CA	LEU	A	542	16.212	7.279	45.023	1	18.29	16.23
			3658	CA	SER	A	543	13.936	8.747	47.72	1	14.87	16.21
			3664	CA	ARG	A	544	12.879	11.839	45.805	1	16.66	18.65
			3675	CA	ALA	A	545	12.184	10.036	42.535	1	15.16	16.35
			3680	CA	SER	A	546	10.348	7.216	44.415	1	19.74	18.83
			3686	CA	ARG	A	547	7.976	9.727	46.011	1	20.37	20.92
			3697	CA	SER	A	548	7.461	11.374	42.603	1	21.51	19.03
			3703	CA	LEU	A	549	6.641	7.934	41.115	1	22.03	20.59
			3711	CA	SER	A	550	4.362	7.05	44.059	1	21.11	19.17
			3717	CA	GLU	A	551	2.419	10.284	43.703	1	26.14	25.62
			3726	CA	GLY	A	552	2.247	10.066	39.885	1	26.55	29.38
			3730	CA	HIS	A	553	3.845	13.504	39.665	1	25.93	25.62
			3740	CA	PRO	A	554	4.077	14.825	36.099	1	23.61	25.44
			3747	CA	THR	A	555	7.895	14.751	36.098	1	19.09	25.98
			3754	CA	ALA	A	556	8.198	11.303	37.686	1	19.9	16.3
			3759	CA	GLN	A	557	9.424	9.327	34.637	1	22.39	20.15
			3768	CA	HIS	A	558	12.078	12.042	34.01	1	20.3	19.21
			3778	CA	GLU	A	559	13.202	11.941	37.676	1	18.7	13.46
			3787	CA	LYS	A	560	13.341	8.161	37.419	1	17.1	16.06
			3796	CA	MET	A	561	15.739	8.587	34.495	1	22.13	19.87
			3804	CA	LEU	A	562	17.852	11.217	36.373	1	16.96	15.17
			3812	CA	CYS	A	563	17.983	8.812	39.313	1	17.81	17.31
			3818	CA	ASP	A	564	18.925	5.68	37.306	1	16.19	15.29
			3826	CA	THR	A	565	21.531	7.59	35.251	1	18.45	15.44
			3833	CA	TRP	A	566	23.1	9.082	38.449	1	17.38	14.82
			3847	CA	CYS	A	567	23.073	5.752	40.325	1	16.76	19.62
			3853	CA	ILE	A	568	24.671	3.677	37.565	1	16.37	16.41
			3861	CA	GLU	A	569	27.753	5.924	37.624	1	17.48	15.11
			3870	CA	ALA	A	570	27.744	6.507	41.39	1	16.1	14.91
			3875	CA	ALA	A	571	27.7	2.738	42.039	1	17.59	18.3
			3880	CA	ALA	A	572	30.637	2.348	39.699	1	22.1	19.38
			3885	CA	ARG	A	573	32.641	5.109	41.436	1	16.38	17.93
			3896	CA	ILE	A	574	31.971	3.404	44.778	1	18.43	17.33
			3904	CA	ARG	A	575	32.804	-0.118	43.462	1	24.08	22.5
			3915	CA	GLU	A	576	36.038	1.043	41.856	1	22.62	22.45
			3924	CA	GLY	A	577	36.904	3.392	44.736	1	17.43	18.46
			3928	CA	MET	A	578	36.407	0.76	47.415	1	18.1	17.75
			3936	CA	ALA	A	579	38.438	-1.786	45.396	1	28.73	22.76
			3941	CA	ALA	A	580	41.338	0.688	45.161	1	23.11	23
			3946	CA	LEU	A	581	41.254	1.008	48.964	1	20.48	20.71
			3954	CA	GLN	A	582	41.006	-2.654	49.802	1	34.67	22.93
			3963	CA	SER	A	583	42.436	-4.935	47.171	1	43.18	36.83
			3969	CA	ASP	A	584	44.78	-2.838	45.024	1	32.6	40.23
			3977	CA	PRO	A	585	48.497	-3.507	45.557	1	30.28	33.76
			3984	CA	TRP	A	586	49.522	-0.243	43.803	1	20.35	20.86
			3998	CA	GLN	A	587	47.454	2.011	46.068	1	21.87	20.59
			4007	CA	GLN	A	588	50.137	2.037	48.725	1	22.8	20.81
			4016	CA	GLU	A	589	52.797	2.85	46.131	1	19.41	19.28
			4025	CA	LEU	A	590	50.717	5.897	45.049	1	14.82	16.78
			4033	CA	TYR	A	591	50.409	7.065	48.65	1	15.74	14.62
			4045	CA	ARG	A	592	54.169	6.72	49.284	1	17.48	21.33
			4056	CA	ASN	A	593	54.936	8.575	46.082	1	18.52	12.33
			4064	CA	PHE	A	594	52.509	11.432	46.809	1	19.3	19.81
			4075	CA	LYS	A	595	54.42	12.002	50.076	1	18.82	15.8
			4084	CA	SER	A	596	57.9	11.678	48.532	1	18.88	17.92
			4090	CA	ILE	A	597	57.033	13.902	45.535	1	14.19	15.71
			4098	CA	SER	A	598	55.567	16.642	47.777	1	13.36	16.85
			4104	CA	LYS	A	599	58.547	16.389	50.201	1	17.48	18.56
			4113	CA	ALA	A	600	60.826	16.927	47.179	1	20.58	16.78
			4118	CA	LEU	A	601	58.847	20.01	46.014	1	18.77	19.3
			4126	CA	VAL	A	602	58.963	21.529	49.49	1	19.62	16.76
			4133	CA	GLU	A	603	62.758	21.006	49.736	1	26.47	23.99
			4142	CA	ARG	A	604	63.173	22.804	46.414	1	23.34	20.08
			4153	CA	GLY	A	605	60.494	25.475	46.877	1	21.57	21.81
			4157	CA	GLY	A	606	58.706	24.437	43.695	1	20.4	20.59
			4161	CA	VAL	A	607	59.092	22.246	40.627	1	17.21	17.32
			4168	CA	VAL	A	608	62.223	20.092	41.024	1	19.04	17.2
			4175	CA	THR	A	609	62.875	19.367	37.349	1	14.84	15.7
			4182	CA	SER	A	610	64.15	21.954	34.882	1	18.86	15.81
			4188	CA	ASN	A	611	62.615	21.991	31.386	1	18.22	18.05
			4196	CA	PRO	A	612	64.117	19.366	29.008	1	19.51	18.29
			4203	CA	LEU	A	613	66.852	21.837	27.924	1	22.66	16.69
			4211	CA	GLY	A	614	68.096	22.033	31.523	1	23.12	23.77
			4215	CA	PHE	A	615	68.249	25.814	31.781	1	24.2	24.68
			5	CB	GLU	A	29	19.842	3.379	67.581	1	50.38
			14	CB	SER	A	30	22.502	7.583	64.937	1	32.76
			20	CB	LYS	A	31	17.084	8.881	63.329	1	23.78
			29	CB	SER	A	32	22.374	10.165	61.147	1	23.05
			35	CB	PHE	A	33	20.856	8.042	55.988	1	14.49
			46	CB	ALA	A	34	25.583	10.107	57.033	1	19.5
			51	CB	VAL	A	35	25.247	7.863	62.03	1	19.47
			62	CB	MET	A	37	25.739	4.378	55.183	1	20.75
			70	CB	PHE	A	38	30.063	4.817	58.768	1	18.93
			81	CB	LYS	A	39	27.483	1.091	61.501	1	22
			94	CB	GLN	A	41	23.063	0.135	59.867	1	22.6
			103	CB	LEU	A	42	19.554	0.005	55.497	1	28.28
			111	CB	THR	A	43	19.719	4.351	59.792	1	21.27
			118	CB	THR	A	44	15.491	4.322	55.574	1	27.54
			125	CB	ASP	A	45	14.316	7.506	60.475	1	28.13
			133	CB	GLN	A	46	16.716	11.207	58.547	1	23.09
			142	CB	VAL	A	47	16.777	8.75	53.686	1	17.22
			149	CB	PHE	A	48	12.559	6.205	52.598	1	21.85
			160	CB	PRO	A	49	8.341	8.703	52.111	1	24.44
			167	CB	TYR	A	50	11.293	12.403	49.418	1	13.15
			179	CB	PRO	A	51	11.074	14.91	54.621	1	22.12
			186	CB	SER	A	52	5.818	16.465	52.697	1	24.92
			192	CB	VAL	A	53	8.494	19.684	56.852	1	28.02
			199	CB	LEU	A	54	5.093	23.208	54.138	1	17.14
			207	CB	ASN	A	55	0.697	22.815	57.863	1	23.68
			215	CB	GLU	A	56	-2.79	23.745	54.007	1	25.88
			224	CB	GLU	A	57	-1.431	27.939	57.036	1	27.87
			233	CB	GLN	A	58	3.779	26.454	56.173	1	20.63
			242	CB	THR	A	59	1.899	25.223	51.332	1	25.15
			249	CB	GLN	A	60	-1.215	29.517	51.444	1	31.41
			258	CB	PHE	A	61	2.698	31.761	54.517	1	21.42
			269	CB	LEU	A	62	6.109	29.403	51.212	1	23.24
			277	CB	LYS	A	63	2.487	30.46	47.326	1	30.64
			286	CB	GLU	A	64	1.871	35.227	49.578	1	25.82
			295	CB	LEU	A	65	7.267	34.89	50.641	1	26.75
			303	CB	VAL	A	66	7.743	32.264	45.918	1	27.84
			310	CB	GLU	A	67	4.878	36.223	43.757	1	35.15
			319	CB	PRO	A	68	6.875	39.947	46.68	1	26.68
			326	CB	VAL	A	69	11.452	37	47.136	1	22.53
			333	CB	SER	A	70	10.539	35.72	41.931	1	27.56
			339	CB	ARG	A	71	8.65	40.708	41.345	1	28.7
			350	CB	PHE	A	72	12.609	42.037	44.847	1	17.63
			361	CB	PHE	A	73	15.988	38.844	42.399	1	18.31
			372	CB	GLU	A	74	12.837	39.71	37.956	1	23.71
			381	CB	GLU	A	75	11.7	44.32	38.584	1	21.65
			390	CB	VAL	A	76	14.525	46.048	42.525	1	18.27
			397	CB	ASN	A	77	18.609	42.81	42.535	1	16.86
			405	CB	ASP	A	78	21.481	45.612	38.462	1	14.94
			413	CB	PRO	A	79	23.591	40.13	39.489	1	22.37
			420	CB	ALA	A	80	26.006	43.052	35.72	1	20.96
			425	CB	LYS	A	81	24.704	47.232	38.924	1	21.46
			434	CB	ASN	A	82	25.863	44.209	43.156	1	18.97
			442	CB	ASP	A	83	29.599	42.177	39.99	1	17.48
			450	CB	ALA	A	84	30.267	47.064	38.02	1	28.01
			455	CB	LEU	A	85	29.064	49.181	42.606	1	22.48
			463	CB	GLU	A	86	33.359	46.317	44.828	1	19.85
			472	CB	MET	A	87	29.023	48.07	47.645	1	23.28
			480	CB	VAL	A	88	24.245	45.602	48.008	1	19.63
			487	CB	GLU	A	89	22.629	49.314	43.881	1	23.27
			496	CB	GLU	A	90	21.848	52.912	48.182	1	21.83
			505	CB	THR	A	91	17.605	51.531	45.055	1	28.18
			512	CB	THR	A	92	19.591	46.572	45.585	1	21.12
			519	CB	TRP	A	93	21.169	48.123	50.345	1	21.33
			533	CB	GLN	A	94	16.652	50.89	51.03	1	21.24
			546	CB	LEU	A	96	17.176	43.554	50.716	1	18.57
			554	CB	LYS	A	97	15.951	46.902	54.783	1	18.57
			563	CB	GLU	A	98	11.297	47.523	52.279	1	32.11
			572	CB	LEU	A	99	11.897	42.417	50.877	1	27.65
			584	CB	ALA	A	101	15.659	40.131	52.403	1	17.24
			589	CB	PHE	A	102	17.665	41.967	57.223	1	14.9
			604	CB	LEU	A	104	14.179	34.848	56.052	1	19.88
			612	CB	GLN	A	105	14.993	31.992	60.201	1	20.1
			621	CB	VAL	A	106	13.643	36.885	63.174	1	22.04
			628	CB	PRO	A	107	9.721	34.178	66.141	1	23.65
			635	CB	SER	A	108	5.72	36.796	63.29	1	33.34
			641	CB	GLU	A	109	6.321	37.362	68.577	1	34.75
			650	CB	LEU	A	110	11.559	38.46	67.767	1	32.94
			666	CB	VAL	A	113	9.748	36.514	57.324	1	21.24
			677	CB	LEU	A	115	10.703	31.347	56.955	1	16.88
			685	CB	CYS	A	116	10.158	26.208	59.116	1	16.57
			691	CB	ASN	A	117	15.026	24.766	57.951	1	19.76
			699	CB	THR	A	118	11.209	23.432	54.44	1	14.89
			706	CB	GLN	A	119	9.588	28.608	54.558	1	14.03
			715	CB	TYR	A	120	14.765	29.478	55.367	1	14.89
			727	CB	ALA	A	121	15.531	25.708	51.698	1	17.85
			732	CB	ARG	A	122	11.354	27.873	49.161	1	13.88
			743	CB	LEU	A	123	13.185	32.734	50.357	1	16.38
			751	CB	VAL	A	124	18.082	30.445	50.586	1	27.14
			758	CB	GLU	A	125	16.69	28.107	45.69	1	22.91
			767	CB	ILE	A	126	14.61	33.41	44.97	1	16.01
			775	CB	VAL	A	127	19.116	34.956	47.304	1	16.06
			786	CB	MET	A	129	18.241	31.75	40.869	1	12.26
			794	CB	HIS	A	130	18.942	36.595	41.266	1	15.54
			804	CB	ASP	A	131	22.428	38.569	43.175	1	17.66
			812	CB	LEU	A	132	26.434	34.207	44.663	1	15.76
			824	CB	VAL	A	134	22.41	39.949	46.954	1	17.42
			835	CB	ILE	A	136	28.003	36.108	50.41	1	14.92
			843	CB	THR	A	137	25.668	40.897	51.763	1	25.13
			850	CB	LEU	A	138	21.072	38.132	52.779	1	16.95
			862	CB	ALA	A	140	27.607	37.205	56.122	1	18.13
			867	CB	HIS	A	141	23.035	39.42	57.676	1	14.68
			877	CB	GLN	A	142	19.954	36.038	58.814	1	14.51
			886	CB	SER	A	143	23.069	31.585	57.165	1	18.94
			892	CB	ILE	A	144	26.923	32.279	60.15	1	20.43
			904	CB	PHE	A	146	22.191	37.677	64.509	1	17.46
			915	CB	LYS	A	147	22.799	31.771	63.189	1	23.55
			928	CB	ILE	A	149	20.935	35.914	68.946	1	26.63
			936	CB	LEU	A	150	18.12	32.164	66.165	1	22.91
			944	CB	LEU	A	151	21.178	28.476	68.034	1	23.64
			952	CB	PHE	A	152	22.966	29.797	72.141	1	23.3
			967	CB	THR	A	154	18.865	34.654	77.713	1	27.38
			974	CB	LYS	A	155	13.764	35.342	77.335	1	32.03
			983	CB	ALA	A	156	17.304	39.102	78.516	1	29.94
			988	CB	GLN	A	157	20.227	37.627	74.415	1	23.25
			997	CB	LYS	A	158	15.607	36.441	71.882	1	25.92
			1006	CB	GLU	A	159	13.342	40.558	74.123	1	26.11
			1015	CB	LYS	A	160	18.116	42.94	73.848	1	26.36
			1024	CB	TYR	A	161	19.958	41.368	69.718	1	26.44
			1036	CB	LEU	A	162	15.622	39.005	67.433	1	21.68
			1044	CB	PRO	A	163	13.178	43.857	67.173	1	27.91
			1051	CB	LYS	A	164	17.509	46.323	65.605	1	20.68
			1060	CB	LEU	A	165	18.987	41.115	64.054	1	20.93
			1068	CB	ALA	A	166	14.154	40.712	62.197	1	17.81
			1073	CB	SER	A	167	14.109	45.84	60.88	1	23.28
			1083	CB	GLU	A	169	17.716	48.821	62.243	1	24.01
			1092	CB	THR	A	170	21.734	46.204	64.228	1	21.87
			1099	CB	VAL	A	171	24.301	44.742	59.038	1	15.81
			1106	CB	ALA	A	172	24.461	40.069	62.447	1	16.51
			1111	CB	ALA	A	173	29.807	40.442	60.94	1	15.31
			1116	CB	PHE	A	174	29.691	34.856	61.71	1	14.8
			1127	CB	CYS	A	175	33.767	38.065	64.649	1	22.9
			1133	CB	LEU	A	176	34.934	32.35	63.635	1	19.07
			1141	CB	THR	A	177	38.378	33.711	59.994	1	11.7
			1148	CB	GLU	A	178	42.374	35.066	63.774	1	21.38
			1157	CB	PRO	A	179	46.145	36.907	60.939	1	21.55
			1164	CB	SER	A	180	47.093	32.687	63.858	1	24.51
			1170	CB	SER	A	181	42.859	30.729	63.914	1	22.88
			1180	CB	SER	A	183	40.961	24.742	58.726	1	21.09
			1186	CB	ASP	A	184	43.17	25.212	63.374	1	20.3
			1194	CB	ALA	A	185	37.594	27.134	65.197	1	22.07
			1199	CB	ALA	A	186	40.775	24.548	68.722	1	32.09
			1204	CB	SER	A	187	44.698	27.591	66.574	1	29.24
			1210	CB	ILE	A	188	40.757	31.93	67.76	1	26.11
			1218	CB	ARG	A	189	45.432	34.741	69.141	1	25.15
			1229	CB	THR	A	190	40.288	37.268	69.453	1	19.63
			1236	CB	SER	A	191	42.363	37.123	74.897	1	33.07
			1242	CB	ALA	A	192	36.973	37.669	76.284	1	29.52
			1247	CB	VAL	A	193	40.738	39.366	80.562	1	35.12
			1254	CB	PRO	A	194	36.24	37.695	83.708	1	35.22
			1261	CB	SER	A	195	35.781	43.2	85.119	1	38.01
			1267	CB	PRO	A	196	38.056	42.617	89.755	1	53.67
			1274	CB	CYS	A	197	32.997	43.961	89.376	1	48.31
			1284	CB	LYS	A	199	30.095	44.07	85.851	1	36.57
			1293	CB	TYR	A	200	32.28	44.2	81.535	1	30.65
			1305	CB	TYR	A	201	34.596	39.973	79	1	28.72
			1317	CB	THR	A	202	38.871	43.787	78.903	1	29.73
			1324	CB	LEU	A	203	36.707	41.926	73.786	1	28.46
			1332	CB	ASN	A	204	42.471	42.422	73.373	1	27.27
			1344	CB	SER	A	206	42.58	41.716	64.574	1	25.77
			1350	CB	LYS	A	207	37.901	38.922	63.332	1	22.08
			1359	CB	LEU	A	208	41.452	37.707	59.073	1	18.34
			1367	CB	TRP	A	209	38.397	36.949	55.455	1	17.25
			1381	CB	ILE	A	210	34.706	39.639	59.447	1	22.27
			1389	CB	SER	A	211	30.877	37.978	55.241	1	18.51
			1395	CB	ASN	A	212	28.437	41.983	57.305	1	15.62
			1411	CB	LEU	A	215	28.142	46.456	56.666	1	25.83
			1419	CB	ALA	A	216	28.226	43.869	61.373	1	13.34
			1424	CB	ASP	A	217	25.575	47.839	64.396	1	25.54
			1432	CB	ILE	A	218	24.834	42.773	66.072	1	21.12
			1440	CB	PHE	A	219	30.55	41.356	66.124	1	20.88
			1451	CB	THR	A	220	28.388	36.007	66.655	1	16.31
			1458	CB	VAL	A	221	33.263	38.414	69.03	1	20.39
			1465	CB	PHE	A	222	34.679	32.803	68.619	1	21.04
			1476	CB	ALA	A	223	37.17	36.11	72.685	1	23.69
			1481	CB	LYS	A	224	41.073	32.44	74.27	1	21.44
			1490	CB	THR	A	225	37.018	33.463	78.413	1	28.74
			1497	CB	PRO	A	226	40.27	32.615	82.531	1	25.61
			1504	CB	VAL	A	227	36.709	28.039	81.343	1	23.45
			1511	CB	THR	A	228	36.282	28.568	87.157	1	23.82
			1518	CB	ASP	A	229	37.335	22.95	86.673	1	30.3
			1526	CB	PRO	A	230	31.874	22.907	87.97	1	41.98
			1533	CB	ALA	A	231	34.786	19.388	90.3	1	35.61
			1538	CB	THR	A	232	39.388	21.155	90.567	1	24.36
			1549	CB	ALA	A	234	41.917	23.558	87.755	1	28.07
			1554	CB	VAL	A	235	41.842	28.977	85.733	1	27.41
			1561	CB	LYS	A	236	41.404	25.223	81.236	1	33.35
			1570	CB	GLU	A	237	42.825	29.308	77.665	1	29.24
			1579	CB	LYS	A	238	37.469	27.073	77.094	1	28.09
			1588	CB	ILE	A	239	36.4	29.284	72.162	1	23.74
			1596	CB	THR	A	240	33.616	32.469	76	1	25.32
			1603	CB	ALA	A	241	30.005	32.538	71.521	1	19.59
			1608	CB	PHE	A	242	31.035	37.874	73.165	1	26.34
			1619	CB	VAL	A	243	25.765	39.269	71.657	1	20.27
			1626	CB	VAL	A	244	30.729	42.266	70.427	1	27.49
			1633	CB	GLU	A	245	26.766	46.692	70.661	1	24.95
			1642	CB	ARG	A	246	29.583	48.703	66.253	1	24.64
			1657	CB	PHE	A	248	30.794	47.8	73.261	1	26.92
			1676	CB	ILE	A	251	34.52	47.822	67.512	1	23.98
			1684	CB	THR	A	252	38.573	50.245	64.011	1	26.96
			1691	CB	HIS	A	253	35.975	47.372	60.096	1	20.97
			1705	CB	PRO	A	255	39.882	49.377	53.314	1	32.48
			1712	CB	PRO	A	256	35.646	46.828	51.018	1	37.19
			1719	CB	GLU	A	257	39.263	42.162	51.222	1	34.67
			1728	CB	LYS	A	258	40.247	43.945	45.865	1	25.22
			1737	CB	LYS	A	259	37.822	38.912	46.764	1	24.19
			1746	CB	MET	A	260	38.185	35.961	42.516	1	12.05
			1758	CB	ILE	A	262	30.738	36.994	46.645	1	14.92
			1766	CB	LYS	A	263	32.975	42.017	43.762	1	15.01
			1775	CB	ALA	A	264	27.817	42.878	45.648	1	17.87
			1780	CB	SER	A	265	29.563	39.9	49.934	1	18.83
			1786	CB	ASN	A	266	30.977	44.364	53.261	1	19.04
			1794	CB	THR	A	267	35.368	40.608	52.556	1	24.4
			1801	CB	ALA	A	268	36.108	44.625	56.466	1	14.16
			1806	CB	GLU	A	269	40.688	43.403	59.106	1	14.57
			1815	CB	VAL	A	270	36.287	43.094	62.809	1	19.22
			1822	CB	PHE	A	271	40.789	46.251	64.906	1	27.1
			1833	CB	PHE	A	272	38.258	43.518	69.451	1	25.15
			1844	CB	ASP	A	273	41.384	48.462	70.453	1	32.2
			1856	CB	VAL	A	275	35.797	45.685	72.929	1	23.71
			1863	CB	ARG	A	276	33.852	47.441	78.205	1	37.27
			1874	CB	VAL	A	277	31.934	42.287	75.94	1	28.37
			1881	CB	PRO	A	278	27.41	43.62	79.118	1	28.27
			1888	CB	SER	A	279	29.131	39.562	82.681	1	27.92
			1894	CB	GLU	A	280	24.156	40.01	80.681	1	27.99
			1903	CB	ASN	A	281	27.014	40.57	75.856	1	29.08
			1911	CB	VAL	A	282	28.499	35.107	78.071	1	29.74
			1918	CB	LEU	A	283	26.421	33.972	72.772	1	27.93
			1930	CB	GLU	A	285	27.907	27.503	78.838	1	32.06
			1939	CB	VAL	A	286	31.699	31.107	80.669	1	29.74
			1950	CB	SER	A	288	29.981	25.944	75.768	1	21.4
			1960	CB	PHE	A	290	34.837	25.329	70.549	1	24.14
			1971	CB	LYS	A	291	30.029	23.515	71.64	1	30.69
			1980	CB	VAL	A	292	28.498	28.661	70.578	1	19.39
			1987	CB	ALA	A	293	32.06	28.406	66.561	1	20.03
			1992	CB	MET	A	294	30.935	23.432	65.884	1	22.12
			2000	CB	HIS	A	295	25.747	24.65	67.242	1	21.6
			2010	CB	ILE	A	296	26.542	29.207	64.43	1	21.16
			2018	CB	LEU	A	297	29.43	26.492	61.038	1	18.65
			2026	CB	ASN	A	298	26.209	22.239	62.2	1	23.1
			2034	CB	ASN	A	299	22.253	25.689	62.546	1	22.33
			2046	CB	ARG	A	301	25.841	23.438	56.717	1	29.23
			2057	CB	PHE	A	302	20.685	22.977	54.937	1	18.26
			2072	CB	MET	A	304	25.888	26.484	51.235	1	17.48
			2080	CB	ALA	A	305	23.062	22.356	49.336	1	12.59
			2085	CB	ALA	A	306	19.016	26.053	49.858	1	13.32
			2090	CB	ALA	A	307	22.291	29.656	47.891	1	12.8
			2095	CB	LEU	A	308	24.753	26.013	45.27	1	10.82
			2103	CB	ALA	A	309	19.616	23.894	44.444	1	14.54
			2112	CB	THR	A	311	23.823	29.09	41.581	1	13.65
			2119	CB	MET	A	312	22.802	24.492	39.418	1	13.45
			2127	CB	ARG	A	313	17.713	26.323	38.722	1	15.12
			2142	CB	ILE	A	315	24.103	28.125	35.533	1	11.69
			2150	CB	ILE	A	316	20.62	24.295	33.806	1	16.78
			2158	CB	ALA	A	317	17.603	28.701	32.38	1	16.87
			2163	CB	LYS	A	318	22.411	30.704	30.775	1	20.46
			2172	CB	ALA	A	319	23.875	25.673	29.56	1	13.55
			2177	CB	VAL	A	320	18.774	24.799	28.082	1	14.86
			2184	CB	ASP	A	321	18.852	29.914	26.312	1	19.11
			2192	CB	HIS	A	322	23.925	28.845	24.683	1	17.05
			2202	CB	ALA	A	323	22.553	23.87	23.657	1	15.02
			2207	CB	THR	A	324	17.7	26.08	22.348	1	17.5
			2214	CB	ASN	A	325	19.267	29.851	19.861	1	19.59
			2222	CB	ARG	A	326	24.556	27.965	19.113	1	21.56
			2233	CB	THR	A	327	23.191	27.139	13.364	1	22.32
			2240	CB	GLN	A	328	28.252	25.181	15.158	1	16.27
			2249	CB	PHE	A	329	28.814	21.306	11.976	1	19.06
			2264	CB	GLU	A	331	22.72	20.473	13.459	1	22.54
			2273	CB	LYS	A	332	20.149	23.686	16.907	1	18.93
			2282	CB	ILE	A	333	25.446	23.072	19.306	1	17.78
			2290	CB	HIS	A	334	20.573	21.026	21.684	1	15.65
			2300	CB	ASN	A	335	21.375	18.044	16.954	1	19.33
			2308	CB	PHE	A	336	26.59	17.803	18.824	1	16.87
			2323	CB	LEU	A	338	30.271	16.774	22.768	1	17.52
			2331	CB	ILE	A	339	25.965	19.88	23.182	1	16.35
			2339	CB	GLN	A	340	23.21	15.287	24.359	1	15.44
			2348	CB	GLU	A	341	27.263	13.78	27.464	1	14.16
			2357	CB	LYS	A	342	27.782	19.237	28.465	1	14.55
			2366	CB	LEU	A	343	22.56	19.503	28.513	1	13.08
			2374	CB	ALA	A	344	22.486	14.459	30.416	1	10.3
			2379	CB	ARG	A	345	26.806	15.734	33.38	1	16.02
			2390	CB	MET	A	346	24.456	20.633	33.69	1	13.51
			2398	CB	VAL	A	347	19.642	18.61	34.493	1	12.59
			2405	CB	MET	A	348	22.537	14.301	36.958	1	17.56
			2413	CB	LEU	A	349	25.373	18.437	38.953	1	11.56
			2421	CB	GLN	A	350	20.756	21.149	38.911	1	11.9
			2430	CB	TYR	A	351	18.322	16.552	39.993	1	11.31
			2442	CB	VAL	A	352	22.506	15.155	43.256	1	12.87
			2449	CB	THR	A	353	22.845	20.336	44.402	1	11.34
			2456	CB	GLU	A	354	17.69	20.788	44.134	1	13.83
			2465	CB	SER	A	355	17.414	15.795	45.841	1	12.47
			2471	CB	MET	A	356	21.541	17.218	49.201	1	9.71
			2479	CB	ALA	A	357	19.357	21.986	49.409	1	12.47
			2484	CB	TYR	A	358	14.527	20.105	49.832	1	19.72
			2496	CB	MET	A	359	16.895	15.574	52.143	1	13.46
			2504	CB	VAL	A	360	19.947	18.869	54.991	1	13.38
			2511	CB	SER	A	361	15.838	22.5	54.862	1	14.51
			2517	CB	ALA	A	362	12.661	17.928	55.265	1	13.78
			2522	CB	ASN	A	363	16.63	16.187	58.54	1	19.9
			2530	CB	MET	A	364	16.781	21.218	60.208	1	17.29
			2538	CB	ASP	A	365	11.488	21.447	59.363	1	16.43
			2546	CB	GLN	A	366	11.119	16.425	60.79	1	22.3
			2559	CB	ALA	A	368	16.988	15.5	62.291	1	20.19
			2564	CB	THR	A	369	19.335	15.457	67.592	1	30.83
			2571	CB	ASP	A	370	22.086	12.656	64.396	1	25.37
			2579	CB	PHE	A	371	21.048	16.507	60.053	1	17.8
			2590	CB	GLN	A	372	26.623	17.192	61.922	1	18.77
			2599	CB	ILE	A	373	27.668	13.031	58.392	1	18.89
			2607	CB	GLU	A	374	23.089	14.616	56.025	1	12.31
			2616	CB	ALA	A	375	24.638	19.586	57.254	1	14.57
			2621	CB	ALA	A	376	29.643	17.877	56.239	1	11.78
			2626	CB	ILE	A	377	27.29	14.87	52.304	1	13.11
			2634	CB	SER	A	378	24.095	19.135	51.513	1	19.93
			2640	CB	LYS	A	379	28.57	22.072	52.643	1	12.39
			2649	CB	ILE	A	380	31.489	18.492	50.012	1	13.54
			2657	CB	PHE	A	381	27.417	17.301	47.024	1	16.06
			2672	CB	SER	A	383	30.622	24.247	47.068	1	13.95
			2678	CB	GLU	A	384	32.224	20.147	44.054	1	14.95
			2687	CB	ALA	A	385	27.082	20.203	42.044	1	11.83
			2692	CB	ALA	A	386	27.285	25.441	42.048	1	12.81
			2697	CB	TRP	A	387	32.546	24.693	40.984	1	11.39
			2711	CB	LYS	A	388	31.197	20.713	37.842	1	16.37
			2720	CB	VAL	A	389	26.581	23.204	36.894	1	14.3
			2727	CB	THR	A	390	29.051	27.848	36.71	1	13.54
			2734	CB	ASP	A	391	33.28	24.866	34.855	1	11.01
			2742	CB	GLU	A	392	29.835	22.185	31.786	1	12.79
			2751	CB	CYS	A	393	27.121	27.148	31.764	1	13.98
			2757	CB	ILE	A	394	32.151	28.937	30.648	1	12.15
			2765	CB	GLN	A	395	32.61	24.157	28.103	1	13.28
			2774	CB	ILE	A	396	27.514	24.828	26.578	1	15.11
			2782	CB	MET	A	397	28.529	30.022	26.192	1	15.57
			2798	CB	MET	A	400	29.463	33.826	23.833	1	12.68
			2810	CB	PHE	A	402	35.558	33.663	27.698	1	10.29
			2821	CB	MET	A	403	32.026	37.82	26.423	1	15.54
			2829	CB	LYS	A	404	32.296	41.093	30.939	1	19.28
			2838	CB	GLU	A	405	27.996	41.342	27.673	1	23.24
			2847	CB	PRO	A	406	27.11	36.036	28.587	1	19.57
			2858	CB	VAL	A	408	28.07	32.519	32.267	1	18.4
			2865	CB	GLU	A	409	32.89	35.087	33.154	1	13.11
			2874	CB	ARG	A	410	29.647	37.745	36.896	1	16.21
			2885	CB	VAL	A	411	27.529	32.896	37.875	1	12.8
			2892	CB	LEU	A	412	32.733	31.069	36.778	1	14.43
			2900	CB	ARG	A	413	34.148	35.447	39.467	1	13.61
			2911	CB	ASP	A	414	29.857	34.399	42.419	1	11.44
			2919	CB	LEU	A	415	30.889	29.424	41.913	1	8.41
			2927	CB	ARG	A	416	36.28	30.468	43.024	1	10.18
			2938	CB	ILE	A	417	34.669	32.214	47.892	1	17.61
			2946	CB	PHE	A	418	30.666	28.169	47.393	1	11.23
			2957	CB	ARG	A	419	35.244	25.06	46.905	1	12.1
			2968	CB	ILE	A	420	37.562	28.3	50.164	1	15.04
			2976	CB	PHE	A	421	34.253	30.685	53.333	1	21.08
			2987	CB	GLU	A	422	30.592	27.774	55.285	1	24.34
			3000	CB	THR	A	424	38.539	24.134	53.24	1	18.05
			3007	CB	ASN	A	425	35.413	21.019	49.849	1	10.73
			3015	CB	ASP	A	426	40.485	19.909	51.996	1	15.54
			3023	CB	ILE	A	427	38.481	21.115	56.74	1	17.37
			3031	CB	LEU	A	428	33.654	19.625	54.749	1	13.33
			3039	CB	ARG	A	429	36.716	15.387	52.501	1	11.46
			3050	CB	LEU	A	430	39.183	15.52	57.301	1	14.49
			3058	CB	PHE	A	431	34.347	16.908	59.105	1	14.64
			3069	CB	VAL	A	432	32.2	13.533	55.518	1	14.8
			3076	CB	ALA	A	433	36.287	10.36	56.259	1	15.41
			3081	CB	LEU	A	434	37.161	11.694	61.261	1	20.25
			3089	CB	GLN	A	435	31.779	12.767	61.78	1	18.94
			3102	CB	CYS	A	437	35.499	6.497	61.243	1	20.21
			3108	CB	MET	A	438	32.954	8.725	65.587	1	22.59
			3116	CB	ASP	A	439	29.013	5.404	65.594	1	32.54
			3124	CB	LYS	A	440	32.093	2.059	62.617	1	27.65
			3137	CB	LYS	A	442	31.967	3.668	69.456	1	37.3
			3146	CB	GLU	A	443	30.602	-0.814	67.234	1	37.57
			3155	CB	LEU	A	444	35.646	-1.769	66.156	1	43.43
			3163	CB	SER	A	445	35.286	-0.355	71.534	1	61.68
			3169	CB	LEU	A	479	21.099	-4.654	53.584	1	38.2
			3177	CB	SER	A	480	16.096	-5.381	51.083	1	29.29
			3183	CB	LEU	A	481	16.12	0.056	49.264	1	28.51
			3191	CB	SER	A	482	12.341	-4.62	48.864	1	36.3
			3201	CB	LEU	A	484	12.142	2.055	51.367	1	29.52
			3209	CB	VAL	A	485	13.475	2.04	46.313	1	30.71
			3216	CB	HIS	A	486	9.063	3.809	43.424	1	17.57
			3226	CB	PRO	A	487	7.873	-1.415	42.2	1	27.17
			3233	CB	GLU	A	488	9.531	2.132	38.417	1	25.21
			3242	CB	LEU	A	489	13.665	3.253	41.735	1	18.73
			3250	CB	SER	A	490	13.451	-2.739	42.372	1	17.96
			3256	CB	ARG	A	491	17.537	-2.114	38.86	1	28.14
			3267	CB	SER	A	492	18.66	2.636	40.866	1	18.38
			3277	CB	GLU	A	494	19.618	-3.847	43.986	1	23.44
			3286	CB	LEU	A	495	22.814	0.254	42.211	1	15.76
			3294	CB	ALA	A	496	21.593	2.482	46.792	1	18.01
			3299	CB	VAL	A	497	21.384	-2.385	49.076	1	21.06
			3306	CB	ARG	A	498	25.671	-3.835	45.911	1	22.21
			3317	CB	ALA	A	499	27.087	1.364	46.544	1	18.94
			3322	CB	LEU	A	500	25.253	0.652	51.602	1	20.61
			3330	CB	GLU	A	501	27.279	-4.306	51.157	1	23.4
			3339	CB	GLN	A	502	31.255	-2.024	48.264	1	15.5
			3348	CB	PHE	A	503	30.634	2.046	51.487	1	14.86
			3359	CB	ALA	A	504	29.679	-1.004	55.592	1	16.99
			3364	CB	THR	A	505	33.287	-4.489	53.336	1	22.81
			3371	CB	VAL	A	506	36.34	-0.233	52.515	1	19.88
			3378	CB	VAL	A	507	34.065	1.869	56.979	1	18.77
			3385	CB	GLU	A	508	34.573	-2.998	59.058	1	25.35
			3394	CB	ALA	A	509	38.934	-3.776	56.221	1	21.65
			3399	CB	LYS	A	510	40.183	1.368	56.845	1	17.33
			3408	CB	LEU	A	511	37.957	1.039	61.882	1	22.12
			3416	CB	ILE	A	512	40.132	-3.914	62.016	1	26.77
			3424	CB	LYS	A	513	44.08	-1.777	59.117	1	24.8
			3433	CB	HIS	A	514	44.353	2.82	60.648	1	24.69
			3443	CB	LYS	A	515	43.368	1.457	65.992	1	23.69
			3452	CB	LYS	A	516	43.49	5.958	67.719	1	37.51
			3465	CB	ILE	A	518	41.806	5.704	60.973	1	27.62
			3473	CB	VAL	A	519	43.103	10.851	63.145	1	30.91
			3480	CB	ASN	A	520	47.786	10.308	60.746	1	28.45
			3488	CB	GLU	A	521	45.01	7.055	57.123	1	20.62
			3497	CB	GLN	A	522	45.015	12.849	54.988	1	18.47
			3506	CB	PHE	A	523	45.876	9.089	50.822	1	16.36
			3517	CB	LEU	A	524	42.683	6.172	53.766	1	19.73
			3525	CB	LEU	A	525	40.287	10.423	55.685	1	12.29
			3533	CB	GLN	A	526	40.484	12.528	50.607	1	13.6
			3542	CB	ARG	A	527	39.568	7.536	48.913	1	13.98
			3553	CB	LEU	A	528	36.525	6.995	53.527	1	19.15
			3561	CB	ALA	A	529	35.141	12.145	52.484	1	9.57
			3566	CB	ASP	A	530	34.981	10.587	47.294	1	15.57
			3578	CB	ALA	A	532	30.625	9.214	52.863	1	13.9
			3583	CB	ILE	A	533	30.115	12.588	48.735	1	14.92
			3591	CB	ASP	A	534	29.019	8.515	45.511	1	17.3
			3599	CB	LEU	A	535	26.885	6.18	49.86	1	20.39
			3607	CB	TYR	A	536	24.622	10.885	51.204	1	15.79
			3619	CB	ALA	A	537	24.69	11.618	45.72	1	14.43
			3624	CB	MET	A	538	22.986	6.581	45.644	1	19.26
			3632	CB	VAL	A	539	19.871	6.863	49.732	1	21.99
			3639	CB	VAL	A	540	19.575	12.367	48.345	1	17.11
			3646	CB	VAL	A	541	18.507	11.03	43.254	1	17.7
			3653	CB	LEU	A	542	16.901	6.058	45.664	1	17.81
			3661	CB	SER	A	543	14.454	9.37	49.015	1	20.79
			3667	CB	ARG	A	544	13.697	13.061	45.418	1	16.57
			3678	CB	ALA	A	545	13.204	9.485	41.563	1	15.79
			3683	CB	SER	A	546	10.886	6.365	45.573	1	21.25
			3689	CB	ARG	A	547	8.28	10.809	47.053	1	18.39
			3700	CB	SER	A	548	8.536	12.035	41.709	1	21.03
			3706	CB	LEU	A	549	7.601	6.737	40.967	1	17.31
			3714	CB	SER	A	550	4.798	6.96	45.509	1	19.39
			3720	CB	GLU	A	551	2.98	11.634	44.156	1	31.83
			3733	CB	HIS	A	553	4.972	14.005	40.574	1	30.25
			3743	CB	PRO	A	554	3.557	16.222	35.752	1	24.63
			3750	CB	THR	A	555	8.779	15.906	36.619	1	17.59
			3757	CB	ALA	A	556	7.065	10.479	38.329	1	23.99
			3762	CB	GLN	A	557	8.633	9.002	33.349	1	25.09
			3771	CB	HIS	A	558	11.787	13.527	33.687	1	17.08
			3781	CB	GLU	A	559	12.344	12.316	38.901	1	13.9
			3790	CB	LYS	A	560	12.236	7.193	36.966	1	19.5
			3799	CB	MET	A	561	15.376	9.129	33.113	1	19.25
			3807	CB	LEU	A	562	17.302	12.51	37.008	1	14.85
			3815	CB	CYS	A	563	16.774	8.373	40.163	1	22.36
			3821	CB	ASP	A	564	18.101	4.983	36.216	1	14.54
			3829	CB	THR	A	565	21.24	8.73	34.257	1	19.15
			3836	CB	TRP	A	566	22.346	9.949	39.478	1	14.43
			3850	CB	CYS	A	567	21.779	5.033	40.777	1	16.49
			3856	CB	ILE	A	568	24.276	3.587	36.067	1	17.87
			3864	CB	GLU	A	569	27.962	7.179	36.804	1	17.46
			3873	CB	ALA	A	570	26.612	7.098	42.235	1	15.05
			3878	CB	ALA	A	571	26.649	1.775	41.522	1	16.39
			3883	CB	ALA	A	572	30.602	2.644	38.235	1	22.2
			3888	CB	ARG	A	573	32.203	6.575	41.62	1	16.98
			3899	CB	ILE	A	574	30.64	3.359	45.578	1	17.74
			3907	CB	ARG	A	575	32.172	-0.773	42.239	1	26.5
			3918	CB	GLU	A	576	36.181	1.8	40.53	1	22.93
			3931	CB	MET	A	578	35.054	0.193	47.868	1	21.31
			3939	CB	ALA	A	579	38.094	-2.221	43.959	1	27.74
			3944	CB	ALA	A	580	41.22	2.118	44.648	1	22.46
			3949	CB	LEU	A	581	40.11	1.65	49.751	1	23.43
			3957	CB	GLN	A	582	39.627	-3.271	49.977	1	39.53
			3966	CB	SER	A	583	41.344	-5.702	46.423	1	44.26
			3972	CB	ASP	A	584	44.253	-1.537	44.423	1	28.6
			3980	CB	PRO	A	585	49.109	-4.781	44.945	1	32.51
			3987	CB	TRP	A	586	49.332	-0.038	42.302	1	21.04
			4001	CB	GLN	A	587	46.154	1.617	46.763	1	23.36
			4010	CB	GLN	A	588	50.548	0.916	49.688	1	27.96
			4019	CB	GLU	A	589	53.176	2.057	44.875	1	15.94
			4028	CB	LEU	A	590	49.262	5.892	44.542	1	17.54
			4036	CB	TYR	A	591	49.774	6.365	49.848	1	18.54
			4048	CB	ARG	A	592	54.955	5.411	49.051	1	25.13
			4059	CB	ASN	A	593	54.768	8.063	44.653	1	16.09
			4067	CB	PHE	A	594	51.029	11.411	47.243	1	18.24
			4078	CB	LYS	A	595	54.427	11.07	51.293	1	17.37
			4087	CB	SER	A	596	58.571	10.422	47.947	1	22.38
			4093	CB	ILE	A	597	55.958	13.722	44.405	1	17.69
			4101	CB	SER	A	598	54.307	16.478	48.655	1	16.19
			4107	CB	LYS	A	599	59.041	15.09	50.86	1	24.04
			4116	CB	ALA	A	600	61	15.933	45.996	1	15.13
			4121	CB	LEU	A	601	57.329	20.069	45.695	1	13.75
			4129	CB	VAL	A	602	58.279	21.04	50.811	1	22.62
			4136	CB	GLU	A	603	63.497	19.678	49.562	1	25.3
			4145	CB	ARG	A	604	62.982	22.059	45.093	1	25.69
			4164	CB	VAL	A	607	58.678	22.634	39.202	1	17.52
			4171	CB	VAL	A	608	62.206	18.701	41.717	1	21.47
			4178	CB	THR	A	609	61.994	18.49	36.441	1	21.84
			4185	CB	SER	A	610	65.601	22.124	34.37	1	19.99
			4191	CB	ASN	A	611	62.3	23.209	30.517	1	18.85
			4199	CB	PRO	A	612	63.356	18.892	27.787	1	16.25
			4206	CB	LEU	A	613	66.661	23.172	27.208	1	15.37
			4218	CB	PHE	A	615	69.555	26.35	31.134	1	27.75
			7	CD	GLU	A	29	21.642	1.625	67.96	1	87.81
			22	CD	LYS	A	31	15.76	7.027	64.428	1	48.61
			83	CD	LYS	A	39	27.618	2.232	63.772	1	40.17
			96	CD	GLN	A	41	23.754	-0.352	62.277	1	42.19
			135	CD	GLN	A	46	17.543	12.007	60.813	1	21.96
			162	CD	PRO	A	49	8.833	8.14	54.414	1	28.49
			181	CD	PRO	A	51	12.289	13.714	52.89	1	17.21
			217	CD	GLU	A	56	-4.463	21.977	53.289	1	73.97
			226	CD	GLU	A	57	-3.215	26.426	58.085	1	42.14
			235	CD	GLN	A	58	4.838	25.507	58.301	1	18.21
			251	CD	GLN	A	60	-1.927	30.563	49.18	1	33.31
			279	CD	LYS	A	63	1.322	28.408	46.638	1	30.38
			288	CD	GLU	A	64	-0.393	34.27	49.497	1	61.62
			312	CD	GLU	A	67	5.01	34.927	41.557	1	77.06
			321	CD	PRO	A	68	5.844	37.869	46.217	1	27.81
			341	CD	ARG	A	71	6.266	40.907	40.53	1	57.51
			374	CD	GLU	A	74	11.448	37.596	37.963	1	33.6
			383	CD	GLU	A	75	9.394	43.458	37.994	1	48.29
			415	CD	PRO	A	79	21.657	41.407	38.758	1	16.73
			427	CD	LYS	A	81	25.443	49.37	37.954	1	45.9
			465	CD	GLU	A	86	35.574	45.964	43.524	1	32.52
			489	CD	GLU	A	89	22.759	49.435	41.383	1	27.46
			498	CD	GLU	A	90	21.695	52.817	50.713	1	47.87
			535	CD	GLN	A	94	17.959	51.622	53.107	1	50.55
			556	CD	LYS	A	97	18.015	48.131	55.618	1	30.74
			565	CD	GLU	A	98	10.961	49.381	53.929	1	62.73
			614	CD	GLN	A	105	16.592	30.459	58.986	1	22.44
			630	CD	PRO	A	107	12.021	34.17	65.598	1	27.38
			643	CD	GLU	A	109	6.927	34.9	68.324	1	55.55
			708	CD	GLN	A	119	7.41	28.6	55.832	1	24.35
			734	CD	ARG	A	122	10.961	27.649	46.75	1	18.76
			760	CD	GLU	A	125	14.683	26.875	44.752	1	19.79
			879	CD	GLN	A	142	18.49	36.153	56.79	1	19.91
			917	CD	LYS	A	147	20.781	30.188	63.152	1	17.27
			976	CD	LYS	A	155	11.485	35.955	78.248	1	40.89
			990	CD	GLN	A	157	22.273	36.587	75.501	1	25.65
			999	CD	LYS	A	158	15.449	33.954	71.537	1	25.97
			1008	CD	GLU	A	159	11.444	39.407	75.36	1	40.16
			1017	CD	LYS	A	160	20.169	44.131	74.773	1	32.09
			1046	CD	PRO	A	163	14.506	42.317	68.396	1	20.62
			1053	CD	LYS	A	164	17.62	48.318	67.096	1	30.26
			1085	CD	GLU	A	169	17.375	50.76	63.892	1	42.88
			1150	CD	GLU	A	178	41.76	35.1	66.197	1	23.19
			1159	CD	PRO	A	179	44.077	37.306	62.093	1	20.97
			1220	CD	ARG	A	189	47.563	34.175	67.912	1	38.95
			1256	CD	PRO	A	194	38.266	37.068	82.547	1	36.61
			1269	CD	PRO	A	196	38.249	43.044	87.414	1	49.93
			1286	CD	LYS	A	199	29.644	45.649	87.735	1	50.6
			1352	CD	LYS	A	207	38.055	37.051	65.056	1	27.02
			1483	CD	LYS	A	224	40.932	30.098	73.31	1	24.61
			1499	CD	PRO	A	226	39.608	34.065	80.718	1	29.37
			1528	CD	PRO	A	230	33.584	23.056	86.346	1	39.36
			1563	CD	LYS	A	236	42.914	23.55	82.361	1	57.46
			1572	CD	GLU	A	237	42.915	31.731	78.391	1	55.01
			1581	CD	LYS	A	238	36.897	24.776	78.149	1	46.34
			1635	CD	GLU	A	245	24.704	46.71	72.143	1	32.22
			1644	CD	ARG	A	246	30.441	50.064	64.246	1	27.45
			1707	CD	PRO	A	255	40.936	48.53	55.316	1	25.03
			1714	CD	PRO	A	256	36.584	48.759	52.128	1	35.78
			1721	CD	GLU	A	257	41.168	42.255	52.857	1	50.44
			1730	CD	LYS	A	258	40.432	46.015	44.454	1	44.01
			1739	CD	LYS	A	259	35.901	38.986	48.426	1	21.45
			1768	CD	LYS	A	263	34.536	41.955	41.802	1	20.86
			1808	CD	GLU	A	269	43.12	42.74	58.821	1	34.81
			1865	CD	ARG	A	276	32.201	48.22	79.989	1	67.56
			1883	CD	PRO	A	278	28.89	44.499	77.45	1	28.58
			1896	CD	GLU	A	280	24.709	42.465	81.021	1	44.19
			1932	CD	GLU	A	285	25.987	27.805	80.452	1	67.58
			1973	CD	LYS	A	291	28.134	22.434	72.932	1	66.82
			2048	CD	ARG	A	301	28.039	22.213	56.471	1	16
			2129	CD	ARG	A	313	15.213	26.56	39.032	1	20.09
			2165	CD	LYS	A	318	22.953	32.784	32.148	1	35.98
			2224	CD	ARG	A	326	26.231	29.255	17.778	1	14.74
			2242	CD	GLN	A	328	29.974	26.994	14.42	1	15.78
			2266	CD	GLU	A	331	22.953	18.09	12.794	1	34.57
			2275	CD	LYS	A	332	19.997	26.058	15.975	1	20.66
			2341	CD	GLN	A	340	22.285	14.714	22.048	1	18.07
			2350	CD	GLU	A	341	28.806	12.055	28.535	1	14.88
			2359	CD	LYS	A	342	29.71	20.348	27.375	1	17.09
			2381	CD	ARG	A	345	28.615	14.184	32.559	1	17.66
			2423	CD	GLN	A	350	18.599	22.024	39.945	1	17.7
			2458	CD	GLU	A	354	15.513	21.527	43.149	1	11.24
			2548	CD	GLN	A	366	9.912	15.604	58.665	1	31.47
			2592	CD	GLN	A	372	28.032	15.918	63.665	1	34.59
			2609	CD	GLU	A	374	23.038	12.562	57.59	1	16.98
			2642	CD	LYS	A	379	30.535	23.558	51.898	1	14.88
			2680	CD	GLU	A	384	34.032	19.246	45.675	1	12.69
			2713	CD	LYS	A	388	32.155	18.722	39.037	1	32.25
			2744	CD	GLU	A	392	31.864	20.882	30.907	1	30.92
			2767	CD	GLN	A	395	34.901	24.074	26.978	1	19.71
			2831	CD	LYS	A	404	32.132	43.202	32.304	1	48.68
			2840	CD	GLU	A	405	26.187	42.244	26.13	1	71.59
			2849	CD	PRO	A	406	28.543	37.852	27.992	1	20
			2867	CD	GLU	A	409	33.134	37.495	34.022	1	16.34
			2876	CD	ARG	A	410	28.133	39.428	38.193	1	17.42
			2902	CD	ARG	A	413	35.4	37.086	38.059	1	13.5
			2929	CD	ARG	A	416	37.521	28.269	42.84	1	9.63
			2959	CD	ARG	A	419	35.505	23.245	45.317	1	48.66
			2989	CD	GLU	A	422	28.407	27.825	56.656	1	58.05
			3041	CD	ARG	A	429	36.907	15.394	49.953	1	15.69
			3091	CD	GLN	A	435	31.087	12.955	64.187	1	30.16
			3126	CD	LYS	A	440	31.631	-0.442	62.388	1	28.59
			3139	CD	LYS	A	442	30.645	5.22	70.909	1	49.24
			3148	CD	GLU	A	443	28.277	-0.729	66.225	1	66.92
			3228	CD	PRO	A	487	7.463	0.446	43.643	1	29.26
			3235	CD	GLU	A	488	7.518	2.821	37.009	1	30.76
			3258	CD	ARG	A	491	19.061	-2.382	36.827	1	20.72
			3279	CD	GLU	A	494	17.993	-5.746	43.526	1	49.34
			3308	CD	ARG	A	498	24.727	-6.215	46.007	1	49.91
			3332	CD	GLU	A	501	25.15	-5.688	50.993	1	41.51
			3341	CD	GLN	A	502	30.539	-2.686	45.892	1	41.33
			3387	CD	GLU	A	508	33.647	-5.003	60.245	1	38.5
			3401	CD	LYS	A	510	41.767	0.627	55.004	1	26.47
			3426	CD	LYS	A	513	45.726	-1.774	57.208	1	37.09
			3445	CD	LYS	A	515	43.924	-0.717	67.152	1	44.73
			3454	CD	LYS	A	516	43.104	6.215	70.158	1	66.53
			3490	CD	GLU	A	521	47.283	5.928	57.629	1	37.86
			3499	CD	GLN	A	522	45.144	14.929	56.373	1	19.74
			3535	CD	GLN	A	526	40.442	12.273	48.037	1	27.06
			3544	CD	ARG	A	527	41.904	7.25	47.855	1	19.21
			3669	CD	ARG	A	544	13.587	15.462	44.614	1	19.72
			3691	CD	ARG	A	547	7.449	12.721	48.473	1	21.01
			3722	CD	GLU	A	551	3.993	13.062	45.919	1	51.19
			3745	CD	PRO	A	554	3.319	15.996	38.102	1	28.18
			3764	CD	GLN	A	557	7.892	6.673	34.166	1	20.86
			3783	CD	GLU	A	559	11.017	14.124	40.082	1	17.91
			3792	CD	LYS	A	560	11.562	4.747	36.568	1	26.33
			3866	CD	GLU	A	569	28.414	7.919	34.425	1	30.65
			3890	CD	ARG	A	573	32.229	8.916	40.682	1	19.6
			3909	CD	ARG	A	575	32.193	-2.679	40.645	1	51.15
			3920	CD	GLU	A	576	36.008	-0.339	39.132	1	61.56
			3959	CD	GLN	A	582	38.109	-4.475	51.585	1	69.41
			3982	CD	PRO	A	585	46.946	-4.407	43.868	1	36.32
			4003	CD	GLN	A	587	44.574	3.55	46.339	1	26.2
			4012	CD	GLN	A	588	48.749	1.527	51.452	1	45.89
			4021	CD	GLU	A	589	54.834	1.814	42.959	1	22.87
			4050	CD	ARG	A	592	55.946	3.39	50.127	1	55.09
			4080	CD	LYS	A	595	54.987	10.675	53.702	1	38.38
			4109	CD	LYS	A	599	60.41	13.906	52.595	1	36.57
			4138	CD	GLU	A	603	63.799	17.392	50.596	1	61.81
			4147	CD	ARG	A	604	64.923	23.009	43.736	1	41.89
			4201	CD	PRO	A	612	61.882	20.334	28.922	1	15.96
			37	CD1	PHE	A	33	20.561	5.974	54.586	1	23.75
			72	CD1	PHE	A	38	32.072	5.957	57.736	1	16.55
			105	CD1	LEU	A	42	20.291	1.172	53.324	1	26.16
			151	CD1	PHE	A	48	13.166	5.909	50.167	1	24.6
			169	CD1	TYR	A	50	13.541	13.501	48.992	1	16.54
			201	CD1	LEU	A	54	6.572	24.643	52.748	1	24.06
			260	CD1	PHE	A	61	2.56	34.135	55.329	1	28.04
			271	CD1	LEU	A	62	8.463	30.224	51.018	1	17.47
			297	CD1	LEU	A	65	7.221	34.712	53.09	1	35.92
			352	CD1	PHE	A	72	13.195	44.336	45.712	1	22.79
			363	CD1	PHE	A	73	17.956	39.194	43.893	1	14.57
			457	CD1	LEU	A	85	27.099	50.561	41.814	1	42.94
			521	CD1	TRP	A	93	21.61	48.669	52.809	1	31.37
			548	CD1	LEU	A	96	19.133	42.932	49.301	1	23.74
			574	CD1	LEU	A	99	12.447	41.684	48.582	1	33.41
			591	CD1	PHE	A	102	19.974	42.687	56.465	1	20.34
			606	CD1	LEU	A	104	14.938	34.825	53.658	1	28.34
			652	CD1	LEU	A	110	11.953	36.258	68.995	1	38.97
			679	CD1	LEU	A	115	10.824	32.532	54.767	1	19.14
			717	CD1	TYR	A	120	16.07	31.637	55.488	1	22.97
			745	CD1	LEU	A	123	11.409	33.985	51.568	1	25.72
			770	CD1	ILE	A	126	12.103	33.129	45.58	1	18.26
			814	CD1	LEU	A	132	26.811	32.14	43.197	1	13.69
			838	CD1	ILE	A	136	27.69	33.532	50.403	1	15.62
			852	CD1	LEU	A	138	19.446	38.901	51.079	1	17.93
			895	CD1	ILE	A	144	28.925	32.983	58.68	1	21.45
			906	CD1	PHE	A	146	19.856	36.777	64.025	1	25.53
			931	CD1	ILE	A	149	22.058	38.182	68.752	1	24.97
			938	CD1	LEU	A	150	17.471	32.872	63.87	1	24.11
			946	CD1	LEU	A	151	22.243	27.543	66.001	1	21.17
			954	CD1	PHE	A	152	23.135	27.319	71.832	1	31.77
			1026	CD1	TYR	A	161	21.518	43.213	70.455	1	16.81
			1038	CD1	LEU	A	162	15.59	36.574	68.01	1	21.47
			1062	CD1	LEU	A	165	20.346	40.275	66.085	1	16.41
			1118	CD1	PHE	A	174	29.378	32.855	63.231	1	19.67
			1135	CD1	LEU	A	176	35.969	30.918	65.449	1	19.5
			1213	CD1	ILE	A	188	38.671	32.133	69.255	1	32.63
			1295	CD1	TYR	A	200	34.697	44.918	81.715	1	41.04
			1307	CD1	TYR	A	201	35.132	37.668	79.859	1	30.85
			1326	CD1	LEU	A	203	36.987	39.754	72.499	1	27.9
			1361	CD1	LEU	A	208	42.558	38.956	57.117	1	19.64
			1369	CD1	TRP	A	209	40.176	38.211	54.044	1	20.71
			1384	CD1	ILE	A	210	35.48	37.414	60.585	1	14.97
			1413	CD1	LEU	A	215	27.691	45.84	54.293	1	29.72
			1435	CD1	ILE	A	218	24.113	44.313	68.043	1	20.79
			1442	CD1	PHE	A	219	31.26	42.718	64.113	1	16.94
			1467	CD1	PHE	A	222	32.506	31.616	68.84	1	16.64
			1591	CD1	ILE	A	239	37.566	28.639	70.014	1	29.08
			1610	CD1	PHE	A	242	31.5	37.731	75.648	1	27.21
			1659	CD1	PHE	A	248	28.4	47.677	74.01	1	24.04
			1679	CD1	ILE	A	251	33.028	46.364	68.949	1	21.83
			1761	CD1	ILE	A	262	31.813	36.084	48.794	1	16.08
			1824	CD1	PHE	A	271	42.577	45.113	63.495	1	29.96
			1835	CD1	PHE	A	272	35.864	43.393	68.673	1	23.68
			1920	CD1	LEU	A	283	24.019	34.104	72.083	1	25.86
			1962	CD1	PHE	A	290	36.247	24.945	68.496	1	32.11
			2013	CD1	ILE	A	296	26.921	30.826	66.425	1	17.57
			2020	CD1	LEU	A	297	31.775	27.326	61.465	1	21.27
			2059	CD1	PHE	A	302	18.718	24.551	54.67	1	24.91
			2097	CD1	LEU	A	308	26.949	26.054	46.56	1	29.2
			2145	CD1	ILE	A	315	25.271	30.447	35.355	1	12.54
			2153	CD1	ILE	A	316	21.191	22.548	35.6	1	13.88
			2251	CD1	PHE	A	329	31.278	21.325	11.456	1	24.72
			2285	CD1	ILE	A	333	26.105	24.701	21.2	1	16.32
			2310	CD1	PHE	A	336	26.346	17.69	16.335	1	25.03
			2325	CD1	LEU	A	338	32.588	16.738	21.844	1	18.53
			2334	CD1	ILE	A	339	27.953	21.543	23.308	1	17.7
			2368	CD1	LEU	A	343	21.839	20.823	26.517	1	12.92
			2415	CD1	LEU	A	349	27.685	18.339	37.915	1	16.1
			2432	CD1	TYR	A	351	15.842	16.283	40.529	1	19.41
			2486	CD1	TYR	A	358	14.938	21.982	48.187	1	14.79
			2581	CD1	PHE	A	371	21.798	18.912	60.279	1	20.21
			2602	CD1	ILE	A	373	28.544	11.276	60.046	1	18.56
			2629	CD1	ILE	A	377	27.528	12.387	53.132	1	15.8
			2652	CD1	ILE	A	380	32.301	17.338	52.174	1	10.05
			2659	CD1	PHE	A	381	27.433	15.493	45.293	1	15.77
			2699	CD1	TRP	A	387	34.703	24.029	39.731	1	13.14
			2760	CD1	ILE	A	394	32.674	30.41	32.7	1	16.12
			2777	CD1	ILE	A	396	26.362	22.959	28.042	1	13.16
			2812	CD1	PHE	A	402	37.333	33.513	29.539	1	12.39
			2894	CD1	LEU	A	412	33.03	28.582	37.041	1	12.56
			2921	CD1	LEU	A	415	29.018	28.706	40.368	1	10.42
			2941	CD1	ILE	A	417	36.413	32.146	49.735	1	16.41
			2948	CD1	PHE	A	418	28.652	29.466	48.205	1	11.73
			2971	CD1	ILE	A	420	39.203	28.596	48.143	1	11.81
			2978	CD1	PHE	A	421	33.01	32.575	52.217	1	19.91
			3026	CD1	ILE	A	427	40.854	20.739	57.583	1	24.48
			3033	CD1	LEU	A	428	32.277	21.784	54.542	1	14.14
			3052	CD1	LEU	A	430	41.529	16.409	57.004	1	17.98
			3060	CD1	PHE	A	431	33.121	16.757	61.286	1	20.35
			3083	CD1	LEU	A	434	39.443	12.709	61.072	1	19.34
			3157	CD1	LEU	A	444	35.963	-1.327	63.676	1	31.65
			3171	CD1	LEU	A	479	20.909	-4.169	56.084	1	43.57
			3185	CD1	LEU	A	481	18.083	1.681	48.98	1	21.13
			3203	CD1	LEU	A	484	13.262	1.983	53.529	1	38.42
			3244	CD1	LEU	A	489	13.229	5.747	41.85	1	18.89
			3288	CD1	LEU	A	495	22.983	0.902	39.812	1	22.55
			3324	CD1	LEU	A	500	23.88	1.863	53.38	1	20.48
			3350	CD1	PHE	A	503	32.088	4.058	51.792	1	14.44
			3410	CD1	LEU	A	511	35.818	2.422	61.932	1	18.48
			3419	CD1	ILE	A	512	38.068	-5.444	61.965	1	31.59
			3468	CD1	ILE	A	518	40.14	4.673	59.29	1	20.59
			3508	CD1	PHE	A	523	47.366	11.063	50.408	1	14.69
			3519	CD1	LEU	A	524	40.847	4.492	53.417	1	18.61
			3527	CD1	LEU	A	525	41.346	10.772	57.985	1	16.88
			3555	CD1	LEU	A	528	37.53	5.543	55.341	1	19.34
			3586	CD1	ILE	A	533	32.004	14.279	49.365	1	15.19
			3601	CD1	LEU	A	535	25.836	4.007	49.162	1	35.96
			3609	CD1	TYR	A	536	22.494	11.103	52.589	1	20.6
			3655	CD1	LEU	A	542	18.68	4.316	45.609	1	14.2
			3708	CD1	LEU	A	549	9.875	5.934	40.146	1	15.29
			3809	CD1	LEU	A	562	16.413	14.849	36.936	1	16.1
			3838	CD1	TRP	A	566	23.281	9.516	41.855	1	19.13
			3859	CD1	ILE	A	568	22.32	2.941	34.517	1	19.57
			3902	CD1	ILE	A	574	28.711	4.918	46.445	1	14.33
			3951	CD1	LEU	A	581	38.76	3.689	50.344	1	20.15
			3989	CD1	TRP	A	586	48.663	-2.288	41.267	1	33.65
			4030	CD1	LEU	A	590	47.48	5.304	42.817	1	15.39
			4038	CD1	TYR	A	591	47.482	6.592	48.727	1	21.64
			4069	CD1	PHE	A	594	50.34	10.933	44.861	1	13.86
			4096	CD1	ILE	A	597	55.074	11.933	42.699	1	14.24
			4123	CD1	LEU	A	601	55.393	19.213	44.373	1	15.55
			4208	CD1	LEU	A	613	65.653	24.563	25.408	1	19.47
			4220	CD1	PHE	A	615	69.016	27.522	28.972	1	24.77
			38	CD2	PHE	A	33	22.445	7.375	54.147	1	21.67
			73	CD2	PHE	A	38	29.898	6.931	57.333	1	22.51
			106	CD2	LEU	A	42	18.912	-0.966	53.31	1	26.92
			152	CD2	PHE	A	48	14.892	5.681	51.798	1	25.25
			170	CD2	TYR	A	50	11.667	14.928	49.41	1	18.9
			202	CD2	LEU	A	54	7.136	24.264	55.194	1	17.74
			261	CD2	PHE	A	61	4.683	33.04	55.383	1	29.85
			272	CD2	LEU	A	62	7.901	27.701	50.577	1	16.16
			298	CD2	LEU	A	65	7.643	36.93	52.003	1	46.43
			353	CD2	PHE	A	72	14.92	42.691	45.634	1	16.53
			364	CD2	PHE	A	73	15.834	38.631	44.876	1	16.18
			458	CD2	LEU	A	85	29.444	51.127	41.038	1	39.64
			522	CD2	TRP	A	93	22.401	46.663	52.178	1	28.53
			549	CD2	LEU	A	96	16.919	41.717	49.044	1	19.78
			575	CD2	LEU	A	99	10.047	42.094	49.213	1	41.89
			592	CD2	PHE	A	102	18.102	43.198	55.053	1	23.11
			607	CD2	LEU	A	104	13.016	36.306	54.351	1	18.06
			653	CD2	LEU	A	110	12.194	38.408	70.195	1	43.81
			680	CD2	LEU	A	115	8.545	32.197	55.829	1	17.53
			718	CD2	TYR	A	120	17.315	29.587	55.302	1	24.09
			746	CD2	LEU	A	123	10.891	33.091	49.287	1	22.41
			797	CD2	HIS	A	130	16.602	35.538	40.875	1	19.07
			815	CD2	LEU	A	132	25.125	32.054	45.09	1	17
			853	CD2	LEU	A	138	20.072	40.413	52.978	1	19.1
			870	CD2	HIS	A	141	22.259	40.973	59.588	1	13.24
			907	CD2	PHE	A	146	20.918	38.131	62.364	1	14.49
			939	CD2	LEU	A	150	16.111	33.635	65.826	1	23.49
			947	CD2	LEU	A	151	19.762	27.328	66.284	1	24.26
			955	CD2	PHE	A	152	24.167	28.742	70.218	1	18.85
			1027	CD2	TYR	A	161	21.26	41.294	71.881	1	21.13
			1039	CD2	LEU	A	162	17.563	37.557	66.78	1	27.22
			1063	CD2	LEU	A	165	21.458	41.545	64.208	1	23.54
			1119	CD2	PHE	A	174	31.354	32.927	61.868	1	16.78
			1136	CD2	LEU	A	176	34.861	29.817	63.501	1	23.13
			1296	CD2	TYR	A	200	33.197	45.546	83.472	1	47.63
			1308	CD2	TYR	A	201	32.933	38.547	80.28	1	25.2
			1327	CD2	LEU	A	203	35.184	41.426	71.837	1	22.6
			1362	CD2	LEU	A	208	43.148	36.54	57.567	1	20.01
			1370	CD2	TRP	A	209	40.769	36.135	54.637	1	18.25
			1414	CD2	LEU	A	215	28.729	48.124	54.836	1	24.73
			1443	CD2	PHE	A	219	30.631	43.886	66.114	1	27.09
			1468	CD2	PHE	A	222	32.82	33.019	66.934	1	19.92
			1611	CD2	PHE	A	242	33.005	36.643	74.13	1	26.29
			1660	CD2	PHE	A	248	29.595	45.64	73.638	1	20.96
			1694	CD2	HIS	A	253	34.153	49.214	60.31	1	19.89
			1825	CD2	PHE	A	271	41.149	46.722	62.426	1	26.52
			1836	CD2	PHE	A	272	37.514	42.142	67.472	1	30.32
			1921	CD2	LEU	A	283	25.889	33.785	70.363	1	25.66
			1963	CD2	PHE	A	290	34.658	23.255	69.11	1	24.35
			2003	CD2	HIS	A	295	26.228	22.979	69.17	1	40.76
			2021	CD2	LEU	A	297	30.143	28.725	60.15	1	25.62
			2060	CD2	PHE	A	302	19.969	24.639	56.735	1	19.55
			2098	CD2	LEU	A	308	26.283	27.934	45.086	1	18.8
			2195	CD2	HIS	A	322	25.827	28.432	22.958	1	26.6
			2252	CD2	PHE	A	329	30.551	22.043	13.62	1	17.41
			2293	CD2	HIS	A	334	19.142	22.247	19.89	1	18.61
			2311	CD2	PHE	A	336	26.638	19.84	17.355	1	19.51
			2326	CD2	LEU	A	338	31.642	14.625	22.851	1	20.47
			2369	CD2	LEU	A	343	22.869	22.112	28.506	1	12.72
			2416	CD2	LEU	A	349	27.067	16.758	39.849	1	15.6
			2433	CD2	TYR	A	351	17.286	14.388	40.827	1	16.22
			2487	CD2	TYR	A	358	13.112	22.195	49.744	1	22.24
			2582	CD2	PHE	A	371	20.325	18.023	61.94	1	23.06
			2660	CD2	PHE	A	381	26.031	17.387	44.928	1	13.2
			2700	CD2	TRP	A	387	34.524	26.246	40.137	1	14.18
			2813	CD2	PHE	A	402	37.668	35.045	27.703	1	16.27
			2895	CD2	LEU	A	412	34.73	29.936	35.776	1	19.66
			2922	CD2	LEU	A	415	28.547	29.002	42.855	1	12.98
			2949	CD2	PHE	A	418	30.129	30.539	46.663	1	12.75
			2979	CD2	PHE	A	421	32.197	30.346	51.836	1	15.06
			3034	CD2	LEU	A	428	32.855	20.892	56.84	1	14.81
			3053	CD2	LEU	A	430	40.856	14.268	55.899	1	16.29
			3061	CD2	PHE	A	431	31.823	16.867	59.26	1	23.62
			3084	CD2	LEU	A	434	39.169	10.245	61.015	1	21.27
			3158	CD2	LEU	A	444	34.945	-3.516	64.413	1	24.26
			3172	CD2	LEU	A	479	23.094	-3.978	54.919	1	47.55
			3186	CD2	LEU	A	481	16.68	1.652	51.118	1	28.74
			3204	CD2	LEU	A	484	10.835	2.54	53.462	1	32.84
			3219	CD2	HIS	A	486	6.518	3.931	42.875	1	21.35
			3245	CD2	LEU	A	489	14.671	4.697	39.998	1	20.43
			3289	CD2	LEU	A	495	23.934	-1.279	40.607	1	19.79
			3325	CD2	LEU	A	500	25.226	-0.177	53.954	1	23.24
			3351	CD2	PHE	A	503	30.423	3.592	53.467	1	21.54
			3411	CD2	LEU	A	511	38.058	3.569	62.222	1	24.6
			3436	CD2	HIS	A	514	44.207	2.188	58.134	1	25.63
			3509	CD2	PHE	A	523	48.306	9.138	51.481	1	17.17
			3520	CD2	LEU	A	524	42.244	4.449	55.555	1	15.81
			3528	CD2	LEU	A	525	39.77	8.882	57.563	1	19.23
			3556	CD2	LEU	A	528	36.461	4.481	53.292	1	19.55
			3602	CD2	LEU	A	535	27.427	4.219	51.158	1	32.54
			3610	CD2	TYR	A	536	23.489	13.113	51.727	1	21.48
			3656	CD2	LEU	A	542	17.048	4.475	43.663	1	15.45
			3709	CD2	LEU	A	549	8.154	6.772	38.468	1	17.61
			3736	CD2	HIS	A	553	4.753	16.52	41.169	1	48.98
			3774	CD2	HIS	A	558	13.953	14.429	32.545	1	16.85
			3810	CD2	LEU	A	562	17.863	13.989	35.077	1	15.76
			3839	CD2	TRP	A	566	24.344	11.109	40.683	1	16.82
			3952	CD2	LEU	A	581	41.128	3.96	49.609	1	23.23
			3990	CD2	TRP	A	586	50.866	-1.897	41.277	1	29.29
			4031	CD2	LEU	A	590	49.768	5.945	42.049	1	16.6
			4039	CD2	TYR	A	591	47.692	5.304	50.75	1	22.55
			4070	CD2	PHE	A	594	48.934	10.165	46.656	1	20.16
			4124	CD2	LEU	A	601	57.566	19.854	43.211	1	18.46
			4209	CD2	LEU	A	613	66.154	22.146	24.965	1	17.81
			4221	CD2	PHE	A	615	69.895	25.318	28.868	1	27.41
			23	CE	LYS	A	31	14.958	6.612	65.668	1	65.06
			65	CE	MET	A	37	27.544	7.964	53.94	1	17.24
			84	CE	LYS	A	39	26.211	2.764	63.779	1	43.02
			280	CE	LYS	A	63	1.495	26.966	46.189	1	32.69
			428	CE	LYS	A	81	24.949	50.55	37.171	1	40.29
			475	CE	MET	A	87	29.665	50.693	49.038	1	40.93
			557	CE	LYS	A	97	19.48	47.994	56.051	1	35.36
			789	CE	MET	A	129	15.441	32.863	39.096	1	38.11
			918	CE	LYS	A	147	20.31	30.46	61.732	1	17.89
			977	CE	LYS	A	155	10.136	36.485	77.769	1	53.52
			1000	CE	LYS	A	158	16.255	32.691	71.295	1	29.02
			1018	CE	LYS	A	160	21.001	45.41	74.658	1	46.77
			1054	CE	LYS	A	164	16.986	49.651	67.435	1	46.56
			1287	CE	LYS	A	199	28.857	45.871	89.029	1	69.81
			1353	CE	LYS	A	207	37.783	36.602	66.512	1	18.62
			1484	CE	LYS	A	224	41.273	29.193	72.12	1	23.5
			1564	CE	LYS	A	236	43.179	22.826	83.683	1	64.11
			1582	CE	LYS	A	238	35.666	25.336	78.875	1	60.61
[truncated: 2,231 more rows]

## Sheet: Figure 2d,e
	Relative Percent Deuterium Incorporation																											Difference in Deuterium Uptake (Da): ALL DATA																		Difference in Deuterium Uptake (Da)
					WT VLCAD					VLCAD A450P					VLCAD L462P																			2D					2E
	Sequence	Start	End		0.167	1	10	60		0.167	1	10	60		0.167	1	10	60										Sequence	Start	End		Range		0.167	1	10	60		0.167	1	10	60		Count		Sequence	Start	End
	HHHHSSGHIDDDDKHMAGGAAQL	-15	7		35.81	36.03	35.55	35.32		36.7	35.49	36.35	36.39		35.88	35.99	35.97	35.19										HHHHSSGHIDDDDKHMAGGAAQL	-15	7	-	-15-7		0.1962	-0.1174	0.1763	0.2372		0.0162	-0.0087	0.0916	-0.0276		2		AGGAAQL	1	7	-
	HHHSSGHIDDDDKHMAGGAAQL	-14	7		37.22	36.76	36.69	36.54		37.17	36.79	37.17	36.29		37.11	37.19	37.01	36.55										HHHSSGHIDDDDKHMAGGAAQL	-14	7	-	-14-7		-0.0106	0.0051	0.1009	-0.0531		-0.0234	0.0902	0.0659	0.0021		2		LALDKSDSHPSDA	7	19	-
	HHSSGHIDDDDKHMAGGAAQL	-13	7		39.79	39.86	39.36	38.84		40.01	39.32	40.58	39.4		40.3	39.44	39.76	39.19										HHSSGHIDDDDKHMAGGAAQL	-13	7	-	-13-7		0.0442	-0.1091	0.2448	0.1118		0.1019	-0.0844	0.0791	0.0707		2		ALDKSDSHPSDA	8	19	-
	HSSGHIDDDDKHMAGGAAQ	-12	6		44.59	44.65	44.47	43.56		44.67	43.98	44.54	44.23		44.02	44.35	44.58	43.02										HSSGHIDDDDKHMAGGAAQ	-12	6	-	-12-6		0.0146	-0.1213	0.0135	0.1211		-0.1037	-0.0548	0.0212	-0.0971		2		ALDKSDSHPSDAL	8	20	-
	HSSGHIDDDDKHMAGGAAQL	-12	7		39.31	39.63	39.29	38.6		39.66	39.03	39.1	39.1		39.35	39.43	39.14	38.45										HSSGHIDDDDKHMAGGAAQL	-12	7	-	-12-7		0.0669	-0.1129	-0.0368	0.0946		0.009	-0.0366	-0.0294	-0.0285		2		ALDKSDSHPSDALTRKKPAKAESKS	8	32	-
	SSGHIDDDDKHMAGGAAQL	-11	7		43.97	44.15	43.84	43.2		44.2	43.63	44.13	44.01		44.09	44.02	44.1	43.21										SSGHIDDDDKHMAGGAAQL	-11	7	-	-11-7		0.0408	-0.0933	0.052	0.1464		0.0204	-0.0226	0.0474	0.0028		2		ALDKSDSHPSDALTRKKPAKAESKSF	8	33	-
	IDDDDKHMAGGAAQL	-7	7		48.83	48.75	48.68	47.91		49.53	48.19	48.56	48.68		49.25	48.99	48.65	47.61										IDDDDKHMAGGAAQL	-7	7	-	-7-7		0.0984	-0.0782	-0.0169	0.1083		0.0588	0.0339	-0.0052	-0.041		2		ALDKSDSHPSDALTRKKPAKAESKSFA	8	34	-
	AGGAAQL	1	7		70.3	70.68	70.52	70.6		70.44	69.97	69.68	69.85		70.35	69.45	69.21	69.85										AGGAAQL	1	7	-	1-7		0.0084	-0.0429	-0.0501	-0.045		0.0031	-0.0741	-0.0783	-0.0451		2		ALDKSDSHPSDALTRKKPAKAESKSFAVG	8	36	-
	LALDKSDSHPSDA	7	19		44.34	45.07	45.5	44.98		45.03	44.35	44.98	44.8		43.34	45.08	44.16	44.25										LALDKSDSHPSDA	7	19	-	7-19		0.0754	-0.0794	-0.0574	-0.0199		-0.1106	0.0008	-0.148	-0.08		2		LDKSDSHPSD	9	18	-
	ALDKSDSHPSDA	8	19		45.89	46.98	47.01	46.41		46.05	46.17	46.78	46.2		45.81	46.75	47.03	45.32										ALDKSDSHPSDA	8	19	-	8-19		0.0163	-0.0818	-0.0226	-0.0215		-0.0079	-0.0235	0.0026	-0.1091		2		LDKSDSHPSDALTRKKPAKAESKS	9	32	-
	LDKSDSHPSD	9	18		52.82	53.06	52.95	52.93		53.75	50.5	52.81	51.75		52.89	52.11	51.97	49.34										ALDKSDSHPSDAL	8	20	-	8-20		0.0395	-0.0357	0.0676	0.0515		-0.0973	0.013	0	-0.0035		2		DKSDSHPSDAL	10	20	-
	ALDKSDSHPSDAL	8	20		43.61	43.64	44.83	44.42		43.97	43.31	45.44	44.89		42.72	43.76	44.83	44.39										ALDKSDSHPSDALTRKKPAKAESKS	8	32	-	8-32		0.1533	-0.0411	-0.0182	0.1828		-0.0253	0.0277	-0.0465	0.047		2		DKSDSHPSDALTRKKPAKAESKS	10	32	-
	DKSDSHPSDAL	10	20		47.24	48.6	48.86	48.17		47.86	47.79	49.18	48.76		46.39	47.14	47.9	46.56										ALDKSDSHPSDALTRKKPAKAESKSF	8	33	-	8-33		0.066	-0.0234	0.0497	0.094		-0.2352	-0.1434	-0.0689	-0.0593		2		DKSDSHPSDALTRKKPAKAESKSF	10	33	-
	ALDKSDSHPSDALTRKKPAKAESKS	8	32		47.77	49.29	49.65	49.17		48.47	49.11	49.57	50		47.66	49.42	49.44	49.38										ALDKSDSHPSDALTRKKPAKAESKSFA	8	34	-	8-34		0.0103	-0.039	0.1076	0.0634		-0.2411	0.0073	-0.0108	-0.1254		2		ALTRKKPAKAESKS	19	32	-
	ALDKSDSHPSDALTRKKPAKAESKSF	8	33		44.09	45.81	47.87	47.83		44.38	45.71	48.09	48.24		43.07	45.19	47.57	47.58										ALDKSDSHPSDALTRKKPAKAESKSFAVG	8	36	-	8-36		0.0949	-0.1218	0.0918	0.0952		-0.1946	-0.0704	-0.0188	-0.1792		2		LTRKKPAKAESKS	20	32	-
	LDKSDSHPSDALTRKKPAKAESKS	9	32		47.65	47.5	49	48.93		46.55	48.3	49.22	48.48		45.85	48.4	48.16	48.26										LDKSDSHPSD	9	18	-	9-18		0.0745	-0.2047	-0.0111	-0.0944		0.0056	-0.0762	-0.0782	-0.287		2		TRKKPAKAESKSFAVGM	21	37	-
	ALDKSDSHPSDALTRKKPAKAESKSFA	8	34		40.4	41.53	44.17	45.64		40.44	41.36	44.62	45.9		39.39	41.56	44.13	45.11										LDKSDSHPSDALTRKKPAKAESKS	9	32	-	9-32		-0.2318	0.1678	0.0454	-0.0949		-0.3774	0.1895	-0.1771	-0.1419		2		FKGQLTTD	38	45	-
	DKSDSHPSDALTRKKPAKAESKS	10	32		52.27	52.93	54.12	54.04		51.51	52.73	54.42	53.49		50.85	52.62	53.29	52.55										DKSDSHPSDAL	10	20	-	10-20		0.0557	-0.0731	0.029	0.053		-0.077	-0.1314	-0.0868	-0.1442		2		KGQLTTDQVFPYPSVL	39	54	-
	DKSDSHPSDALTRKKPAKAESKSF	10	33		45	46.93	49.36	49.34		45.41	47.11	49.71	49.79		43.92	46.69	48.98	49.02										DKSDSHPSDALTRKKPAKAESKS	10	32	-	10-32		-0.1515	-0.0409	0.0606	-0.1093		-0.283	-0.0628	-0.1653	-0.2979		2		KGQLTTDQVFPYPSVLNE	39	56	-
	ALDKSDSHPSDALTRKKPAKAESKSFAVG	8	36		35.3	36.95	39.27	41.7		35.66	36.48	39.63	42.07		34.55	36.68	39.2	41.02										DKSDSHPSDALTRKKPAKAESKSF	10	33	-	10-33		0.0878	0.0367	0.0717	0.0933		-0.226	-0.0511	-0.0806	-0.0682		2		NEEQTQF	55	61	-
	ALTRKKPAKAESKS	19	32		64.6	67.04	68.29	68.07		64.58	66.6	68.52	68.44		63.97	67.12	68.12	67.8										ALTRKKPAKAESKS	19	32	-	19-32		-0.0021	-0.0524	0.0265	0.0438		-0.0753	0.0101	-0.0206	-0.0328		2		FEEVNDPAKNDA	73	84	-
	LTRKKPAKAESKS	20	32		63.55	65.63	67.29	67.58		61.86	65.78	66.77	66.43		63.82	66.79	68.02	67.39										LTRKKPAKAESKS	20	32	-	20-32		-0.1868	0.0165	-0.057	-0.1263		0.0293	0.1276	0.0808	-0.0206		2		FEEVNDPAKNDALE	73	86	-
	TRKKPAKAESKSFAVGM	21	37		24.65	26.92	31.89	37.07		24.29	26.91	32.06	36.54		23.43	26.47	31.1	35.02										TRKKPAKAESKSFAVGM	21	37	-	21-37		-0.0527	-0.0013	0.0252	-0.0795		-0.1827	-0.0673	-0.1179	-0.3074		2		FEEVNDPAKNDALEM	73	87	-
	FKGQLTTD	38	45		23.7	30.03	38.71	47.73		23.16	30.29	39.55	48.4		22.01	28.88	38.14	46.25										FKGQLTTD	38	45	-	38-45		-0.038	0.018	0.0589	0.0467		-0.1184	-0.0806	-0.0398	-0.1034		2		MVEETTWQGL	87	96	-
	KGQLTTDQVFPYPSVL	39	54		24.35	33.08	43.3	50.83		24.33	33.59	43.8	51.5		24.17	32.17	43.05	49.87										FKGQLTTDQVFPYPSVLNE	38	56	-	38-56							-0.0343	-0.1749	-0.0746	-0.0904		1		MVEETTWQGLKELGA	87	101	-
	FKGQLTTDQVFPYPSVLNE	38	56		28.23	38.3	50.17	57.93							28.01	37.21	49.7	57.37										KGQLTTDQVFPYPSVL	39	54	-	39-54		-0.0026	0.0666	0.0646	0.0874		-0.0235	-0.1176	-0.0328	-0.1245		2		MVEETTWQGLKELGAF	87	102	-
	KGQLTTDQVFPYPSVLNE	39	56		29.54	39.27	49.92	58.02		29.68	39.59	51.4	58.09		30.42	38.41	50.82	57.59										KGQLTTDQVFPYPSVLNE	39	56	-	39-56		0.0211	0.0483	0.2228	0.0111		0.1312	-0.1292	0.1349	-0.0643		2		VEETTWQGLKE	88	98	-
	NEEQTQF	55	61		10.07	14.98	27.53	43.34		8.44	14.66	28.51	44.17		9.32	14.54	28.26	42.95										NEEQTQF	55	61	-	55-61		-0.098	-0.0194	0.0592	0.0503		-0.0451	-0.0262	0.0438	-0.0231		2		VEETTWQGLKELGAF	88	102	-
	FEEVNDPAKNDA	73	84		5.84	7.34	12.75	14.93		4.92	6.96	12.19	14.46		5.45	7.3	12.55	14.35										FEEVNDPAKNDA	73	84	-	73-84		-0.0915	-0.0377	-0.0561	-0.0467		-0.0383	-0.0032	-0.0199	-0.0582		2		ETTWQGLKELGA	90	101	-
	FEEVNDPAKNDALE	73	86		9.54	9.71	12.23	13.15		8.18	8.93	11.2	11.73		9.79	10.19	12.32	11.57										FEEVNDPAKNDALE	73	86	-	73-86		-0.1635	-0.0936	-0.1243	-0.1712		0.0303	0.0575	0.0105	-0.1897		2		FGLQVPSE	102	109	-
	FEEVNDPAKNDALEM	73	87		4.46	4.66	8.64	10.4		3.46	5.23	9.31	10.78		3.38	5.25	7.34	9.24										FEEVNDPAKNDALEM	73	87	-	73-87		-0.1303	0.0744	0.0863	0.0497		-0.1407	0.0769	-0.1698	-0.1501		2		FGLQVPSELGG	102	112	-
	MVEETTWQGL	87	96		11.97	13.93	22.98	32.02		12.26	14.06	21.9	32.37		12.21	13.56	22.78	32.29										MVEETTWQGL	87	96	-	87-96		0.0254	0.0121	-0.0979	0.0311		0.0209	-0.0328	-0.018	0.0243		2		GLQVPSEL	103	110	-
	VEETTWQGLKE	88	98		12.08	14.16	24.86	34.7		11.53	13.2	23.69	34.65		12.04	13.75	24.97	34.67										MVEETTWQGLKELGA	87	101	-	87-101		0.0486	-0.0106	-0.0101	-0.0544		0.0376	-0.0916	0.0539	-0.0203		2		GLQVPSELGGVGLC	103	116	-
	MVEETTWQGLKELGA	87	101		8.5	10.66	21.27	34.93		8.85	10.58	21.2	34.54		8.77	10	21.65	34.78										MVEETTWQGLKELGAF	87	102	-	87-102		0.0378	0.0105	-0.0447	-0.0021		0.1363	0.0421	0.0124	0.0524		2		GLQVPSELGGVGLCNTQ	103	119	-
	MVEETTWQGLKELGAF	87	102		7.4	9	19.5	31.6		7.65	9.07	19.2	31.59		8.31	9.28	19.58	31.95										VEETTWQGLKE	88	98	-	88-98		-0.0546	-0.0959	-0.1175	-0.0048		-0.0035	-0.0407	0.0109	-0.0026		2		GLQVPSELGGVGLCNTQY	103	120	-
	VEETTWQGLKELGAF	88	102		6.31	7.15	14.68	22.6		5.74	7.38	14.31	22.65		6.61	7.41	15.39	22.79										VEETTWQGLKELGAF	88	102	-	88-102		-0.0797	0.0325	-0.0526	0.0067		0.0415	0.0372	0.0998	0.0261		2		LVEIVGM	123	129	-
	ETTWQGLKELGA	90	101		1.67	4.88	13.28	23.77		2.4	2.25	11.49	23.98		2.03	2.46	13.6	26.04										ETTWQGLKELGA	90	101	-	90-101		0.0807	-0.2887	-0.1967	0.0227		0.0392	-0.2658	0.0355	0.2493		2		ITLGAHQSIGFKGIL	136	150	-
	FGLQVPSE	102	109		24.4	32.74	36.46	36.9		23.94	31.37	36.3	37.16		25.1	32.85	36.21	36.27										FGLQVPSE	102	109	-	102-109		-0.0275	-0.0823	-0.0098	0.016		0.0419	0.0066	-0.0153	-0.0377		2		ITLGAHQSIGFKGILL	136	151	-
	GLQVPSEL	103	110		24.13	31.28	35.71	37.02		23.35	30.22	35.85	36.68		24.23	31.68	35.79	36.47										FGLQVPSELGG	102	112	-	102-112		0.003	-0.0193	-0.0063	0.0709		-0.0291	0.0173	0.0091	0.0242		2		FGTKAQKEKYLPKL	152	165	-
	FGLQVPSELGG	102	112		10.02	13.71	17.28	21.27		10.05	13.5	17.21	22.06		9.7	13.9	17.38	21.54										GLQVPSEL	103	110	-	103-110		-0.047	-0.0639	0.0085	-0.0204		0.0062	0.0236	0.0044	-0.0329		2		FGTKAQKEKYLPKLASG	152	168	-
	GLQVPSELGGVGLC	103	116		9.95	13.55	17.61	24.72		10.11	13.88	18.24	25.46		9.77	13.84	17.78	24.68										GLQVPSELGGVGLC	103	116	-	103-116		0.0185	0.0394	0.0759	0.0889		-0.022	0.0347	0.0209	-0.0047		2		FGTKAQKEKYLPKLASGE	152	169	-
	GLQVPSELGGVGLCNTQ	103	119		8.24	13.19	21.02	26.72		8.27	12.73	20.74	26.89		8.19	13.46	21.08	27.08										GLQVPSELGGVGLCNTQ	103	119	-	103-119		0.0056	-0.0686	-0.0428	0.0254		-0.0077	0.0404	0.009	0.0541		2		FGTKAQKEKYLPKLASGET	152	170	-
	GLQVPSELGGVGLCNTQY	103	120		7.76	12.46	20.08	25.15		8.03	12.56	20.05	25.93		8.37	12.73	20.28	26.07										GLQVPSELGGVGLCNTQY	103	120	-	103-120		0.0422	0.0172	-0.0055	0.1254		0.0971	0.0438	0.0312	0.1469		2		FGTKAQKEKYLPKLASGETVAA	152	173	-
	LVEIVGM	123	129		0.83	0.84	0.82	0.42		1.1	1.31	0.94	0.58		0.63	0.86	0.65	0										LVEIVGM	123	129	-	123-129		0.0163	0.0283	0.0068	0.0098		-0.0115	0.0013	-0.0105	-0.0306		2		FGTKAQKEKYLPKLASGETVAAF	152	174	-
	ITLGAHQSIGFKGIL	136	150		1.28	1.65	2.66	5.74		0.78	0.73	1.84	5.64		1.76	1.66	2.79	6.53										ITLGAHQSIGFKGIL	136	150	-	136-150		-0.0698	-0.128	-0.1147	-0.0134		0.0668	0.0014	0.0176	0.1104		2		FCLTEPSSGSD	174	184	-
	ITLGAHQSIGFKGILL	136	151		1.45	1.85	2.47	5.86		1.43	1.51	2.16	6.04		1.74	1.65	2.94	6.42										ITLGAHQSIGFKGILL	136	151	-	136-151		-0.0041	-0.0518	-0.0465	0.0276		0.0421	-0.0306	0.0707	0.0846		2		FCLTEPSSGSDA	174	185	-
	FGTKAQKEKYLPKL	152	165		5.28	7.39	11.7	13.28		5.16	7.47	12.13	13.99		5.48	7.92	12.46	13.79										FGTKAQKEKYLPKL	152	165	-	152-165		-0.0135	0.0102	0.0513	0.0854		0.0248	0.0631	0.0905	0.0612		2		FCLTEPSSGSDAA	174	186	-
	FGTKAQKEKYLPKLASG	152	168		5.04	7.47	10.82	13.3		5.15	7.17	10.84	13.56		5.48	7.89	11.44	14.47										FGTKAQKEKYLPKLASG	152	168	-	152-168		0.017	-0.0459	0.002	0.0383		0.0672	0.0618	0.0924	0.1749		2		FCLTEPSSGSDAAS	174	187	-
	FGTKAQKEKYLPKLASGE	152	169		5.64	6.98	10.51	13.29		5.2	7.31	10.73	13.63		5.36	7.71	11.11	13.65										FGTKAQKEKYLPKLASGE	152	169	-	152-169		-0.0705	0.0538	0.0342	0.0547		-0.0439	0.1179	0.0951	0.0582		2		CLTEPSSGSD	175	184	-
	FGTKAQKEKYLPKLASGET	152	170		5.13	6.44	9.8	13.37		5.1	6.91	10.5	13.54		5.32	6.86	10.36	13.99										FGTKAQKEKYLPKLASGET	152	170	-	152-170		-0.0045	0.0804	0.1191	0.0285		0.0329	0.071	0.0955	0.1054		2		CLTEPSSGSDA	175	185	-
	FGTKAQKEKYLPKLASGETVAA	152	173		4.71	6.41	9.01	12.22		4.69	6.15	9.42	12.38		4.7	6.5	9.51	12.25										FGTKAQKEKYLPKLASGETVAA	152	173	-	152-173		-0.0042	-0.0508	0.0825	0.0329		-0.0015	0.0181	0.0999	0.0073		2		CLTEPSSGSDAAS	175	187	-
	FGTKAQKEKYLPKLASGETVAAF	152	174		3.67	4.42	7.05	10.18		3.68	5.16	8.04	10.37		3.64	5.23	8.26	10.58										FGTKAQKEKYLPKLASGETVAAF	152	174	-	152-174		0.0027	0.1543	0.2077	0.0399		-0.0072	0.1694	0.2541	0.0835		2		CLTEPSSGSDAASIRT	175	190	-
	FCLTEPSSGSD	174	184		7.65	10.63	19.29	22.56		7.21	10.13	18.44	22.67		7.26	9.85	19.17	22.57										FCLTEPSSGSD	174	184	-	174-184		-0.0397	-0.0448	-0.0762	0.0102		-0.0348	-0.0703	-0.0105	0.0014		2		CLTEPSSGSDAASIRTSAVPSPCGKY	175	200	-
	FCLTEPSSGSDA	174	185		7.79	11.62	19.74	22.87		7.84	11.17	19.6	23.23		8.2	11.94	20.61	23.02										FCLTEPSSGSDA	174	185	-	174-185		0.0041	-0.0445	-0.0144	0.0358		0.0401	0.0324	0.0867	0.0146		2		LTEPSSGSDA	176	185	-
	CLTEPSSGSD	175	184		12.88	17.54	32.25	37.43		13.05	17.44	32.14	38.71		12.97	16.9	33.28	37.67										FCLTEPSSGSDAA	174	186	-	174-186		-0.0413	-0.0938	-0.0107	0.079		-0.0027	0.0878	0.1031	0.1281		2		LTEPSSGSDAAS	176	187	-
	FCLTEPSSGSDAA	174	186		9.35	13.1	22.35	27.63		8.97	12.25	22.25	28.34		9.32	13.9	23.29	28.79										FCLTEPSSGSDAAS	174	187	-	174-187		0.023	-0.0227	0.0393	0.0834		0.1198	0.0506	0.1689	0.0955		2		LTEPSSGSDAASIRT	176	190	-
	CLTEPSSGSDA	175	185		12.59	18.11	31.25	34.91		12.51	17.85	30.83	36.43		13.41	19.45	33.05	36.24										CLTEPSSGSD	175	184	-	175-184		0.0139	-0.0079	-0.0092	0.1025		0.0069	-0.0508	0.082	0.0191		2		AASIRTSAVPSPCGKY	185	200	-
	FCLTEPSSGSDAAS	174	187		8.11	12.45	22.19	27.64		8.3	12.26	22.51	28.33		9.11	12.87	23.59	28.43										CLTEPSSGSDA	175	185	-	175-185		-0.0077	-0.024	-0.0379	0.1367		0.0735	0.1206	0.1625	0.1193		2		ASIRTSAVPSPCGKY	186	200	-
	LTEPSSGSDA	176	185		17.12	24.54	40.45	45.63		17.82	24.32	40.63	47.35		18.72	25.34	42.02	46.4										CLTEPSSGSDAAS	175	187	-	175-187		-0.0454	-0.0165	-0.0339	0.0347		0.0607	0.0527	0.1447	0.0361		2		IRTSAVPSPCGKY	188	200	-
	CLTEPSSGSDAAS	175	187		10.98	16.3	29.96	37.19		10.57	16.15	29.65	37.51		11.53	16.78	31.28	37.52										CLTEPSSGSDAASIRT	175	190	-	175-190		-0.0371	-0.0743	-0.0702	0.0184		0.0567	0.0206	0.1771	0.01		2		WISNGGLADI	209	218	-
	LTEPSSGSDAAS	176	187		15.19	22.41	42.38	51.3		15.11	22.1	41.14	52.16		16.41	23.38	43.92	52.37										CLTEPSSGSDAASIRTSAVPSPCGKY	175	200	-	175-200		-0.0971	-0.0564	-0.0125	-0.0199		-0.0501	-0.005	0.1898	-0.034		2		AKTPVTDPATG	223	233	-
	CLTEPSSGSDAASIRT	175	190		9.43	14.76	28.66	38.72		9.16	14.23	28.16	38.85		9.83	14.91	29.92	38.79										LTEPSSGSDA	176	185	-	176-185		0.0556	-0.0172	0.0146	0.1372		0.1279	0.0638	0.1263	0.0614		2		AKTPVTDPATGAVKE	223	237	-
	LTEPSSGSDAASIRT	176	190		11.52	17.03	32.43	43.42		11.17	16.47	31.85	43.54		11.66	16.62	33.79	43.61										LTEPSSGSDAAS	176	187	-	176-187		-0.0073	-0.0315	-0.1239	0.0857		0.122	0.0968	0.154	0.1063		2		AKTPVTDPATGAVKEKITA	223	241	-
	CLTEPSSGSDAASIRTSAVPSPCGKY	175	200		11.8	16.31	24.9	33.66		11.36	16.05	24.85	33.57		11.57	16.28	25.77	33.51										LTEPSSGSDAASIRT	176	190	-	176-190		-0.0449	-0.0734	-0.076	0.0153		0.0193	-0.0537	0.1761	0.0244		2		FVVERGFGGITHGPPEKKMGIKASNT	242	267	-
	AASIRTSAVPSPCGKY	185	200		12.55	16.65	23.48	31.75		12.55	16.36	23.39	31.94		12.04	16.39	23.42	31.91										AASIRTSAVPSPCGKY	185	200	-	185-200		0.0013	-0.0381	-0.0108	0.0249		-0.0652	-0.0331	-0.0076	0.0204		2		FVVERGFGGITHGPPEKKMGIKASNTAE	242	269	-
	ASIRTSAVPSPCGKY	186	200		12.89	16.74	21.11	28.72		13.08	16.72	21.57	29.34		12.51	16.26	21.36	29.21										ASIRTSAVPSPCGKY	186	200	-	186-200		0.0225	-0.0028	0.0553	0.074		-0.0453	-0.0578	0.0303	0.0595		2		FVVERGFGGITHGPPEKKMGIKASNTAEV	242	270	-
	IRTSAVPSPCGKY	188	200		13.1	17.38	20.41	25.9		13.26	16.87	20.29	26.01		12.24	15.46	19.42	24.99										IRTSAVPSPCGKY	188	200	-	188-200		0.0169	-0.0508	-0.0116	0.0106		-0.0853	-0.1923	-0.098	-0.091		2		VVERGFGGITHGPPEKKMGIKASNT	243	267	-
	WISNGGLADI	209	218		1.39	1.85	2.24	3.06		1.45	1.51	1.94	2.95		1.76	1.86	2.42	2.96										WISNGGLADI	209	218	-	209-218		0.0054	-0.0304	-0.0273	-0.0103		0.0332	0.0006	0.0162	-0.0095		2		VVERGFGGITHGPPEKKMGIKASNTAE	243	269	-
	AKTPVTDPATG	223	233		37.52	46.8	50.77	57.85		38.34	46.59	51.48	58.72		38.82	47.2	51.7	58.19										AKTPVTDPATG	223	233	-	223-233		0.0659	-0.0167	0.0569	0.0696		0.1044	0.0321	0.0747	0.0275		2		VERGFGGITHGPPEKKMGIKASNTAE	244	269	-
	AKTPVTDPATGAVKE	223	237		36.45	52.62	57.38	61.82		37.51	53.15	58.01	62.63		38.35	53.38	58.16	62.39										AKTPVTDPATGAVKE	223	237	-	223-237		0.1273	0.0642	0.0755	0.0977		0.2274	0.0918	0.0937	0.0687		2		RGFGGITHGPPEKKMGIKASNTAEV	246	270	-
	AKTPVTDPATGAVKEKITA	223	241		30.42	40.29	43.92	51.02		31.41	38.78	44.37	52.04		31.16	38.97	44.66	51.65										AKTPVTDPATGAVKEKITA	223	241	-	223-241		0.158	-0.2417	0.0724	0.1636		0.1187	-0.2105	0.1188	0.1017		2		VFFDGVRVPSENVL	270	283	-
	FVVERGFGGITHGPPEKKMGIKASNT	242	267		8.35	10.71	16.83	21.67		8.15	11.46	17.55	21.68		7.92	11.84	17.11	21.26										FVVERGFGGITHGPPEKKMGIKASNT	242	267	-	242-267		-0.0469	0.1722	0.1659	0.0038		-0.0991	0.2599	0.0653	-0.0946		2		DGVRVPSE	273	280	-
	VVERGFGGITHGPPEKKMGIKASNT	243	267		11.16	14.45	19.98	24.36		11.02	14.05	19.72	24.43		11.23	14.15	20.05	24.3										FVVERGFGGITHGPPEKKMGIKASNTAE	242	269	-	242-269		0.0853	0.0535	0.0906	-0.041		-0.0395	0.1503	0.0039	-0.1456		2		DGVRVPSENVL	273	283	-
	FVVERGFGGITHGPPEKKMGIKASNTAE	242	269		7.76	9.6	14.43	19.27		8.1	9.81	14.79	19.11		7.6	10.2	14.44	18.69										FVVERGFGGITHGPPEKKMGIKASNTAEV	242	270	-	242-270		0.1564	0.1219	0.0013	0.0521		0.1676	0.1089	0.0946	0.1526		2		NVLGEVGSGF	281	290	-
	FVVERGFGGITHGPPEKKMGIKASNTAEV	242	270		7.66	10.6	15.17	19.43		8.27	11.06	15.17	19.63		8.31	11.01	15.53	20.02										VVERGFGGITHGPPEKKMGIKASNT	243	267	-	243-267		-0.031	-0.0892	-0.0564	0.0152		0.0161	-0.067	0.0158	-0.0121		2		KVAMHILNNGRFGMA	291	305	-
	VVERGFGGITHGPPEKKMGIKASNTAE	243	269		8.99	11.99	17.02	21.55		9.31	11.5	17	21.68		9.77	12.33	17.38	21.64										VVERGFGGITHGPPEKKMGIKASNTAE	243	269	-	243-269		0.0764	-0.116	-0.0052	0.0305		0.1871	0.0824	0.0873	0.0212		2		AALAGTM	306	312	-
	VERGFGGITHGPPEKKMGIKASNTAE	244	269		9.21	12	17.09	21.61		9.4	11.9	17.18	21.96		9.81	12.43	17.99	22.01										VERGFGGITHGPPEKKMGIKASNTAE	244	269	-	244-269		0.045	-0.0226	0.0199	0.0802		0.139	0.0985	0.2072	0.0914		2		AGTMRGIIAKAVDHATNRTQF	309	329	-
	RGFGGITHGPPEKKMGIKASNTAEV	246	270		6.6	9.35	13.53	18.03		6.89	9.31	13.78	18.15		6.35	8.97	14.02	17.9										RGFGGITHGPPEKKMGIKASNTAEV	246	270	-	246-270		0.0622	-0.009	0.0543	0.027		-0.0549	-0.0828	0.1082	-0.0273		2		IIAKAVDHATNRTQFGEKIHNFGL	315	338	-
	VFFDGVRVPSENVL	270	283		4.77	5.36	9.03	16.23		5.18	5.84	8.83	16.89		4.85	5.05	9.01	16.72										VFFDGVRVPSENVL	270	283	-	270-283		0.0492	0.0572	-0.0247	0.08		0.0101	-0.0372	-0.0029	0.0593		2		KAVDHATNRTQF	318	329	-
	DGVRVPSE	273	280		12.8	14.13	18.4	27.23		12.55	12.78	17.5	27.46		12.51	13.28	17.07	27.01										DGVRVPSE	273	280	-	273-280		-0.0149	-0.0807	-0.054	0.0136		-0.0175	-0.0506	-0.0801	-0.013		2		KAVDHATNRTQFGEKIHNFGL	318	338	-
	DGVRVPSENVL	273	283		9.03	9.21	12.21	17.37		8.09	8.48	11.59	16.62		7.64	7.82	9.83	15.34										DGVRVPSENVL	273	283	-	273-283		-0.0848	-0.0652	-0.056	-0.0672		-0.1255	-0.1253	-0.2142	-0.1826		2		KAVDHATNRTQFGEKIHNFGLIQ	318	340	-
	NVLGEVGSGF	281	290		9.32	12.89	16.27	21.35		8.46	12.53	15.85	21.21		8.68	12.61	15.81	21										NVLGEVGSGF	281	290	-	281-290		-0.0775	-0.0322	-0.0375	-0.0128		-0.0577	-0.025	-0.041	-0.0317		2		AVDHATNRTQFGEKIHNFGL	319	338	-
	KVAMHILNNGRFGMA	291	305		4.59	7.46	14.77	21.55		3.05	5.89	12.66	19.66		3.83	6.75	14.28	20.57										KVAMHILNNGRFGMA	291	305	-	291-305		-0.2156	-0.219	-0.2956	-0.2638		-0.1066	-0.0993	-0.0694	-0.1367		2		GEKIHNFGLIQ	330	340	-
	AALAGTM	306	312		2.29	3	4.42	4.11		1.95	3.71	4.25	4.41		1.59	2.44	3.56	3.08										AALAGTM	306	312	-	306-312		-0.0207	0.0426	-0.0101	0.0182		-0.042	-0.0334	-0.0511	-0.0619		2		GEKIHNFGLIQEKL	330	343	-
	AGTMRGIIAKAVDHATNRTQF	309	329		2.96	5.12	7.5	12.76		3.07	5.62	8.29	12.91		3.11	5.13	8.47	12.84										AGTMRGIIAKAVDHATNRTQF	309	329	-	309-329		0.0203	0.0996	0.1595	0.0308		0.0291	0.001	0.1942	0.0167		2		LQYVTESM	349	356	-
	KAVDHATNRTQF	318	329		4.65	8.45	14	22.62		4.73	8.63	14.83	23.5		4.86	8.59	14.54	23.51										IIAKAVDHATNRTQFGEKIHNFGL	315	338	-	315-338		0.0099	-0.1407	-0.075	-0.109		-0.0746	0.0564	-0.0283	-0.0382		2		YMVSANM	358	364	-
	IIAKAVDHATNRTQFGEKIHNFGL	315	338		5.75	10.36	14.85	18.13		5.79	9.75	14.53	17.66		5.43	10.61	14.73	17.97										KAVDHATNRTQF	318	329	-	318-329		0.0096	0.0204	0.0907	0.0972		0.0239	0.0159	0.0592	0.0989		2		MVSANMDQGATDF	359	371	-
	KAVDHATNRTQFGEKIHNFGL	318	338		5.31	10.29	14.37	17.78		5.21	10.53	14.78	17.91		5.48	10.78	14.91	17.96										KAVDHATNRTQFGEKIHNFGL	318	338	-	318-338		-0.02	0.0467	0.0807	0.0263		0.0352	0.0983	0.1083	0.0347		2		VSANMDQGATDF	360	371	-
	AVDHATNRTQFGEKIHNFGL	319	338		3.08	5.38	8.33	10.98		2.93	5.49	8.2	11.07		3.09	5.74	8.22	10.89										KAVDHATNRTQFGEKIHNFGLIQ	318	340	-	318-340		-0.0016	-0.0937	-0.0422	-0.1072		-0.0257	0.1059	0.0621	0.0501		2		ANMDQGATDF	362	371	-
	KAVDHATNRTQFGEKIHNFGLIQ	318	340		5.02	9.27	13.35	16.2		5.02	8.85	13.16	15.71		4.91	9.76	13.63	16.43										AVDHATNRTQFGEKIHNFGL	319	338	-	319-338		-0.0292	0.0213	-0.0249	0.0162		0.0017	0.0699	-0.02	-0.0171		2		DQGATDF	365	371	-
	GEKIHNFGLIQ	330	340		2.31	6.87	11.24	11.05		2.87	7.17	10.92	11.08		3.39	7.79	11.7	11.49										GEKIHNFGLIQ	330	340	-	330-340		0.0561	0.0296	-0.0324	0.0034		0.108	0.0912	0.0456	0.0436		2		AAISKIFGSE	375	384	-
	GEKIHNFGLIQEKL	330	343		2.08	4.46	6.35	6.86		1.74	4.44	5.77	6.06		1.75	4	5.94	6.18										GEKIHNFGLIQEKL	330	343	-	330-343		-0.0439	-0.0022	-0.0749	-0.1038		-0.0434	-0.06	-0.054	-0.088		2		AAISKIFGSEAA	375	386	-
	LQYVTESM	349	356		0.94	0.86	0.48	0.56		0.51	0.5	0.54	0.47		0.05	0	0.15	0										LQYVTESM	349	356	-	349-356		-0.0294	-0.0253	0.004	-0.0067		-0.0623	-0.0639	-0.0232	-0.0676		2		ISKIFGSE	377	384	-
	YMVSANM	358	364		1.36	1.65	1.87	3.62		0.93	1.12	1.76	2.84		0.92	0.51	2.22	2.92										YMVSANM	358	364	-	358-364		-0.0255	-0.0317	-0.0065	-0.0464		-0.0262	-0.0685	0.021	-0.0416		2		AAWKVTDEC	385	393	-
	MVSANMDQGATDF	359	371		14.82	22.19	26.01	29.22		14.67	22.23	25.47	28.21		14.74	21.75	25.62	28.21										MVSANMDQGATDF	359	371	-	359-371		-0.0186	0.0052	-0.0652	-0.1211		-0.0104	-0.0523	-0.0463	-0.1212		2		WKVTDEC	387	393	-
	VSANMDQGATDF	360	371		15.91	23.91	27.72	30.83		16.01	23.61	28	30.52		16.28	23.81	27.88	30.53										VSANMDQGATDF	360	371	-	360-371		0.0104	-0.0335	0.0309	-0.0344		0.04	-0.0115	0.018	-0.0327		2		IQIMGGMG	394	401	-
	ANMDQGATDF	362	371		20.17	29.07	33.13	36.93		20.22	29.11	33.52	36.8		20.71	29.05	33.83	36.56										ANMDQGATDF	362	371	-	362-371		0.0041	0.0044	0.0353	-0.012		0.0488	-0.0017	0.0635	-0.0338		2		IQIMGGMGF	394	402	-
	DQGATDF	365	371		30.01	43.66	47.51	47.27		30.26	43.72	47.55	47.44		30.51	42.82	47.1	46.49										DQGATDF	365	371	-	365-371		0.0148	0.0036	0.0026	0.0104		0.0301	-0.0507	-0.0243	-0.0471		2		MKEPGVERVLRD	403	414	-
	AAISKIFGSE	375	384		0.45	0.2	0.13	0		0.7	0.82	0.73	0.77		0.4	0.18	0.04	0.18										AAISKIFGSE	375	384	-	375-384		0.0233	0.0563	0.0541	0.0751		-0.0043	-0.0013	-0.0084	0.0223		2		FVALQGCM	431	438	-
	AAISKIFGSEAA	375	386		0.77	1.02	1.04	1.04		0.95	1.28	0.77	1.36		1.02	1.1	0.72	1.05										AAISKIFGSEAA	375	386	-	375-386		0.0201	0.0287	-0.03	0.0344		0.0274	0.0082	-0.035	0.0002		2		FVALQGCMDKGKELSGLGSA	431	450	-
	ISKIFGSE	377	384		0.39	1.1	0.72	0.65		1.24	1.12	0.66	0.77		0.98	0.5	0.47	0.73										ISKIFGSE	377	384	-	377-384		0.0592	0.0012	-0.0045	0.0085		0.0415	-0.0425	-0.0175	0.006		2		LLGEAGKQLRRRAGLGSGL	461	479	-
	AAWKVTDEC	385	393		0	1.11	1.21	0.97		0	0.92	0.55	0.89		0	0.67	0.37	0.58										AAWKVTDEC	385	393	-	385-393		-0.0061	-0.0153	-0.0531	-0.007		-0.0324	-0.0355	-0.0673	-0.0315		2		LGEAGKQLRRRAGLGSG	462	478	-
	WKVTDEC	387	393		0.62	0.75	0.43	0.12		0.72	0.52	0	0		0	0	0	0										WKVTDEC	387	393	-	387-393		0.0058	-0.0139	-0.0363	-0.0117		-0.0469	-0.0664	-0.0588	-0.0453		2		LGEAGKQLRRRAGLGSGL	462	479	-
	IQIMGGMG	394	401		0.88	1.03	1.07	1.29		1.39	1.42	1.5	1.7		1.14	1.12	1.33	1.23										IQIMGGMG	394	401	-	394-401		0.0362	0.0272	0.0303	0.0288		0.0186	0.0061	0.0188	-0.0041		2		GEAGKQLRRRAGLGSGL	463	479	-
	IQIMGGMGF	394	402		1.16	0.97	1.07	1.31		0.59	0.65	1.23	1.03		0.5	0.3	1.2	0.96										IQIMGGMGF	394	402	-	394-402		-0.0457	-0.0251	0.0131	-0.0221		-0.053	-0.0532	0.0108	-0.0278		2		GLSLSGLVHPELSRSGELAVRA	478	499	-
	MKEPGVERVLRD	403	414		2.9	3.63	4.07	5.5		2.73	3.82	3.27	6.32		3.37	2.74	4.63	6.2										MKEPGVERVLRD	403	414	-	403-414		-0.0167	0.0195	-0.0797	0.0824		0.0473	-0.0885	0.0561	0.0706		2		SLSGLVHPELSRSGEL	480	495	-
	FVALQGCM	431	438		1.48	1.95	6.8	12.11		0.88	1.96	6.93	12.67		0.79	1.22	6.63	11.92										FVALQGCM	431	438	-	431-438		-0.0423	0.0005	0.0091	0.0387		-0.0488	-0.0513	-0.0118	-0.0137		2		AVRALEQF	496	503	-
	FVALQGCMDKGKELSGLGSA	431	450		37.17	38.51	40.55	42.46							36.55	38.6	40.32	42.37										FVALQGCMDKGKELSGLGSA	431	450	-	431-450							-0.1167	0.0165	-0.0435	-0.0168		2		FATVVEA	503	509	-
	LLGEAGKQLRRRAGLGSGL	461	479		62.15	62.26	62.34	62.39		61.93	61.44	62	62.37															LLGEAGKQLRRRAGLGSGL	461	479	-	461-479		-0.0383	-0.1466	-0.0608	-0.0039							2		FATVVEAKLIKHKKGIVNEQ	503	522	-
	LGEAGKQLRRRAGLGSG	462	478		58.66	58.44	58.64	58.53		58.77	57.95	58.75	58.25															LGEAGKQLRRRAGLGSG	462	478	-	462-478		0.0176	-0.0787	0.0186	-0.0451							2		ATVVEAKLIKHKKGIVNE	504	521	-
	LGEAGKQLRRRAGLGSGL	462	479		63.3	63.59	63.6	63.43		64.12	63.45	63.54	63.52															LGEAGKQLRRRAGLGSGL	462	479	-	462-479		0.139	-0.024	-0.011	0.0153							2		ATVVEAKLIKHKKGIVNEQ	504	522	-
	GEAGKQLRRRAGLGSGL	463	479		56.82	57.56	58.2	57.8		57.96	57.34	57.91	58.21															GEAGKQLRRRAGLGSGL	463	479	-	463-479		0.1822	-0.0355	-0.047	0.0657							2		IKHKKGIVNEQFL	512	524	-
	SLSGLVHPELSRSGEL	480	495		10.54	14.92	23.61	27.48		11.04	16.19	24.11	28.2		10.24	14.66	23.38	27.43										GLSLSGLVHPELSRSGELAVRA	478	499	-	478-499		-0.0566	-0.0148	-0.0302	-0.0602		-0.0421	-0.0219	-0.0078	-0.0187		2		VVVLSRASRSLSEGHPTAQHEKM	539	561	-
	GLSLSGLVHPELSRSGELAVRA	478	499		3.7	5.05	7.92	10.49		3.42	4.97	7.77	10.19		3.49	4.94	7.88	10.4										SLSGLVHPELSRSGEL	480	495	-	480-495		0.071	0.1783	0.0693	0.1006		-0.0411	-0.0362	-0.033	-0.0081		2		VVLSRASRSLSEGHPTAQHEKM	540	561	-
	AVRALEQF	496	503		0.96	0.62	0.26	0.35		0.88	0.91	0.66	0.89		0.78	0.27	0.38	0.32										AVRALEQF	496	503	-	496-503		-0.0055	0.0203	0.028	0.0375		-0.0123	-0.0242	0.009	-0.0024		2		LSRASRSLSEGHPTAQHEKM	542	561	-
	FATVVEA	503	509		1.66	1.31	2.05	5.15		0.75	0.77	2.09	4.22		0.64	0.6	1.63	4.3										FATVVEA	503	509	-	503-509		-0.055	-0.0324	0.0022	-0.0561		-0.0612	-0.0425	-0.0255	-0.0515		2		SRASRSLSEGHPTAQ	543	557	-
	FATVVEAKLIKHKKGIVNEQ	503	522		7.28	12.44	18.07	24.38		7.47	12.55	17.56	24.36		7.3	12.24	16.69	23.48										FATVVEAKLIKHKKGIVNEQ	503	522	-	503-522		0.0357	0.0223	-0.0966	-0.0046		0.0046	-0.0371	-0.2605	-0.1724		2		SRSLSEGHPTAQHEKM	546	561	-
	ATVVEAKLIKHKKGIVNE	504	521		7.67	10.83	17.35	25.05		6.97	11.04	17.09	24.21		6.97	10.6	16.35	23.14										ATVVEAKLIKHKKGIVNE	504	521	-	504-521		-0.1181	0.0355	-0.0449	-0.1434		-0.1177	-0.0398	-0.1694	-0.3246		2		AALQSDPWQQEL	579	590	-
	ATVVEAKLIKHKKGIVNEQ	504	522		8.43	14.19	20.09	26.6		7.98	13.86	19.67	26.15		7.83	13.24	18.66	25.27										ATVVEAKLIKHKKGIVNEQ	504	522	-	504-522		-0.0819	-0.0608	-0.0757	-0.0817		-0.1088	-0.1723	-0.2572	-0.2394		2		ALQSDPWQQEL	580	590	-
	IKHKKGIVNEQFL	512	524		12.26	20.62	27.59	35.22		12.67	20.72	27.32	35.33		12.19	20.17	26.68	34.42										IKHKKGIVNEQFL	512	524	-	512-524		0.0495	0.0114	-0.0314	0.0138		-0.0089	-0.0548	-0.1086	-0.0956		2		LQSDPWQQEL	581	590	-
	VVVLSRASRSLSEGHPTAQHEKM	539	561		3.54	4.39	6.62	9.38		3.91	4.35	6.97	9.55		3.63	4.38	6.04	8.96										VVVLSRASRSLSEGHPTAQHEKM	539	561	-	539-561		0.0793	-0.0088	0.0735	0.0361		0.0185	-0.0018	-0.1212	-0.088		2		QSDPWQQEL	582	590	-
	SRASRSLSEGHPTAQ	543	557		9.43	10.01	15.41	19.22		9.65	10.34	15.89	19.98		9.41	10.84	16.75	19.46										VVLSRASRSLSEGHPTAQHEKM	540	561	-	540-561		0.157	0.0406	0.0732	0.0589		0.0246	-0.1265	0.0003	-0.0064		2		YRNFKSISKA	591	600	-
	VVLSRASRSLSEGHPTAQHEKM	540	561		3.29	4.57	7.17	9.61		4.08	4.78	7.53	9.91		3.41	3.94	7.17	9.58										LSRASRSLSEGHPTAQHEKM	542	561	-	542-561		-0.1	-0.0301	-0.0308	0.0128		-0.0756	-0.0599	-0.0236	-0.0292		2		YRNFKSISKAL	591	601	-
	LSRASRSLSEGHPTAQHEKM	542	561		5.87	6.73	9.94	13.07		5.31	6.56	9.77	13.15		5.45	6.4	9.81	12.91										SRASRSLSEGHPTAQ	543	557	-	543-557		0.0291	0.0428	0.0629	0.0989		-0.0033	0.1082	0.1743	0.0309		2		KALVERGGVVTSNPLGF	599	615	-
	SRSLSEGHPTAQHEKM	546	561		7.9	9.29	13.97	17.79		8.03	9.66	14.13	18.45		7.68	8.96	13.64	17.77										SRSLSEGHPTAQHEKM	546	561	-	546-561		0.0187	0.0508	0.0226	0.0917		-0.0302	-0.0466	-0.0471	-0.003		2		RGGVVTSNPLGF	604	615	-
	AALQSDPWQQEL	579	590		14.55	27.84	42.65	47.06		13.9	28.12	41.65	46.26		14.69	28.46	42.65	46.98										AALQSDPWQQEL	579	590	-	579-590		-0.0654	0.0278	-0.0995	-0.0795		0.0141	0.0615	-0.0001	-0.0077		2
	ALQSDPWQQEL	580	590		16.23	29.41	48.18	50.75		16.55	30.47	47.18	51.76		17.14	30.48	47.6	51.05										ALQSDPWQQEL	580	590	-	580-590		0.029	0.0957	-0.09	0.0912		0.082	0.0964	-0.052	0.027		2
	LQSDPWQQEL	581	590		14.01	25.41	40.37	44.54		14.67	26.78	41.62	45.47		14.74	27.54	43.14	46.06										LQSDPWQQEL	581	590	-	581-590		0.0527	0.1099	0.0999	0.0744		0.0585	0.1701	0.2212	0.1216		2
	QSDPWQQEL	582	590		10.38	24.72	42.68	48.87		10.35	25.46	43.4	49.34		10.16	24.5	42.97	48.38										QSDPWQQEL	582	590	-	582-590		-0.0017	0.0517	0.0504	0.0326		-0.015	-0.0156	0.0209	-0.0344		2
	YRNFKSISKA	591	600		2.67	2.65	3.38	4.74		2.88	2.89	3.14	4.78		2.67	2.1	3.04	3.77										YRNFKSISKA	591	600	-	591-600		0.019	0.0219	-0.0214	0.0042		-0.0005	-0.0487	-0.03	-0.0873		2
	YRNFKSISKAL	591	601		1.52	1.42	1.89	2.94		1.99	1.74	1.67	2.56		1.32	2.2	1.9	2.62										YRNFKSISKAL	591	601	-	591-601		0.0471	0.0321	-0.0214	-0.0384		-0.0197	0.0787	0.0016	-0.032		2
	KALVERGGVVTSNPLGF	599	615		7.3	9.34	14.97	26.74		6.52	9.62	14.73	28.54		6.3	9.39	15.27	28.65										KALVERGGVVTSNPLGF	599	615	-	599-615		-0.1177	0.0426	-0.0361	0.2699		-0.1504	0.008	0.0458	0.2873		2
	RGGVVTSNPLGF	604	615		1.21	2.04	11	24.79		0.93	1.85	11.21	24.48		1.21	2.24	11.89	25										RGGVVTSNPLGF	604	615	-	604-615		-0.0282	-0.0191	0.0215	-0.0305		0	0.0199	0.0898	0.0208		2
[truncated: 10 more columns]

## Sheet: Figure 3a-c
		Relative Percent Deuterium Incorporation
						WT VLCAD					WT VLCAD Lipo									VLCAD A450P						VLCAD A450P Lipo										VLCAD L462P					VLCAD L462P Lipo
		Sequence	Start	End		0.167	1	10	60		0.167	1	10	60			Sequence	Start	End		1	10	60			0.167	1	10	60			Sequence	Start	End		0.167	1	10	60		0.167	1	10	60
		HHHSSGHIDDDDKHMAGGAAQL	-14	7		36.9	36.76	36.69	36.54		36.84	38.25	38.8	39.51			HHHSSGHIDDDDKHMAGGAAQL	-14	7		37.05	36.9	37.17	36.83		37.72	38.88	39.17	39.8			HHSSGHIDDDDKHMAGGAAQL	-13	7		40.3	39.7	39.76	39.19		39.54	39.45	40.1	39.89
		HSSGHIDDDDKHMAGGAAQ	-12	6		44.59	44.65	44.47	43.56		44.57	44.92	45.36	46.04			HSSGHIDDDDKHMAGGAAQ	-12	6		44.67	43.98	44.54	44.23		44.36	45.33	46.32	46.86			HSSGHIDDDDKHMAGGAAQ	-12	6		44.02	44.35	44.58	43.02		44.86	45.25	45.72	45.52
		HSSGHIDDDDKHMAGGAAQL	-12	7		39.46	39.63	39.29	38.67		40.13	40.57	41.27	41.22			HSSGHIDDDDKHMAGGAAQL	-12	7		40.06	39.48	39.51	39.74		40.55	40.78	41.42	41.31			HSSGHIDDDDKHMAGGAAQL	-12	7		39.35	39.43	39.57	38.71		41.03	40.72	41.22	41.15
		SSGHIDDDDKHMAGGAAQL	-11	7		43.97	44.15	43.84	43.2		43.87	44.68	45.41	45.54			SSGHIDDDDKHMAGGAAQL	-11	7		44.2	43.63	44.13	44.01		43.81	44.32	45.02	44.87			SSGHIDDDDKHMAGGAAQL	-11	7		44.09	44.02	44.1	43.21		44.21	44.22	44.65	44.7
		IDDDDKHMAGGAAQL	-7	7		48.83	48.75	48.68	47.91		49.49	49.81	50.26	49.3			IDDDDKHMAGGAAQL	-7	7		49.53	48.19	48.56	48.68		50.12	48.96	49.58	51.25			IDDDDKHMAGGAAQL	-7	7		49.25	48.99	48.65	47.61		49.63	49.68	50.38	50.47
		AGGAAQL	1	7		70.3	70.68	70.52	70.6		70.64	71.21	71.55	71.27			AGGAAQL	1	7		70.44	69.97	69.68	69.85		70.53	70.17	70.98	71.59			AGGAAQL	1	7		70.35	69.45	69.21	70.5		71.35	71.21	72.88	72.25
		LALDKSDSHPSDA	7	19		44.34	45.07	45.5	44.98		44.11	47.25	50.43	50.07			LALDKSDSHPSDA	7	19		45.03	44.35	44.98	44.8		45.07	48.02	49.21	50.32			LALDKSDSHPSDA	7	19		43.34	45.08	44.16	44.25		45.67	46.39	46.29	48.86
		ALDKSDSHPSDA	8	19		45.89	46.98	47.01	46.41		46.9	48.46	49.01	49.63			ALDKSDSHPSD	8	18		51.08	50.76	51.81	50.97		50.74	50.18	50.11	50.22			ALDKSDSHPSDA	8	19		46.73	47.67	47.77	46.03		46.39	46.33	47.36	46.86
		LDKSDSHPSD	9	18		52.82	53.06	52.95	52.93		50.57	53.15	54.11	55.65			ALDKSDSHPSDA	8	19		47.26	47.55	48.05	47.83		46.38	48.03	49.34	49.16			LDKSDSHPSD	9	18		52.89	52.11	53.06	51.95		53.6	51.64	53.98	55.16
		ALDKSDSHPSDAL	8	20		40.25	40.81	41.43	40.97		39.59	42.68	44.94	44.88			LDKSDSHPSD	9	18		54.42	52.96	54.87	53.79		52.19	53.47	52.76	51.47			ALDKSDSHPSDAL	8	20		40.5	41.23	41.59	40.75		40.06	40.86	42.67	42.07
		DKSDSHPSDAL	10	20		48.08	49.39	49.62	49.1		47.5	49.32	51.53	51.59			ALDKSDSHPSDAL	8	20		40.52	40.4	41.83	41.23		39.58	40.77	41.91	42.06			DKSDSHPSDA	10	19		52.45	54.36	55	53.76		51.82	53.88	54.35	54.8
		ALDKSDSHPSDALTRKKPAKAESKS	8	32		47.77	49.41	50.06	49.17		49.6	51.69	53.68	54.04			DKSDSHPSD	10	18		55.51	54.29	55.93	55.79		56.08	55.81	54.18	53.09			DKSDSHPSDAL	10	20		46.39	47.14	47.9	46.56		46.56	47.01	49.66	48.98
		ALDKSDSHPSDALTRKKPAKAESKSF	8	33		33.03	34.87	35.69	36.15		34.16	36.56	39.9	41.2			DKSDSHPSDA	10	19		58.77	55.8	57.52	57.8		56.74	60.38	61.09	63.32			ALDKSDSHPSDALTRKKPAKAESKSF	8	33		43.74	46.78	48.84	48.93		47	50.12	52.86	53.21
		ALDKSDSHPSDALTRKKPAKAESKSFA	8	34		40.28	41.53	44.11	45.44		42.8	45.91	50.19	51.29			DKSDSHPSDAL	10	20		47.86	47.79	49.18	48.76		45.92	46.57	48.37	49.61			LDKSDSHPSDALTRKKPAKAESKS	9	32		46.25	48.4	48.47	48.26		49.78	51.89	53.68	52.97
		DKSDSHPSDALTRKKPAKAESKS	10	32		52.27	52.93	54.12	53.58		53.62	54.86	57	56.98			LALDKSDSHPSDALTRKKPAKAESKS	7	32		46.01	46.06	46.68	46.53		48.35	52.53	53.91	54.95			ALDKSDSHPSDALTRKKPAKAESKSFA	8	34		31.89	33.38	35.62	36.67		34.56	37.63	40.11	41.4
		DKSDSHPSDALTRKKPAKAESKSF	10	33		42.67	44.47	46.68	46.89		45.82	48.68	51.94	52.63			LALDKSDSHPSDALTRKKPAKAESKSF	7	33		40.41	41.21	43.48	43.39		44.27	48.7	51.18	51.9			DKSDSHPSDALTRKKPAKAESKS	10	32		50.85	52.62	53.14	52.55		53.62	55.65	56.55	56.92
		ALDKSDSHPSDALTRKKPAKAESKSFAVG	8	36		35.3	36.66	39.14	41.59		37.81	41.1	46.24	48.81			ALDKSDSHPSDALTRKKPAKAESKS	8	32		48.47	49.11	49.44	49.73		50.3	52.62	54.38	54.87			DKSDSHPSDALTRKKPAKAESKSF	10	33		42.59	44.9	47.16	47.24		45.86	48.56	51.91	51.94
		ALDKSDSHPSDALTRKKPAKAESKSFAVGM	8	37		24.66	25.73	29.01	32.43		27.07	30.63	35.91	38.11			ALDKSDSHPSDALTRKKPAKAESKSF	8	33		32.89	34.1	36.02	36.12		34.17	37.24	40.54	40.87			ALDKSDSHPSDALTRKKPAKAESKSFAVG	8	36		27.9	29.58	32.1	34.27		31.59	34.35	37.82	39.58
		DKSDSHPSDALTRKKPAKAESKSFAVG	10	36		36.62	38.38	40.87	43.89		38.35	42.01	47.08	49.63			LDKSDSHPSDALTRKKPAKAESKS	9	32		46.78	48.3	49.22	48.48		49.43	51.1	54.85	54.91			ALTRKKPAKAESKS	19	32		63.97	67.33	68.12	67.8		65.34	68.74	70.69	69.92
		DKSDSHPSDALTRKKPAKAESKSFAVGM	10	37		32.5	33.88	36.57	39.73		34.36	37.4	41.79	45.38			ALDKSDSHPSDALTRKKPAKAESKSFA	8	34		40.31	41.12	44.51	45.75		43.24	46.13	49.99	52.28			LTRKKPAKAESKS	20	32		63.82	66.79	68.42	67.95		65.06	68.94	68.25	71.6
		LTRKKPAKAESKSFAVGM	20	37		28.69	31.59	35.58	40.79		30.37	34.78	40.46	44.14			LDKSDSHPSDALTRKKPAKAESKSF	9	33		39.66	40.85	43.62	44.32		43.62	45.3	51.01	49.78			TRKKPAKAESKS	21	32		63.8	67.29	69.53	68.09		67.64	69.46	71.88	70.58
		TRKKPAKAESKSFAVGM	21	37		24.65	26.92	31.89	37.07		25.12	28.77	34.12	37.7			DKSDSHPSDALTRKKPAKAESKS	10	32		51.51	52.73	54.21	53.14		53.11	54.96	57.66	57.22			TRKKPAKAESKSFAVGM	21	37		23.43	26.47	31.1	35.02		25.31	28.6	34.35	37.93
		MFKGQLTT	37	44		22.06	30.12	40.83	52.62		20.76	27.3	36.62	48.53			DKSDSHPSDALTRKKPAKAESKSF	10	33		43.93	45.41	47.93	48.26		45.75	48.67	52.3	53.04			FKGQLTTD	38	45		28.35	35.23	46.17	55.65		27.25	35.76	47.45	58.03
		FKGQLTTD	38	45		23.7	30.03	38.71	47.73		24.23	29.93	36.75	45.88			ALDKSDSHPSDALTRKKPAKAESKSFAVG	8	36		35.34	36.21	39.38	41.8		37.99	41.43	46.14	48.88			KGQLTTD	39	45		31.55	40.06	49.49	57.56		32.36	39.41	51.3	59.62
		KGQLTTDQVFPYPSVL	39	54		24.97	34.26	44.21	52.77		24.51	33.26	45.32	54.55			ALDKSDSHPSDALTRKKPAKAESKSFAVGM	8	37		32.63	33.52	36.28	39.57		34.68	38.71	43.86	46.53			FKGQLTTDQVFPYPSVL	38	54		25.83	34.58	45.68	55.66		26.34	35.53	47.88	57.66
		FKGQLTTDQVFPYPSVLNE	38	56		28.82	38.36	50.02	57.38		26.71	39.36	51.38	0			DKSDSHPSDALTRKKPAKAESKSFAVG	10	36		36.74	37.9	41.34	44.3		38.55	42.05	46.63	49.74			KGQLTTDQVFPYPSVL	39	54		24.17	32.17	42.86	49.87		25.4	34.09	45.38	51.99
		TTDQVFPYPSVL	43	54		19.97	28.76	36.68	44.14		20.87	29.57	38.83	47.45			DKSDSHPSDALTRKKPAKAESKSFAVGM	10	37		32.01	33.19	36.89	39.26		34.4	37.61	41.69	44.66			FKGQLTTDQVFPYPSVLNE	38	56		27.98	36.85	49.32	56.88		28.25	38.29	51.11	59.16
		DQVFPYPSVL	45	54		20.55	27.17	33.37	43.85		19.76	26.05	34.01	45.49			ALTRKKPAKAESKS	19	32		64.58	67.06	68.93	68.73		65.02	67.5	71.42	70.94			KGQLTTDQVFPYPSVLNE	39	56		30.68	38.56	50.64	57.59		30.36	39.78	53.86	59.98
		NEEQTQF	55	61		8.05	11.91	21.29	31.36		8.42	12.04	19.7	29.35			ALTRKKPAKAESKSF	19	33		53.61	57.72	60.6	61.32		53.26	57	63.43	62.69			TTDQVFPYPSVLNE	43	56		24.42	35.77	47.21	53.32		26.27	36.47	49.62	57.48
		FEEVNDPAKNDA	73	84		5.84	7.34	12.75	14.93		4.1	5.82	11.46	14.18			LTRKKPAKAESKS	20	32		63.22	66.18	67.22	67.49		64.17	66.84	70.46	70.94			DQVFPYPSVL	45	54		20.93	27.26	35.2	40.35		22.15	27.51	35.81	42.5
		FEEVNDPAKNDAL	73	85		2.33	4.01	8.45	10.26		2.53	3.12	6.56				LTRKKPAKAESKSFAVGM	20	37		28.23	31.01	35.68	40.85		29.49	32.9	39.34	43.5			NEEQTQF	55	61		9.32	14.54	28.26	42.95		9.12	15.59	30.13	44.9
		FEEVNDPAKNDALE	73	86		1.64		5.49	9		1.5	2.63	5.74	6.47			TRKKPAKAESKSFAVGM	21	37		24.29	26.91	32.06	36.54		24.07	28.49	33.47	37.82			FEEVNDPAKNDA	73	84		5.45	7.3	12.55	14.35		4.56	6.67	12.47	14.53
		FEEVNDPAKNDALEM	73	87		2.52	4.05	8.04	9.79		2.17	3.13	7.24	9.45			VGMFKGQL	35	42		7.35	13.1	18.59	27.46		6.63	12.03	17.35	24.61			FEEVNDPAKNDAL	73	85		2.55	3.55	8.98	10.61		2.39	3.73	8.3	9.63
		VEETTWQGLKE	88	98		12.08	14.16	24.86	34.7		11.35	13.92	24.92	34.36			AVGMFKGQLTT	34	44		16.56	22.62	32.25	44.55		13.25	21.8	28.68	39.06			FEEVNDPAKNDALE	73	86		1.23	2.38	5.68	9.68		1.77	2.75	7.2	10
		VEETTWQGLKEL	88	99		8.09	9.57	18.98	28.23		8.1	9.19	19.7	30.63			VGMFKGQLTTD	35	45		17.65	25.86	34.12	44.73		18.27	25.66	32.88	40.3			FEEVNDPAKNDALEM	73	87		3.38	5.25	7.34	9.24		2.08	3.83	7.6	9.55
		MVEETTWQGLKELGA	87	101		8.5	10.66	21.27	34.93		8.4	10.35	22.25	35.28			FKGQLTTD	38	45		23.16	30.29	39.55	48.4		22.54	29.39	37.13	46.87			VEETTWQGLKE	88	98		12.04	13.75	25.45	34.82		11.58	13.18	26.33	37.94
		MVEETTWQGLKELGAF	87	102		7.4	9	19.5	31.6		7.06	9.07	19.75	32.49			KGQLTTD	39	45		32.57	42.46	53.47	61		30.33	39.81	50.44	59.84			MVEETTWQGLKELGA	87	101		9.37	10	21.65	34.78		9	11.36	24.35	36.84
		VEETTWQGLKELGAF	88	102		5.49	6.58	14.37	23.97		4.73	5.79	15.02	24.1			KGQLTTDQVFPYPSVL	39	54		25.03	35.65	45.34	53.41		24.76	34.97	45.83	54.35			MVEETTWQGLKELGAF	87	102		8.31	9.28	19.58	31.95		7.71	10.01	21.76	33.77
		ETTWQGLKELGA	90	101		1.67	2.6	12	23.77		0.99	1.74	12.32	24.49			KGQLTTDQVFPYPSVLNE	39	56		29.68	39.59	51.4	58.09		28.15	39.67	52.9	60.45			VEETTWQGLKELGA	88	101		5.54	7.63	15.72	22.74		6.46	7.63	17.41	24.74
		TTWQGLKELGAF	91	102		1.61	2.61	8.92	18.11		0.85	0.71	7.49	17.08			TTDQVFPYPSVL	43	54		20.77	29.25	37.72	44.91		20.91	29.78	39.38	45.43			VEETTWQGLKELGAF	88	102		6.61	7.41	15.39	22.79		5.75	7.5	16.66	24.12
		FGLQVPSE	102	109		24.4	32.74	36.46	36.9		24.12	32.13	35.37	38.9			TTDQVFPYPSVLNE	43	56		26.84	36.42	47.26	54.29		25.98	37.44	49.54	56.35			FGLQVPSE	102	109		25.1	32.85	36.21	36.27		25.65	32.54	34.9	35.18
		FGLQVPSEL	102	110		19.22	25.29	29.04	30.46		19.59	24.95	27.24	28.02			QVFPYPSVLNE	46	56		32.03	42.36	52.25	55.35		32.94	44.49	52.22	59.53			GLQVPSE	103	109		33.08	42.53	47.42	45.42		32.09	41.78	44.95	44.69
		FGLQVPSELGGVG	102	114		9.47	13.35	16.89	21.46		10.62	13.84	15.43				NEEQTQF	55	61		8.44	14.66	28.51	44.17		7.57	14.24	26.49	42.7			FGLQVPSELGG	102	112		9.7	13.9	17.38	21.54		12.07	16.08	17.69	22.28
		GLQVPSELGGVGLC	103	116		9.95	13.55	17.61	24.72		11.23	15.31	18.25	26			LKELVEPVSRF	62	72		2.75	4.68	9.55	10.62		0.53	2	7.18	8.12			GLQVPSELGGVGLC	103	116		9.77	13.84	17.78	24.68		12.19	16.1	19.74	27.07
		GLQVPSELGGVGLCNTQ	103	119		8.52	13.19	21.02	26.72		10.17	15.69	23.15	28.92			FEEVNDPAKNDA	73	84		4.92	6.96	12.19	14.46		3.41	5.45	10.94	13.04			GLQVPSELGGVGLCNTQ	103	119		8.19	13.46	21.08	27.08		10.92	16.87	24.37	30.46
		GLQVPSELGGVGLCNTQY	103	120		7.76	12.46	20.08	25.15		8.83	14.08	21.55	28.13			FEEVNDPAKNDALE	73	86		8.18	8.93	11.2	11.96		1.7	3.63	6.96	8.08			GLQVPSELGGVGLCNTQY	103	120		8.37	12.73	20.28	26.07		9.74	15.17	22.2	27.27
		LGGVGLCNTQY	110	120		1.61	4.11	12.08	15.73		2.22	6.09	12.3	17.05			FEEVNDPAKNDALEM	73	87		3.46	5.23	9.31	10.78		1.3	3.1	6.32	8.53			LGGVGLC	110	116		0.95	1.09	1.16	1.06		0.41	0.61	0.27	0
		IVGMHDLGVG	126	135		2.19	2.93	4.42	7.58		0.42	0	0.68	3.78			EEVNDPAKNDALEM	74	87		1.98	4.27	9.38	11.69		1.75	3.51	8.82	9.8			LVEIVGM	123	129		0.86	0.86	0.65	0		0.28	0	0	0
		IVGMHDLGVGITLGA	126	140		0.65	0.91	2.54	5.84		0.68	0.61	1.28	3.72			VNDPAKNDALEM	76	87		1.88	5.39	10.55	13.36		2.86	6.34	11.34	12.88			HDLGVGITLGAHQSIGF	130	146		0.65	0.64	1.16	3.68		0.91	0.61	0.95	2.83
		ITLGAHQSIGF	136	146		1.35	2.44	2.66	5.36		0.48	0	0	0.34			MVEETTWQGL	87	96		12.26	14.06	21.9	32.37		12.08	13.13	21.51	31.25			ITLGAHQSIGFKGILL	136	151		1.74	1.65	2.94	6.42		0.87	0.86	1.99	5.51
		ITLGAHQSIGFKG	136	148		1.4	0.81	1.68	4.49		0.56	0	0.25	1.49			VEETTWQGLKE	88	98		11.53	13.27	23.69	34.65		10.84	13.01	24.79	35.73			FGTKAQKEKYLPKL	152	165		5.48	7.92	12.46	13.79		6.22	8.24	12.47	13.57
		ITLGAHQSIGFKGIL	136	150		1.18	1.16	1.32	3.28		0.27	0	0	0.54			MVEETTWQGLKELGA	87	101		8.85	10.58	21.2	34.54		8.17	10.29	22.43	35.58			FGTKAQKEKYLPKLASG	152	168		5.48	7.89	11.44	14.47		5.66	7.16	11.84	14.8
		ITLGAHQSIGFKGILL	136	151		2.3	2.7	3.32	6.71		0	0	0.59	2.72			MVEETTWQGLKELGAF	87	102		7.65	9.07	19.2	31.59		7.33	9.42	20.74	32.27			FGTKAQKEKYLPKLASGE	152	169		5.36	7.71	11.11	13.75		5.88	7.52	11.5	14.11
		FGTKAQKEKYLPKL	152	165		6.32	8.6	12.42	13.69		5.31	7.19	9.93	9.98			VEETTWQGLKELGA	88	101		5.75	7.53	15.01	22.47		5.53	6.87	15.94	24.01			ILLFGTKAQKEKYLPKLASGETVAA	149	173		3.96	5.48	8.73	13.97		4.44	5.99	9.81	16.11
		FGTKAQKEKYLPKLASG	152	168		5.04	7.47	10.82	13.3		4.94	7.76	10.68	12.13			VEETTWQGLKELGAF	88	102		5.35	6.18	14.63	24.45		4.46	5.84	15.78	25.2			FGTKAQKEKYLPKLASGET	152	170		5.32	6.86	10.36	13.99		5.91	7.51	11.27	14.53
		FGTKAQKEKYLPKLASGE	152	169		5.3	7.44	10.51	13.29		5.54	6.98	10.18	12.6			ETTWQGLKELGA	90	101		2.4	2.62	11.49	23.98		0.93	2.38	13.17	25.24			GTKAQKEKYLPKLASGET	153	170		4.96	6.69	10.09	12.98		6.07	7.92	11.62	14.22
		FGTKAQKEKYLPKLASGET	152	170		5.13	6.44	9.8	13.37		5.14	6.7	9.77	12.16			ETTWQGLKELGAF	90	102		1.95	2.36	12.21	22.97		0.26	1.62	11.31	22.84			FGTKAQKEKYLPKLASGETVAA	152	173		5.65	6.44	8.53	10.79		4.88	6.52	9.92	12.69
		FGTKAQKEKYLPKLASGETVAA	152	173		4.74	6.41	9.62	12.55		4.06	5.78	8.78	11.36			TTWQGLKELGA	91	101		3.16	3.6	11.69	20.5		0	0.4	8.51	18.92			FGTKAQKEKYLPKLASGETVAAF	152	174		2.82	5.42	8.26	10.61		3.83	5.29	8.49	10.89
		FGTKAQKEKYLPKLASGETVAAF	152	174		3.57	4.51	7.48	10.76		3.4	4.67	7.43	9.64			TTWQGLKELGAF	91	102		2	2.07	7.42	18.43		0.27	1.02	7.77	17.87			FCLTEPSSGSD	174	184		9.98	13.17	25.07	28.99		10.9	15.31	28.75	31.45
		FCLTEPSSGSD	174	184		7.65	10.63	19.29	22.56		7.58	11.72	20.96	23.79			KELGAFGLQVPSEL	97	110		11.44	15.62	20.34	24.87		12.49	15.89	19.55	24.65			FCLTEPSSGSDA	174	185		8.2	11.94	20.61	23.02		9.16	13.9	24.5	26.55
		FCLTEPSSGSDA	174	185		7.79	11.62	19.74	22.87		8.24	13.44	22.16	22.44			FGLQVPSE	102	109		20.02	24.19	26.91	27.04		18.24	22.7	22.43				FCLTEPSSGSDAA	174	186		9.32	13.9	23.29	28.79		9.77	15.37	27.48	31.67
		CLTEPSSGSDA	175	185		12.59	18.11	31.25	34.91		13.93	20.06	34.28	37.66			FGLQVPSEL	102	110		19.17	25.35	29.91	31.08		19.85	25.49	25.93	26.48			CLTEPSSGSDA	175	185		13.41	19.45	33.05	36.24		13.63	19.89	36.05	37.88
		FCLTEPSSGSDAAS	174	187		10.6	15.87	29.44	36.74		11.87	17.45	29.61	33.96			GLQVPSEL	103	110		19.63	25.87	30.47	31.44		20.54	26.04	27.45	28.08			FCLTEPSSGSDAAS	174	187		9.11	12.87	23.59	28.43		8.65	14.27	27.38	32.08
		CLTEPSSGSDAAS	175	187		10.98	16.3	29.96	37.19		10.69	18	33.71	40.47			FGLQVPSELGG	102	112		10.05	13.5	17.21	22.06		10.81	15.31	15.49	19.12			LTEPSSGSDA	176	185		18.72	25.34	42.02	46.4		17.32	27.43	46.22	52.15
		LTEPSSGSDAAS	176	187		10.24	15.67	37.11	43.06		11.33	19.5	39.54	43.77			FGLQVPSELGGVG	102	114		10.02	13.34	18.02	22.05		10.89	14.89	17.15	20.52			CLTEPSSGSDAAS	175	187		11.53	16.78	31.28	37.52		11.06	18.09	35.11	41.16
		CLTEPSSGSDAASIRT	175	190		9.43	14.76	28.66	38.72		9.78	16.32	32.94	43.74			GLQVPSELGGVGLC	103	116		10.11	13.88	18.24	25.46		11.49	15.14	18.68	27.26			LTEPSSGSDAAS	176	187		16.41	23.38	43.92	52.09		16.1	25.78	49.21	58.36
		CLTEPSSGSDAASIRTSAVPSPCGKY	175	200		11.8	16.31	25.24	34.4		12.15	17.95	28.33	38.05			GLQVPSELGGVGLCNTQ	103	119		8.27	12.73	20.74	26.89		10.06	15.45	23.57	29.19			CLTEPSSGSDAASIRT	175	190		9.51	14.91	29.92	38.79		10.14	16.67	34.06	43.67
		LTEPSSGSDAASIRTSAVPSPCGKY	176	200		11.88	16.6	26.91	35.88		13.07	19.27	31.52	38.83			GLQVPSELGGVGLCNTQY	103	120		8.03	12.56	20.05	25.93		9.31	14.34	22.06	27.9			LTEPSSGSDAASIRT	176	190		11.66	16.62	33.79	43.61		12.19	18.92	38.2	48.61
		AASIRTSAVPSPCGKY	185	200		11.1	15.34	21.43	29		11.76	15.75	22.71	32.15			LGGVGLCNTQY	110	120		1.74	4.34	11.79	15.97		1.64	5.88	12.59	17.44			CLTEPSSGSDAASIRTSAVPSPCGKY	175	200		11.96	16.28	25.77	33.51		12.49	18.33	29.58	37.96
		IRTSAVPSPCGKY	188	200		14.32	17.38	20.41	25.9		13.58	17.71	21.36	26.23			GGVGLCNTQ	111	119		2.1	4.74	13.19	17.24		1.48	5.28	13.32	17.76			LTEPSSGSDAASIRTSAVPSPCGKY	176	200		12.22	17.42	27.2	35.65		13.52	19.63	31.44	40.16
		WISNGGLADI	209	218		2.62	2.94	3.41	4.45		0.97	0.6	0.81	2.43			GGVGLCNTQY	111	120		1.18	3.53	10.87	14.81		1.91	5.33	12.63	15.79			AASIRTSAVPSPCGKY	185	200		10.84	14.94	21.44	29.36		12.55	17.05	24.62	32.72
		AKTPVTDPATG	223	233		37.83	46.8	50.93	57.85		38.42	47.84	52.21	58.87			CNTQYARL	116	123		3.33	4.82	8.44	9.08		3.13	5.47	9.92	11.9			ASIRTSAVPSPCGKY	186	200		12.9	16.78	21.31	29.95		13.88	17.98	23.67	32.15
		AKTPVTDPATGAVKE	223	237		35.46	51.63	57.18	61.47		37.06	53.6	58.64	62.55			VEIVGMHDLGVG	124	135		1.86	3.2	4.84	3.47		0	0	0.38	2.92			IRTSAVPSPCGKY	188	200		12.24	15.46	19.42	24.99		14.87	18.8	22.38	28.32
		AKTPVTDPATGAVKEKITA	223	241		32.52	43.67	49.41	53.86		33.46	43.98	48.22	54.61			IVGMHDLGVG	126	135		2.87	3.81	5.15	7.86		0.09	0.17	0.9	4.61			SAVPSPCGKY	191	200		18.61	24.76	29.18	36.89		21.12	26.98	32.32	39.59
		AVKEKITAF	234	242		21.05	26.26	29.96	34.02		20.6	25.16	27.43	34.74			IVGMHDLGVGITL	126	138		0.68	0.7	2.56	5.7		0.4	0.92	2.24	4.87			PSPCGKY	194	200		23.35	30.67	37.08	43.99		27.16	35.35	40.92	49.78
		FVVERGFGGITHGPPEKKMGIKASNT	242	267		8.67	11.22	16.01	21.67		8.62	11.44	16.2	21.48			IVGMHDLGVGITLGA	126	140		0.59	0.91	2.72	5.66		0.54	1.04	2.03	4.61			YTLNGSKL	201	208		2.18	3.66	9.87	11.96		2.17	4.48	11.28	12.69
		VVERGFGGITHGPPEKKMGIKASNT	243	267		11.16	14.45	19.98	24.36		9.86	13.3	18.78	25.61			HDLGVGITL	130	138		1.54	1.77	2.96	4.16		0	0	0	1			WISNGGLADI	209	218		2.89	2.36	3.46	4.42		1.54	1.65	1.85	3.75
		FVVERGFGGITHGPPEKKMGIKASNTAE	242	269		6.88	9.56	14.1	18.86		7.8	10.17	14.73	18.03			HDLGVGITLGA	130	140		2.43	1.3	1.55	3.8		0.66	0.73	1.18	2.48			AKTPVTDPATG	223	233		38.82	47.2	51.7	57.85		39.97	46.97	51.71	57.99
		FVVERGFGGITHGPPEKKMGIKASNTAEV	242	270		7.43	9.77	14.28	18.4		7.9	10.5	15.01	19.13			HDLGVGITLGAHQSIGF	130	146		1.01	1.4	1.98	3.68		0.6	0.63	0.45	1.3			AKTPVTDPATGA	223	234		37.52	49.26	54.68	58.34		40.1	51.9	55.72	60.52
		VVERGFGGITHGPPEKKMGIKASNTAE	243	269		9.68	12.26	17.04	21.23		8.91	11.58	16.63	20.71			HDLGVGITLGAHQSIGFKGILL	130	151		0.79	1.01	1.76	3.53		0.39	0.31	0.53	1.65			AKTPVTDPATGAVKE	223	237		37.6	52.58	57.5	61.69		38.63	53.26	59.11	63.85
		VVERGFGGITHGPPEKKMGIKASNTAEV	243	270		8.48	10.57	15.76	19.56		8.34	11.06	15.83	19.46			ITLGAHQSIGF	136	146		3.36	3.78	3.7	6.78		0.19	0	0	1.32			AKTPVTDPATGAVKEKITA	223	241		34.27	45.84	50.4	56.03		36.64	47.82	52.49	58.82
		RGFGGITHGPPEKKMGIKASNTAEV	246	270		6.6	8.9	13.53	18.03		6.5	9.24	13.69	18.23			ITLGAHQSIGFKG	136	148		2.77	4.22	5.16	7.52		0.77	0.83	0.79	2.02			KTPVTDPATGAVKEKITAF	224	242		34.21	45.4	49.58	55.17		34.75	46	51.44	57.01
		VFFDGVRVPSE	270	280		7.51	7.63	12.37	22.34		5.94	5.82	10.14	18.24			TLGAHQSIGFKG	137	148		2.09	1.66	2.3	4.83		0.68	0.83	0.97	2.54			AVKEKITAF	234	242		21.33	26.41	30.25	34.87		23.09	27.66	30.82	36.01
		VFFDGVRVPSENVL	270	283		4.77	5.36	9.03	16.23		5.1	5.41	9.01	13.3			ITLGAHQSIGFKGIL	136	150		1.9	2.3	3.03	4.98		0.13	0.07	0.03	1.08			FVVERGFGGITHGPPEKKMGIKASNT	242	267		7.92	11.84	17.35	21.26		9.33	12.46	18.02	22.36
		FDGVRVPSENVL	272	283		7.72	7.97	10.67	17.31		4.69	4.95	7.85	13.35			LGAHQSIGFKG	138	148		1.5	1.36	2.02	5.09		0.59	0.73	1.79	3.3			VVERGFGGITHGPPEKKMGIKASNT	243	267		11.51	14.41	20.2	24.35		10.88	14.23	20.39	25.24
		DGVRVPSENVL	273	283		9.03	9.21	12.21	17.37		7.15	6.51	8.65	13.36			ITLGAHQSIGFKGILL	136	151		1.43	1.51	2.16	6.04		0.14	0.54	1.22	4.31			VERGFGGITHGPPEKKMGIKASN	244	266		9.46	12.01	17.17	22.38		10.47	12.2	18.24	23.1
		NVLGEVGSGF	281	290		9.32	12.89	16.27	21.35		8.04	11.38	13.67	16.97			GAHQSIGFKG	139	148		0.19	0.24	0.36	5.14		0.17	0	0	0.89			FVVERGFGGITHGPPEKKMGIKASNTAE	242	269		7.87	10.94	15.39	19.44		8.75	11.19	16.55	21.01
		KVAMHILNNGRFGMA	291	305		2.11	4.46	10.78	16.15		4.09	8.84	18.91	31.1			HQSIGFKG	141	148		1.36	1.47	2.69	6.19		0	0.04	0.35	2			VVERGFGGITHGPPEKKMGIKASNTAE	243	269		9.81	11.69	16.52	20.17		8.8	12.46	17.56	22.1
		AALAGTMRGIIAKAVDHATNRTQF	306	329		2.24	4.67	7	10.7		2.12	3.61	5.52	9.51			GAHQSIGFKGILL	139	151		1.1	1.28	2.06	6		0.03	0.03	0.89	5.05			VERGFGGITHGPPEKKMGIKASNTAEV	244	270		8.23	11.17	15.4	20.43		10.28	13.59	19.05	23.77
		AGTMRGIIAKAVDHATNRTQF	309	329		2.96	5.12	7.5	12.76		2.25	3.81	5.98	0			HQSIGFKGILL	141	151		1.47	1.64	3.27	7.55		0.11	0.07	1.03	5.79			RGFGGITHGPPEKKMGIKASNTAEV	246	270		6.65	8.97	14.02	17.9		7.52	10.67	15.98	19.73
		KAVDHATNRTQF	318	329		4.65	8.45	14	22.62		3.55	5.59	8.66	11.59			SIGFKGILL	143	151		0.88	1.19	1.86	6.64		0.18	0.09	1.58	7.43			FFDGVRVPSEN	271	281		8.19	8.38	13.1	24.76		8.83	9.04	14.3	24.24
		RGIIAKAVDHATNRTQFGEKIHNFGL	313	338		4.96	8.54	12.99	18.45		4.22	8.67	12.73				FGTKAQKEKYLPKL	152	165		5.16	7.47	12.13	13.99		5.3	7.48	10.54	11.37			FDGVRVPSE	272	280		8.03	8.31	13.35	23.61		9.19	9.08	14.45	25.36
		KAVDHATNRTQFGEKIHNFGL	318	338		5.81	10.47	15.01	17.88		4.44	8.2	10.82	10.96			FGTKAQKEKYLPKLASGE	152	169		5.2	7.31	10.73	13.63		5.37	7.49	10.8	13.28			VFFDGVRVPSENVL	270	283		4.85	5.05	9.01	16.72		5.39	5.77	9.51	17.49
		KAVDHATNRTQFGEKIHNFGLIQ	318	340		5.02	9.27	13.35	16.2		4.03	7.38	9.56				FGTKAQKEKYLPKLASGET	152	170		5.1	6.91	10.5	13.54		5.47	7.59	10.69	13.94			DGVRVPSE	273	280		12.51	13.28	17.07	27.01		11.89	11.98	17.07	26.27
		GEKIHNFGLIQ	330	340		2.31	6.87	10.47	11.05		1.61	4.18					GTKAQKEKYLPKLASGET	153	170		5.91	7.73	11.62	13.56		5.14	7.05	9.83	14.4			FFDGVRVPSENVL	271	283		9.37	8.6	12.39	17.06		5.24	5.42	8.55	15.01
		GEKIHNFGLIQE	330	341		2.81	6.42	9.07	9.61		1.13	4.52					FGTKAQKEKYLPKLASGETVAAF	152	174		3.92	5.11	7.8	10.03		3.37	5.02	7.79	10.38			DGVRVPSENVL	273	283		7.64	7.82	9.83	15.34		7.4	7.31	10.48	15.98
		GEKIHNFGLIQEKL	330	343		2.08	4.46	6.35	6.86		1.52	4.24	5.81	5.56			GTKAQKEKYLPKLASGETVAAF	153	174		4.13	6.96	8.7	11.66		4.14	6.03	9.05	11.99			NVLGEVGSGF	281	290		8.68	12.61	15.81	21		8.77	12.45	15.84	20.88
		IQEKLARMVM	339	348		0.72	0.69	1.06	1.36		0	0	0	0			FCLTEPSSGSD	174	184		7.21	10.13	18.44	22.67		7.17	11.41	21.42	23.35			GEVGSGF	284	290		14.17	19.1	24.11	32.35		15.17	20.63	25.25	34.03
		LQYVTESM	349	356		0.94	0.86	0.48	0.56		0	0	0	0			FCLTEPSSGSDA	174	185		7.84	11.17	19.6	23.23		8.12	13.35	23.5	25.53			KVAMHILNNGRFGMA	291	305		3.56	6.75	14.28	20.57		2.81	6.95	16.03	22.89
		YVTESMA	351	357		1.08	0.88	0.71	0.84		0	0	0				CLTEPSSGSD	175	184		13.05	17.44	32.14	38.71		12.4	19.24	35.08	39.65			AALAGTM	306	312		1.59	2.44	3.56	3.08		1.01	0.31	0.58	0
		YMVSANM	358	364		1.36	1.65	1.87	3.62		0.29	0.31	0.24	1.1			FCLTEPSSGSDAA	174	186		8.97	12.25	22.25	28.34		9.3	14.32	26.81	33.37			LAGTMRGIIA	308	317		0.99	1.16	1.28	1.58		1.55	0.38	0.58	0
		MVSANMDQGATDF	359	371		14.82	22.19	26.01	29.22		16.18	23.32	26.21	30.83			CLTEPSSGSDA	175	185		12.51	17.85	30.83	36.43		13.37	20.85	34.83	38.6			AALAGTMRGIIAKAVDHATNRTQF	306	329		3.36	4.42	6.65	10.72		2.49	4.03	6.7	10.88
		VSANMDQGATDF	360	371		15.91	23.91	27.72	30.83		16.73	23.53	26.79	32.91			FCLTEPSSGSDAAS	174	187		8.3	12.26	22.51	28.33		7.51	13.55	26.63	30.95			AGTMRGIIAKAVDHATNRTQF	309	329		3.22	5.23	8.48	13.47		3.1	4.84	9.16	11.83
		ANMDQGATDF	362	371		20.77	30.32	34.13	37.86		20.74	29.91	32.52	37.31			CLTEPSSGSDAAS	175	187		10.57	16.15	29.65	37.51		10.01	16.97	33.91	39.33			IIAKAVDHATNRTQF	315	329		3.99	7.46	12.08	19.23		4.7	7.69	12.38	16.77
		DQGATDF	365	371		30.01	43.66	47.51	47.27		29.78	41.78	48.06	44.23			LTEPSSGSDAAS	176	187		15.11	22.1	41.14	52.16		14.7	24.91	50.71	56.7			KAVDHATNRTQF	318	329		4.86	8.59	14.54	23.51		4.86	7.29	12.16	16.56
		AAISKIFGSE	375	384		0.45	0.2	0.13	0		0	0	0	0			CLTEPSSGSDAASIRT	175	190		9.16	14.23	28.16	38.85		9.39	16.15	33.25	43.18			IIAKAVDHATNRTQFGEKIHNFGL	315	338		5.9	10.43	15.23	19.1		5.66	9.97	15.33	20.88
		AAISKIFGSEAA	375	386		0.77	1.02	0.55	1.04		0.07	0	0.1	0.41			LTEPSSGSDAASIRT	176	190		11.17	16.47	31.85	43.54		11.45	18.61	38.14	49.63			KAVDHATNRTQFGEKIHNFGL	318	338		5.74	10.78	14.91	17.96		5.4	9.53	13.91	16.18
		ISKIFGSE	377	384		0.99	1.1	0.72	0.65		0.02	0	0				CLTEPSSGSDAASIRTSAVPSPCGKY	175	200		11.59	16.05	24.85	33.57		11.91	17.73	29.24	38.16			AVDHATNRTQFGEKIHNFGL	319	338		3	5.02	6.68	8.87		1.97	3.25	5.64	8.53
		ISKIFGSEAA	377	386		0.83	0.93	1.32	1.3		0.59	0.07	0	0			LTEPSSGSDAASIRTSAVPSPCGKY	176	200		12.4	17.03	26.74	36.03		13	19.18	31.21	40.83			KAVDHATNRTQFGEKIHNFGLIQ	318	340		4.91	9.76	13.63	16.43		4.72	8.41	11.98	14.37
		WKVTDEC	387	393		0.62	0.75	0.43	0.12		0.69	0.28	0	0			AASIRTSAVPSPCGKY	185	200		11.52	14.88	21.68	29.82		11.78	16.2	23.75	32.13			GEKIHNFGLIQ	330	340		3.39	7.79	11.7	11.49		2.65	6.66	10.61	9.82
		IQIMGGMG	394	401		0.88	1.03	1.07	1.29		0	0	0	0			ASIRTSAVPSPCGKY	186	200		13.08	16.72	21.57	29.34		13.43	17.36	23.32	31.79			GEKIHNFGLIQEKL	330	343		1.75	4	5.94	6.18		2.22	5.29	7.15	6.71
		IQIMGGMGF	394	402		1.16	0.97	1.07	1.31		0.02	0	0	0			IRTSAVPSPCGKY	188	200		13.26	16.87	20.29	26.01		13.37	17.92	21.49	27.85			IQEKLARMVM	339	348		0.01	0	0.37	0.09		1.17	0.67	0.57	0.77
		MKEPGVERVLRD	403	414		2.9	3.63	4.07	5.5		1.01	0	0.13	0.43			SAVPSPCGKY	191	200		19.79	25.52	30.28	38.54		19.85	26.5	31.04	39.11			LQYVTESM	349	356		0.05	0	0.15	0		0.51	0	0	0
		FRIFEGTN	418	425		1.64	6.99	14.53	16.67		1.63	2.68	5.74	6.12			PSPCGKY	194	200		24.22	31.48	38.25	46.68		28.73	37.03	41.17	50.43			YVTESMA	351	357		0.91	0.81	0.38	0.5		0.59	0.4	0.88	0.53
		FVALQGCM	431	438		0.93	1.69	5.01	8.01		0	0	2.28	7.52			WISNGGLADI	209	218		2.27	2.5	3.31	4.36		0.68	0.84	0.95	2.57			YMVSANM	358	364		0.92	0.51	2.22	2.92		1.22	0.39	1.44	3.1
		FVALQGCMDKGKELSGLGSA	431	450		34.27	35.06	37.64	39.8		32.26	34.52	33.45	31.76			AKTPVTDPATG	223	233		38.34	46.59	51.48	58.72		39.42	48.27	51.98	58.96			MVSANMDQGATDF	359	371		14.74	21.75	25.62	28.21		17.35	24.31	27.59	32.61
		QGCMDKGKELSGLGSALKNPFGNAGLL	435	461		51.57	52.44	52.7	52.6		38.14	47.68	51.78	0			AKTPVTDPATGAVKE	223	237		36.76	53.1	57.98	62.51		37.43	53.73	58.93	64.97			VSANMDQGATDF	360	371		16.28	23.81	27.88	30.53		17.69	25.07	28.82	32.84
		DKGKELSGLGSALKNPFGNAGL	439	460		51.48	55.48	53.76	55.09		44.33	52.85	56.91	55.86			AKTPVTDPATGAVKEKITA	223	241		34.11	45.78	50.38	56.3		35.06	47.75	52.04	59.18			ANMDQGATDF	362	371		20.71	29.05	33.83	36.56		21.67	31.23	35.53	40.07
		DKGKELSGLGSALKNPFGNAGLL	439	461		56.96	57.9	57.84	57.47		39.24	48.59	52.12	52.75			AKTPVTDPATGAVKEKITAF	223	242		31.84	42.69	47.08	52.93		32.74	43.87	48.59	54.34			DQGATDF	365	371		30.51	42.82	47.1	46.49		32.96	45.41	49.16	48.02
		GSALKNPFGNAGLL	448	461		57.27	58.35	58.62	58.58		34.25	45.9	50.47	45.52			AVKEKITAF	234	242		21.53	26.79	30.46	35.14		21.47	26.17	29.78	33.01			AAISKIFGSE	375	384		0.4	0.18	0.04	0.18		1.02	0.59	0.43	0.1
		LLGEAGKQLRRRAGLGSGL	461	479		61.42	61.93	62.34	62.39		39.03	46.09	57.01	56.18			FVVERGFGGITHGPPEKKMGIKASNT	242	267		8.44	11.46	17.03	21.68		8.79	12.04	16.43	20.35			AAISKIFGSEAA	375	386		1.02	1.1	0.72	1.05		1.39	0.82	1.23	0.79
		LGEAGKQLRRRAGLGSG	462	478		55.13	55.45	55.23	54.93		23.06	29.96	41.56	38.76			VVERGFGGITHGPPEKKMGIKASNT	243	267		11.19	14.14	19.8	24.43		9.89	13.71	19.22	24.24			ISKIFGSE	377	384		0.98	0.5	0.47	0.73		0.58	0.19	0.48	0
		LGEAGKQLRRRAGLGSGL	462	479		63.38	63.68	63.54	63.13		30.86	34.69	44.01	45.84			FVVERGFGGITHGPPEKKMGIKASNTAE	242	269		7.73	9.42	15.77	19.26		7.74	10.9	15.75	20.17			ISKIFGSEAA	377	386		0.45	0.79	1.03	0.68		1.6	1.13	0.81	0.55
		GEAGKQLRRRAGLGSGL	463	479		54.69	55.44	55.09	54.77		26.65	33.51	46.37	46.27			FVVERGFGGITHGPPEKKMGIKASNTAEV	242	270		7.51	10.25	14.57	18.77		8.11	10.84	15.59	19.16			AAWKVTDE	385	392		0.9	0.76	0.11	0.51		0.63	0	0.03	0
		LGEAGKQLRRRAGLGSGLSL	462	481		58.02	58.23	58.63	57.99		25.77	33.95	45.66	47.52			VVERGFGGITHGPPEKKMGIKASNTAE	243	269		7.83	10.45	14.79	19.4		8.39	11.94	16.94	21.5			AAWKVTDEC	385	393		0.84	0.93	0.53	0.52		0.58	0.95	1.16	0.35
		LGEAGKQLRRRAGLGSGLSLSG	462	483		56.6	57.63	57.11	57.04		30.05	41.23	57.12	62.86			VERGFGGITHGPPEKKMGIKASNTAE	244	269		9.4	11.9	17.18	21.96		9.12	12.73	18.18	25.24			WKVTDEC	387	393		0.11	0	0	0		0	0	0	0
		LRRRAGLGSGL	469	479		53.41	53.28	53.35	53		48.12	47.72	41.74	40.3			VERGFGGITHGPPEKKMGIKASNTAEV	244	270		7.99	11.61	15.01	19.1		9.63	13.26	17.6	22.17			IQIMGGMG	394	401		1.14	1.12	1.33	1.23		1.41	1.15	1.12	0.65
		SLSGLVHPELSRSGEL	480	495		10.54	14.92	23.61	27.48		11.58	15.1	23.88	25.72			RGFGGITHGPPEKKMGIKASNTAE	246	269		6.95	9.94	13.71	17.16		6.89	10.23	13.92	19.04			IQIMGGMGF	394	402		0.5	0.3	1.2	0.96		0.32	0	0	0
		GLSLSGLVHPELSRSGELAVRA	478	499		3.7	5.05	7.92	10.49		4.14	5.4	8.34	11.27			RGFGGITHGPPEKKMGIKASNTAEV	246	270		6.89	9.31	13.78	18.15		6.82	9.94	14.67	19.05			IMGGMGF	396	402		1.43	1.73	2.12	1.85		1.73	0.75	0.91	0.33
		AVRALEQF	496	503		0.96	0.62	0.26	0.35		0.42	0.05	0.15				PPEKKMGIKASNTAEVFFDGVRVPSEN	255	281		9.92	12.48	17.92	23.01		9.82	13.41	19.07	23.68			MKEPGVERVLRD	403	414		3.37	2.74	4.63	6.2		2.08	1.96	2.09	5.6
		FATVVEA	503	509		1.66	1.31	2.05	5.15		0.89	0.71	0.6	2.5			VFFDGVRVPSE	270	280		4.61	5.39	10.7	21.57		6.11	6.45	10.79	19.88			FVALQGCM	431	438		0.79	1.22	6.63	11.92		0.78	2.24	8.77	14.84
		ATVVEAKLIKHKKGIVNEQ	504	522		8.43	14.19	20.09	26.6		8.84	12.42	17.82				FFDGVRVPSEN	271	281		8.14	8.64	13.51	25.08		8.56	10.11	16.74	24.2			FVALQGCMDKGKELSGL	431	447		33.14	34.63	37.08	38.97		34.7	35.8	39.52	41.96
		FLLQRLADGA	523	532		0.86	0.44	0.41	0.53		0	0	0	0			FDGVRVPSE	272	280		8.09	8.39	13.85	23.35		8.98	9.27	13.75	22.53			FVALQGCMDKGKELSGLGSA	431	450		35.46	36.58	38.92	40.91		37.45	38.73	41.6	43.9
		LLQRLADGAIDL	524	535		0.96	1	0.67	0.64		0	0	0	0			VFFDGVRVPSENVL	270	283		6.06	5.84	8.7	16.89		5.79	5.82	7.87	15.12			QGCMDKGKELSGLGSALKNPFGNAGLLPGEAGKQ	435	468		51.99	56	56.32	55.81		52.81	56.19	56.87	56.51
		VVVLSRASRSLSEGHPTAQHEKM	539	561		3.49	4.28	6.43	9.28		4.04	4.66	6.92	9.15			DGVRVPSE	273	280		12.55	13.31	17.5	27.46		10.9	11.49	14.45	23.66			DKGKELSGLGSALKNPFGNAGLLPGEAGK	439	467		56.31	61.46	61.4	61.15		57.51	62.44	62.6	63.22
		VVLSRASRSLSEGHPTAQHEKM	540	561		4.77	5.92	8.51	11		4.56	5.12	8.28	10.22			FDGVRVPSENVL	272	283		5.96	7.43	10.17	17.13		5.12	5.61	8.51	15.1			DKGKELSGLGSALKNPFGNAGLLPGEAGKQ	439	468		52.87	56.58	56.76	56.18		55.02	58.01	58.34	58.73
		SRASRSLSEGHPTAQHEKM	543	561		6.13	7.2	10.57	13.75		5.99	6.95	9.62	10.35			DGVRVPSENVL	273	283		8.09	8.48	11.59	16.62		6.74	6.67	8.43	14.28			GSALKNPFGNAGLLPGEAGKQ	448	468		58.52	62.61	63.44	62.64		57.46	58.05	56.85	56.91
		SRSLSEGHPTAQHEKM	546	561		8.27	9.6	14.24	18.33		8.43	9.37	12.26	14.33			NVLGEVGSGF	281	290		13.27	19.09	23.26	31.17		12.46	18.23	22.16	28.61			LKNPFGNAGLLPGEAGK	451	467		53.86	60.19	60.59	59.81		58.3	62.58	63.3	64.12
		IEAAARIREGMAAL	568	581		1.08	1.32	1.66	3.39		0.82	0.31	0	1.73			GEVGSGF	284	290		13.64	19.16	24.01	32.31		12.07	18.13	21.4	29.48			LKNPFGNAGLLPGEAGKQ	451	468		54.71	58.24	59.24	57.93		54.81	55.13	55.57	54.82
		AARIREGMAAL	571	581		1.22	1.14	2.24	4.51		0.24	0	0	0			KVAMHILNNGRFGMA	291	305		3.05	5.89	12.51	19.66		2.16	6.26	15.51	22.86			NAGLLPGEAGKQ	457	468		66.03	69.82	69.27	68.64		68.37	70.45	71.31	71.35
		MAALQSDPWQQEL	578	590		6.63	7.63	10.62	17.68		5.38	4.91	7.57	13.01			AALAGTM	306	312		1.95	3.71	4.25	4.41		0	0	0	0			LKNPFGNAGLLPGEAGKQLRRRAGLGSGL	451	479		60.96	62.05	61.91	61.62		60.9	62.93	63.73	62.63
		AALQSDPWQQEL	579	590		14.55	27.84	42.65	47.06		14.97	26.61	40.66	46.97			AGTMRGIIA	309	317		1.42	1.57	2.27	2.01		0.62	0.93	0.19	0			NAGLLPGEAGKQLRRRAGLGSGL	457	479		65.93	66.78	66.02	65.92		67.99	68.35	68.98	69.31
		ALQSDPWQQEL	580	590		16.23	29.41	47.3	50.75		15.06	26.21	46.03	52.05			AGTMRGIIAKAVDHATNRTQF	309	329		3.07	5.62	8.29	12.91		1.97	3.88	6.53	9.65			NAGLLPGEAGKQLRRRAGLGSGLSL	457	481		65.58	66.59	65.92	65.89		68.53	69.59	69.49	69.43
		LQSDPWQQEL	581	590		14.01	25.41	40.37	44.54		13.52	24.34	40.63	45.01			RGIIAKAVDHATNRTQF	313	329		3.36	7.62	11.04	15.88		2.91	5.63	9.41	15.25			LRRRAGLGSGL	469	479		54.43	56	55.86	54.53		54.48	55.73	56.03	56.15
		QSDPWQQEL	582	590		10.38	24.72	42.68	48.87		8.28	20.85	40.85	47.39			IIAKAVDHATNRTQF	315	329		3.72	7.29	12.06	19.15		3.05	6.92	9.97				SLSGLVHPELSRSGEL	480	495		10.24	14.66	23.38	27.43		12.93	16.69	26.19	29.88
		YRNFKSISKA	591	600		2.82	2.86	3.38	4.74		0.95	0	0	0			KAVDHATNRTQF	318	329		4.73	8.63	14.83	23.5		3.43	6.69	8.74	12.81			SGLVHPELSRSGEL	482	495		5.5	8.61	18.82	21.42		4.99	9.19	18.35	19.91
		YRNFKSISKAL	591	601		1.26	1.42	1.89	2.94		1.79	1.38	1.6	1.86			RGIIAKAVDHATNRTQFGEKIHNFGL	313	338		6.49	11.15	15.18	18.57		4.22	9.08	12.95				AVRALEQF	496	503		0.78	0.27	0.38	0.32		0.81	1.04	0.98	0.8
		VERGGVVTSNPLGF	602	615		8.72	11.49	17.32	29.6		7.47	9.17	13.25	22.24			KAVDHATNRTQFGEKIHNFGL	318	338		5.74	10.6	14.94	18.11		4.58	8.96	11.26	13.25			FATVVEA	503	509		0.64	0.6	1.63	4.3		1.21	0.83	1.56	4.52
		RGGVVTSNPLGF	604	615		1.21	2.04	11	24.79		0	0.67	8.7	18.23			KAVDHATNRTQFGEKIHNFGLIQ	318	340		5.02	9.29	13.16	16		4.03	7.68	10.49	11.59			FATVVEAKLIKHKKGIVNE	503	521		5.45	8.39	13.82	20.44		6.59	9.23	14.39	22.91
																	GEKIHNFGLIQ	330	340		2.87	7.17	10.92	11.08		1.88	5.4	7.47	7.64			FATVVEAKLIKHKKGIVNEQ	503	522		7.01	11.21	16.94	23.25		7.72	12.32	18.13	24.86
																	GEKIHNFGLIQE	330	341		2.62	6.16	8.91	9.67		1.65	5.19	7.7	7.76			ATVVEAKLIKHKKGIVNE	504	521		6.58	10.2	15.95	22.41		7.48	10.16	16.58	21.84
																	GEKIHNFGLIQEKL	330	343		1.74	4.44	5.77	6.06		1.91	3.98	5.41	5.32			ATVVEAKLIKHKKGIVNEQ	504	522		7.83	13.24	18.66	25.27		8.62	13.72	19.65	26.67
																	IQEKLARMVM	339	348		0.3	0.29	0.89	0.83		0.16	0.55	0				AKLIKHKKGIVNEQ	509	522		11.16	18.66	26.11	34.42		11.56	16.65	24.46	35.47
																	LQYVTESM	349	356		0.51	0.5	0.54	0.47		0	0	0	0			AKLIKHKKGIVNEQF	509	523		11.9	19.97	26.57	33.92		12.02	16.9	29.24	34.23
																	YMVSANM	358	364		0.72	1.12	1.76	2.84		0.14	0.5	0.08	1.37			IKHKKGIVNEQFL	512	524		12.19	20.17	26.68	34.42		12.93	19.57	25.3	29.38
																	YMVSANMDQGATDF	358	371		14.98	21.66	24.24	27.08		15.09	21.89	24.79	27.11			ADGAIDL	529	535		0.47	0.3	0.67	0.51		1.82	1.36	1.13	0.1
																	MVSANMDQGATDF	359	371		14.67	22.23	25.47	28.21		15.77	24.11	26.58	31.24			MVVVLSRASRSLSEGHPTAQHEKM	538	561		3.23	3.86	6.05	7.46		4.2	4.27	6.78	10.76
																	VSANMDQGATDF	360	371		16.01	23.61	28	30.52		16.35	24.87	27.13	31.62			VVVLSRASRSLSEGHPTAQHEKM	539	561		3.63	4.38	6.58	9		4.43	5.25	8.26	10.3
																	ANMDQGATDF	362	371		20.22	29.11	33.52	36.8		20.2	29.65	33.07	37.71			VVLSRASRSLSEGHPTAQHEKM	540	561		4.67	5.44	8.64	11.28		5.78	6.96	10.19	13.33
																	DQGATDF	365	371		30.26	43.72	47.55	47.44		30.26	43.53	48.73	47.94			VLSRASRSLSEGHPTAQHEKM	541	561		5.04	5.93	9.06	12.01		6.08	6.85	10.77	13.61
																	AAISKIFGSE	375	384		0.7	0.82	0.73	0.77		0.21	0.15	0	0			LSRASRSLSEGHPTAQHEKM	542	561		5.45	6.4	9.81	12.91		6.39	7.17	11.35	13.4
																	ISKIFGSEAA	377	386		0.49	0.59	1.11	1.17		0.34	0.24	0	0			SRSLSEGHPTAQHEKM	546	561		7.68	8.96	13.64	17.77		8.39	9.61	14.32	17.63
																	AAWKVTDEC	385	393		0	0.92	0.55	0.89		0	0	0	0			IEAAARIREGMAAL	568	581		0.31	0.41	0.81	2.41		0.61	1	1.07	2.75
																	WKVTDEC	387	393		0.72	0.52	0	0		0	0	0	0			AALQSDPWQQEL	579	590		14.69	28.46	42.65	46.98		17.83	31.78	45.55	47.9
																	CIQIMGGMGF	393	402		0.33	1.03	1.36	0.89		0	0	0	0			ALQSDPWQQEL	580	590		17.14	30.48	48.99	54.27		18.81	32.99	49.61	54.74
																	IQIMGGMG	394	401		1.39	1.42	1.5	1.7		0.5	0.36	0.16	0			LQSDPWQQEL	581	590		14.74	27.54	43.14	46.5		17.54	29.19	44.36	48.42
																	IQIMGGMGF	394	402		1.24	1.96	1.7	1.86		0	0	0	0			QSDPWQQEL	582	590		10.16	24.5	42.97	48.38		11.49	26.92	45.26	49.59
																	IMGGMGF	396	402		1.15	1.61	1.75	1.91		0.61	0.9	0				YRNFKSISKA	591	600		2.67	2.1	3.04	3.77		2.05	1.69	2.02	2.6
																	MKEPGVERVLRD	403	414		2.73	3.82	3.7	6.32		0.38	0	0	1.48			YRNFKSISKAL	591	601		0.6	0.65	1.61	2.45		4.17	3.16	3.87	2.33
																	FRIFEGTN	418	425		3.63	8.48	15.98	17.64		0.88	3.75	6.22	6.93			KALVERGGVVTSNPLGF	599	615		4.1	9.33	15.25	27.75		7.37	9.28	15.16	27.68
																	FVALQGCM	431	438		0.88	1.96	6.93	12.67		0	0.05	5.46	10.73			RGGVVTSNPLGF	604	615		8.8	9.14	12.81	20.3		3.02	4.39	12.06	22.49
																	VALQGCM	432	438		0.67	2.21	8.7	14.96		0.67	2.3	6.39	9.99
																	QGCMDKGKELSGLGSPLKNPFGNAGL	435	460		48.24	49.59	50.54	51.05		45.75	49.95	52.67	53.14
																	QGCMDKGKELSGLGSPLKNPFGNAGLL	435	461		49.81	50.19	50.79	50.94		45	49.52	51.65	51.62
																	CMDKGKELSGLGSPLKNPFGNAGLL	437	461		49.47	48.88	49.86	50.09		45.24	50.19	51.47	51.25
																	DKGKELSGLGSPLKNPFGNAGL	439	460		56.5	58.1	58.86	58.79		54.08	59.41	60.54	60.14
																	DKGKELSGLGSPLKNPFGNAGLL	439	461		56.75	56.9	56.95	57.09		51.63	56.8	58.88	58.92
																	LGSPLKNPFGNAGLL	447	461		59.82	59.86	60.38	60.49		51.57	59.05	60.93	62.46
																	LGSPLKNPFGNAGLLLGEAGKQ	447	468		52.96	53.31	53.16	53.48		48.7	53.1	55.26	54.7
																	LLGEAGKQ	461	468		59.41	62.67	63.03	61.86		60.83	64.21	65.22	64.94
																	LGEAGKQ	462	468		61.95	66.65	65.81	65.92		63.17	65.25	67.5	67.04
																	LLGEAGKQLRRRAGLGSGL	461	479		61.78	60.81	61.73	61.75		53.42	57.8	57.05	64.93
																	LGEAGKQLRRRAGLGSG	462	478		54.74	53.76	54.31	53.72		40.74	48.86	48.58	46.33
																	LGEAGKQLRRRAGLGSGLS	462	480		56.82	56.05	56.03	55.28		41.11	50.25	52.9	51.44
																	LGEAGKQLRRRAGLGSGLSLSG	462	483		55.93	55.9	56.25	56.13		47.66	55.53	57.99	58.55
																	LRRRAGLGSGLSL	469	481		52.38	52.09	52.55	53.1		54.44	55.61	57.09	57.58
																	LSGLVHPEL	481	489		6.22	9.95	20.02	27.88		6.12	8.68	21.34	26.4
																	SLSGLVHPELSRSGEL	480	495		11.04	16.19	24.11	28.2		11.46	15.54	24.46	30.09
																	AVRALEQF	496	503		0.88	1.57	2.32	1.77		0.15	0	0	0
																	FATVVEA	503	509		0.75	0.77	2.09	4.22		0.38	0.67	0.74	3.15
																	FATVVEAKLIKHKKGIVNEQ	503	522		7.37	11.96	17.27	24.42		7.55	12.02	16.26	24.05
																	ATVVEAKLIKHKKGIVNEQ	504	522		7.98	13.86	19.67	26.15		8.78	13.87	18.67
																	IKHKKGIVNEQFL	512	524		12.67	20.72	27.32	35.33		12.08	19.42	27.75	35.96
																	FLLQRLAD	523	530		1.33	0.8	0.64	1.02		0	0	0	0
																	FLLQRLADG	523	531		0.55	0.63	1.01	1.12		0	0	0	0
																	FLLQRLADGA	523	532		0.14	0.44	0.51	0.31		0	0	0	0
																	LQRLADGA	525	532		2.34	1.99	2.45	2.39		1.78	1.45	1.3	1.8
																	LLQRLADGAIDL	524	535		1.32	1.39	1.09	1.06		0	0	0	0
																	ADGAIDL	529	535		1.06	0.64	0.66	0.94		0.92	1.5	0.06	0.31
																	VVVLSRASRSLSEGHPTAQHEKM	539	561		3.91	4.35	7.18	9.25		4.08	5.09	7.39	9.57
																	VVLSRASRSLSEGHPTAQHEKM	540	561		4.96	5.76	8.98	11.79		4.26	5.33	8.38	11.17
																	VLSRASRSLSEGHPTAQHEKM	541	561		3.02	5.06	8.22	10.12		6.18	6.76	10.33	12.77
																	LSRASRSLSEGHPTAQHEKM	542	561		5.31	6.56	9.77	13.15		5.82	7.43	10.7	10.5
																	SRASRSLSEGHPTAQHEKM	543	561		7.18	8.17	12.07	15.69		6.62	7.89	10.23	14.34
																	SRSLSEGHPTAQHEKM	546	561		8.03	9.66	14.13	18.45		8.38	9.68	12.96	16.05
																	AAARIREGM	570	578		3.38	3.21	3.03	3.57		2.27	1.9	1.92	1.46
																	AARIREGM	571	578		3.29	3.19	3.85	4.08		2.45	2.42	2.05	2.3
																	AALQSDPWQQEL	579	590		13.9	28.12	41.65	46.26		15.57	27.67	41.88	47.4
																	ALQSDPWQQEL	580	590		16.59	30.52	47.21	51.8		16.45	29.26	48.16	52.84
																	LQSDPWQQEL	581	590		14.67	26.78	41.62	45.47		14.43	26.37	39.95	45.33
																	QSDPWQQEL	582	590		10.35	25.46	43.4	49.34		9.08	23.23	43.11	50.94
																	YRNFKSISKA	591	600		2.88	2.68	3.14	4.78		0.63	0.16	0.14	0.49
																	YRNFKSISKAL	591	601		1.99	1.74	1.67	2.56		1.58	1.08	1.33	2.08
																	KALVERGGVVTSNPLGF	599	615		5.5	9.56	14.66	28.47		6.83	9.17	13.21	24.11
																	VERGGVVTSNPLGF	602	615		8.77	11.69	17.54	29.73		7.71	10.31	14.77	24.72
																	RGGVVTSNPLGF	604	615		10.35	13.7	19.24	31.61		8.98	12.47	19.25	32.67

## Sheet: Figure S6
	Experiment comparing low versus high salt (osmolyte) deuteration
	Relative Percent Deuterium Incorporation																																			Difference in Deuterium Uptake (Da): ALL DATA
																																										VLCAD WT 500mM KCl solution - VLCAD WT 200mM KCl solution						VLCAD WT 200mM Lipo - VLCAD WT 200mM KCl solution
						WT VLCAD 200mM KCl solution					WT VLCAD 500mM KCl solution					WT VLCAD 200mM KCl Lipo					WT VLCAD 500mM KCl Lipo
	Sequence	Start	End	Length		0.167	1	10	60		0.167	1	10	60		0.167	1	10	60		0.167	1	10	60												Sequence	Start	End		Range		0.167	1	10	60			0.167	1
	GHHHHHHHHHHSSGHIDDDDKHMAGGAAQL	-22	7	30		27.75	27.03	28.44	28.06		28.07	27.85	27.7	27.6		27.38	28	28.68	28.51																	GHHHHHHHHHHSSGHIDDDDKHMAGGAAQL	-22	7	-	-22-7		0.0927	0.2379	-0.2131	-0.1338			-0.1066	0.2818
	ALDKSDSHPSDALTRKKPAKAESKS	8	32	25		56.93	58.04	58.23	59.6		56.22	57.74	58.77	58.34		57.68	59	59.61	59.15		56.22	57.18	58.59	59.15												ALDKSDSHPSDALTRKKPAKAESKS	8	32	-	8-32		-0.1551	-0.0656	0.1187	-0.2778			0.1662	0.2116
	ALDKSDSHPSDALTRKKPAKAESKSF	8	33	26		50.54	52.08	54.53	55.31		50.79	52.8	55.02	56.13		50.66	53.83	55.96	55.95		51.86	53.57	56.35	56.17												ALDKSDSHPSDALTRKKPAKAESKSF	8	33	-	8-33		0.0563	0.1659	0.1116	0.1899			0.0257	0.402
	ALDKSDSHPSDALTRKKPAKAESKSFA	8	34	27		47.07	48.86	51.22	53.7		47.06	49.18	52.13	53.4		46.69	50	52.76	53.01		49.22	49.85	53.78	55.84												ALDKSDSHPSDALTRKKPAKAESKSFA	8	34	-	8-34		-0.0046	0.0759	0.2187	-0.0726			-0.0931	0.2742
	DKSDSHPSDALTRKKPAKAESKS	10	32	23		56.04	57.4	57.76	58.73		56.29	57.3	58.81	58.06		55.77	58.21	58.8	58.61		57.87	58.85	59.81	60.18												DKSDSHPSDALTRKKPAKAESKS	10	32	-	10-32		0.0512	-0.0198	0.2091	-0.1332			-0.0539	0.1611
	DKSDSHPSDALTRKKPAKAESKSF	10	33	24		50.47	51.99	54.9	56.01		50.44	52.94	55.87	55.3		49.85	53.56	55.93	55.43		51.8	53.39	56.46	57.09												DKSDSHPSDALTRKKPAKAESKSF	10	33	-	10-33		-0.0051	0.1979	0.2035	-0.149			-0.1296	0.3287
	ALDKSDSHPSDALTRKKPAKAESKSFAVG	8	36	29		41.76	43.59	46.87	49.69		41.82	43.94	47.11	49.63		41.1	44.12	47.41	48.52		43.22	44.31	48.52	51.83												ALDKSDSHPSDALTRKKPAKAESKSFAVG	8	36	-	8-36		0.0158	0.0907	0.0623	-0.0168			-0.1711	0.1372
	ALDKSDSHPSDALTRKKPAKAESKSFAVGM	8	37	30		39.7	40.92	44.4	48.1		38.86	41.91	44.87	47.28		38.82	41.98	45.02	46.33		40.84	41.76	45.83	47.63												ALDKSDSHPSDALTRKKPAKAESKSFAVGM	8	37	-	8-37		-0.225	0.2649	0.1273	-0.2204			-0.2372	0.2847
	DKSDSHPSDALTRKKPAKAESKSFAVGM	10	37	28		39	40.4	44.5	47.81		38.18	40.59	44.08	47.29		38.5	41.15	44.13	45.63		40.16	41.34	45.54	48.41												DKSDSHPSDALTRKKPAKAESKSFAVGM	10	37	-	10-37		-0.204	0.0471	-0.1049	-0.1291			-0.124	0.1859
	ALTRKKPAKAESKSF	19	33	15		56.63	60.18	63.76	65.65		56.28	59.8	63.38	64.85		55.8	61.36	64.64	64.54		58.44	61.95	68.24	69.48												ALTRKKPAKAESKSF	19	33	-	19-33		-0.0466	-0.0488	-0.0491	-0.1039			-0.1085	0.1537
	VGMFKGQLTTD	35	45	11		21.7	27	36.08	47.24		23.08	27.82	36.57	47.76		18.19	23.83	30.51	37.08		20.21	25.23	31.11	39.5												VGMFKGQLTTD	35	45	-	35-45		0.1374	0.0827	0.0494	0.0518			-0.3509	-0.3163
	MFKGQLTTD	37	45	9		24.81	32.06	41.85	53.39		26.66	31.94	43.72	52.78		21.31	27.86	36.55	43.29		22.93	29.75	37.29	46.88												MFKGQLTTD	37	45	-	37-45		0.1481	-0.0092	0.1494	-0.049			-0.28	-0.336
	FKGQLTTD	38	45	8		31.82	39.6	50.46	61.93		32.15	39.09	49.87	60.76		26.37	35.27	45.55	51.12		30.3	37.94	46.46	54.2												FKGQLTTD	38	45	-	38-45		0.0226	-0.0356	-0.0413	-0.0816			-0.3818	-0.3028
	FKGQLTTDQVFPYPSVL	38	54	17		25.81	34.56	46.55	57.26		26.08	33.71	46.3	55.3		21.85	31.27	42.28	50.85		25.58	33.86	43.43	52.15												FKGQLTTDQVFPYPSVL	38	54	-	38-54		0.0371	-0.1196	-0.0348	-0.2747			-0.5552	-0.4612
	KGQLTTDQVFPYPSVL	39	54	16		27.17	35.89	47.17	55.36		28.89	35.93	48.9	55.71		25.19	35.56	46.53	54.22		26.43	34.46	46.05	54.6												KGQLTTDQVFPYPSVL	39	54	-	39-54		0.2237	0.0058	0.2248	0.0455			-0.2572	-0.0419
	TTDQVFPYPSVL	43	54	12		23.14	31.33	39.95	48.68		24.96	32.13	40.41	46.98		22.04	31.2	39.94	47.54		25.01	31.78	41.75	48.85												TTDQVFPYPSVL	43	54	-	43-54		0.1634	0.0714	0.0407	-0.1528			-0.0988	-0.0124
	DQVFPYPSVL	45	54	10		29.03	36.87	45.23	55.33		31.33	36.11	46.85	56.05		27.86	37.74	45.16	55.6		29.11	35.57	45.85	53.61												DQVFPYPSVL	45	54	-	45-54		0.1606	-0.0531	0.1136	0.0504			-0.0823	0.0612
	QVFPYPSVL	46	54	9		33.48	43.19	51.04	57.64		36.67	43.4	51.59	57.51		32.11	42.85	50.04	56.87		34.58	43.32	51.14	58.01												QVFPYPSVL	46	54	-	46-54		0.1914	0.0125	0.0334	-0.0077			-0.0823	-0.0202
	NEEQTQF	55	61	7		11.43	18.3	30.53	46.01		12.03	18.06	35.02	51.07		9.52	17.53	29.74	46.87		9.02	15.08	28.95	42.25												NEEQTQF	55	61	-	55-61		0.0362	-0.0144	0.2697	0.3037			-0.1148	-0.0462
	LKELVEPVSRF	62	72	11		1.11	2.86	9.46	9.25		1.87	3.3	9.19	11.85		1.56	3.09	8.58	12.29		1.08	3.49	8.77	8.52												LKELVEPVSRF	62	72	-	62-72		0.0685	0.0396	-0.0244	0.2337			0.0406	0.0203
	FEEVNDPAKNDA	73	84	12		6.96	9.37	14.91	17.33		7.19	8.55	15.26	17.99		5.8	7.53	13.36	16.49		4.81	7.8	14.5	16.34												FEEVNDPAKNDA	73	84	-	73-84		0.0229	-0.0826	0.0352	0.0661			-0.1163	-0.1843
	FEEVNDPAKNDAL	73	85	13		8.23	10.12	13.4	15.55		8.23	10.21	14	17.12		5.04	7.5	11.55	13.98		6.12	7.96	13.35	14.52												FEEVNDPAKNDAL	73	85	-	73-85		-0.0002	0.0103	0.0657	0.1722			-0.3505	-0.2876
	FEEVNDPAKNDALE	73	86	14		7.63	9.54	13.22	15.32		8.05	9.99	12.87	15.8		5.9	7.34	11.31	13.64		5.78	7.78	12.71	14.2												FEEVNDPAKNDALE	73	86	-	73-86		0.0506	0.053	-0.0421	0.0571			-0.2084	-0.2651
	FEEVNDPAKNDALEM	73	87	15		7	9.03	11.25	13.3		7.35	9.53	11.78	14.3		4.47	6.23	9.44	11.44		4.97	6.62	11.18	12.56												FEEVNDPAKNDALEM	73	87	-	73-87		0.0445	0.0645	0.0689	0.1298			-0.3295	-0.3649
	VEETTWQGL	88	96	9		19.17	20.77	29.79	39.4		18.32	21.07	32.52	41.82		17.66	21	28.92	38.97		17.58	19.03	31.55	37.08												VEETTWQGL	88	96	-	88-96		-0.0682	0.0246	0.2182	0.1936			-0.1204	0.0183
	VEETTWQGLKE	88	98	11		15.71	17.06	29.5	38.61		15.76	18.53	30.8	40.12		14.44	17	28.19	40.17		14.99	16.46	30.39	41.54												VEETTWQGLKE	88	98	-	88-98		0.0042	0.1464	0.129	0.1506			-0.1269	-0.0058
	MVEETTWQGLKELGA	87	101	15		12.6	15.01	25.42	36.8		12.85	15.49	27.8	38.38		11.3	12.42	24.47	38.41		11.42	13.42	26.74	39.93												MVEETTWQGLKELGA	87	101	-	87-101		0.0351	0.0684	0.3325	0.2216			-0.1824	-0.3615
	MVEETTWQGLKELGAF	87	102	16		10.38	12.19	23.27	35.76		10.17	11.49	24.7	36.07		9.7	11.53	22.41	36.26		10.56	12.53	24.31	36.47												MVEETTWQGLKELGAF	87	102	-	87-102		-0.0308	-0.1042	0.2135	0.047			-0.1007	-0.0983
	VEETTWQGLKELGA	88	101	14		9.04	10.92	19.86	28.07		8.92	10.51	21.13	27.81		8.08	10.15	18.91	27.75		9.64	10.72	22.25	28.37												VEETTWQGLKELGA	88	101	-	88-101		-0.0166	-0.0533	0.1659	-0.0341			-0.1247	-0.0991
	VEETTWQGLKELGAF	88	102	15		8.97	9.82	19.22	27.7		7.62	10.13	20.78	28.81		7.31	9.43	17.78	28.6		10.04	11.54	23.22	30.07												VEETTWQGLKELGAF	88	102	-	88-102		-0.1891	0.0433	0.2175	0.1551			-0.2332	-0.0544
	ETTWQGLKELGA	90	101	12		4.01	5.09	17.2	28.36		4.31	5.69	19.91	29.6		3.49	5.13	15.07	28.75		2.82	4.96	18.41	29.99												ETTWQGLKELGA	90	101	-	90-101		0.0337	0.0665	0.299	0.1359			-0.0565	0.0043
	ETTWQGLKELGAF	90	102	13		2.89	3.61	14.28	27.06		2.53	3.53	16.39	26.14		2.24	3.77	14.42	27.21		2.08	3.98	17.2	28.5												ETTWQGLKELGAF	90	102	-	90-102		-0.0428	-0.0096	0.2522	-0.1104			-0.0782	0.019
	TTWQGLKELGA	91	101	11		7.31	10.34	14.85	26.23		7.42	10.04	17.65	27.33		4.36	6.39	12.87	25.86		3.77	5.1	14.95	24.73												TTWQGLKELGA	91	101	-	91-101		0.0104	-0.0293	0.2804	0.1093			-0.2951	-0.3952
	TTWQGLKELGAF	91	102	12		4.98	6.5	12.11	23.54		4.93	7.06	14.92	25.25		1.99	3.34	10.01	23.55		2.49	4.52	13.68	23.85												TTWQGLKELGAF	91	102	-	91-102		-0.0065	0.0624	0.3086	0.1874			-0.3291	-0.3467
	FGLQVPSE	102	109	8		29.63	36.13	39.82	41.12		29.79	36.12	40.15	40.65		28.55	37.03	40.65	40.27		27.83	33.91	39.92	39.66												FGLQVPSE	102	109	-	102-109		0.0097	-0.0003	0.0201	-0.028			-0.0648	0.0544
	FGLQVPSEL	102	110	9		19.18	23.69	26.83	28.35		19.15	23.71	26.08	27.72		17.49	23.86	26.1	26.37		19.85	24.26	28.12	28.08												FGLQVPSEL	102	110	-	102-110		-0.0021	0.0014	-0.0525	-0.044			-0.118	0.0118
	GLQVPSEL	103	110	8		28.49	35.62	39.99	41.93		28.31	35.4	39.61	40.03		28.06	36.69	40	39.75		27.28	34	39.79	40.99												GLQVPSEL	103	110	-	103-110		-0.0105	-0.0131	-0.0226	-0.114			-0.0255	0.0643
	FGLQVPSELGGVG	102	114	13		13.13	18.47	21.14	26.05		13.55	17.44	21.7	25.36		14.03	17.96	21.84	25.75		14.14	17.1	22.23	27.95												FGLQVPSELGGVG	102	114	-	102-114		0.0453	-0.1133	0.0616	-0.0762			0.0988	-0.0557
	FGLQVPSELGGVGL	102	115	14		11.25	14.43	18.16	22		10.85	15.03	18.24	21.56		9.85	14.24	16.64	20.47		12.41	15.12	19.12	22.82												FGLQVPSELGGVGL	102	115	-	102-115		-0.048	0.071	0.0096	-0.052			-0.1683	-0.0234
	GLQVPSELGGVGL	103	115	13		12.25	16.04	19.63	23.69		11.95	16	19.72	23.29		11.97	16.62	19.91	23.74		12.84	16.27	20.54	24.75												GLQVPSELGGVGL	103	115	-	103-115		-0.0327	-0.004	0.0102	-0.0433			-0.0307	0.0636
	FGLQVPSELGGVGLCNTQ	102	119	18		11.27	15.86	23.46	30.34		10.75	15.95	24.29	29.69		10.42	16.09	24.3	29.35		11.3	16.76	25.24	30.52												FGLQVPSELGGVGLCNTQ	102	119	-	102-119		-0.0831	0.0151	0.1331	-0.1041			-0.1364	0.0365
	GLQVPSELGGVGLCNTQ	103	119	17		11.65	17.56	25.18	31.71		11.62	16.53	25.86	31		11.87	18.3	26.03	31.44		12.71	18.3	27.51	33.58												GLQVPSELGGVGLCNTQ	103	119	-	103-119		-0.004	-0.1545	0.1014	-0.1075			0.0332	0.1117
	GLQVPSELGGVGLCNTQY	103	120	18		11.18	15.92	24.27	30.65		9.79	15.58	22.98	29.41		10.64	16.7	25.35	30.53		11.48	16.76	24.48	31.53												GLQVPSELGGVGLCNTQY	103	120	-	103-120		-0.2231	-0.0544	-0.206	-0.1984			-0.0856	0.1249
	LGGVGLCNTQY	110	120	11		3.99	7.77	17.79	22.15		4.17	8.02	17.93	21.63		3.89	9.39	17.82	22.57		3.75	7.99	17.73	22.22												LGGVGLCNTQY	110	120	-	110-120		0.0173	0.0255	0.0143	-0.0521			-0.0101	0.1622
	GGVGLCNTQY	111	120	10		4.09	7.04	16.98	21.53		3.76	7.9	18.12	21.39		3.36	8.12	17.1	21.15		2.57	6.96	17.19	20.99												GGVGLCNTQY	111	120	-	111-120		-0.0297	0.077	0.1024	-0.0121			-0.0657	0.097
	CNTQYARL	116	123	8		4.21	6.63	10.85	16.39		4.27	6.09	12.09	15.84		4.3	6.82	12.22	14.93		3.12	5.04	11.23	13.83												CNTQYARL	116	123	-	116-123		0.0046	-0.0378	0.0868	-0.0384			0.0065	0.0132
	VEIVGMHDLGVG	124	135	12		3.2	4.65	6.67	9.42		3.41	5.22	7.14	10.56		2.62	3.66	5.43	8.04		1.83	3.09	5.4	7.72												VEIVGMHDLGVG	124	135	-	124-135		0.0226	0.0621	0.0513	0.1254			-0.0644	-0.1098
	IVGMHDLGVG	126	135	10		3.88	5.16	6.73	9.72		4.52	6.48	7.79	11.64		2.7	4.18	5.05	9.84		2.02	3.18	5.3	8.1												IVGMHDLGVG	126	135	-	126-135		0.0575	0.1193	0.0953	0.1725			-0.1069	-0.0877
	VEIVGMHDLGVGITL	124	138	15		2.51	1.83	3.54	6.35		1.18	1	2.57	6.04		0.5	1	2.69	5.5		1.37	0.74	2.92	4.17												VEIVGMHDLGVGITL	124	138	-	124-138		-0.1868	-0.1165	-0.1366	-0.0431			-0.2823	-0.1167
	HDLGVGITL	130	138	9		3.37	2.81	2.94	6.18		2.33	2.55	4	6.73		1.68	3.1	2.54	6.16		1.51	2.04	4.19	6.09												HDLGVGITL	130	138	-	130-138		-0.083	-0.0208	0.0854	0.0435			-0.1352	0.023
	HDLGVGITLGA	130	140	11		1.76	2.11	2.47	6.29		1.33	1.38	3.7	6.08		2.9	4.4	4.91	7.99		2.29	2.67	4.25	5.68												HDLGVGITLGA	130	140	-	130-140		-0.0433	-0.0736	0.1232	-0.0213			0.1138	0.2289
	VEIVGMHDLGVGITLGAHQSIGFKG	124	148	25		1.45	1.79	2.64	4.64		1.16	1.14	2.09	5.96		1.31	1.39	1.94	5.48		1.1	0.9	2.12	2.99												VEIVGMHDLGVGITLGAHQSIGFKG	124	148	-	124-148		-0.0705	-0.1574	-0.1338	0.3161			-0.0338	-0.0975
	VEIVGMHDLGVGITLGAHQSIGFKGILL	124	151	28		0.81	0.77	2	4.31		1.03	0.82	2.1	5.27		0.95	1.04	2.02	5.89		1.51	1.4	2.57	3.55												VEIVGMHDLGVGITLGAHQSIGFKGILL	124	151	-	124-151		0.0592	0.0145	0.0259	0.26			0.0371	0.0731
	HDLGVGITLGAHQSIGFKG	130	148	19		2.59	2.74	3.3	6.25		2.52	2.53	3.06	6.29		2.12	2.39	2.82	6.43		1.88	2.09	2.95	4												HDLGVGITLGAHQSIGFKG	130	148	-	130-148		-0.0132	-0.0383	-0.043	0.0079			-0.0841	-0.0641
	HDLGVGITLGAHQSIGFKGILL	130	151	22		1.79	1.7	2.51	4.86		1.54	1.48	2.26	5.35		1.49	1.45	2.45	6.13		1.05	1.68	1.9	2.79												HDLGVGITLGAHQSIGFKGILL	130	151	-	130-151		-0.0516	-0.0462	-0.0528	0.103			-0.0624	-0.0513
	ITLGAHQSIGF	136	146	11		5.75	6.52	6.07	9.25		5.21	7.05	6.52	9.54		2.03	2.45	3.52	6.8		3.12	2.92	4.66	5.51												ITLGAHQSIGF	136	146	-	136-146		-0.0543	0.0528	0.0452	0.0289			-0.3724	-0.4068
	ITLGAHQSIGFKG	136	148	13		5.44	6.5	7.67	10.26		5.27	7.49	7.28	10.47		2.84	2.89	4.69	9.1		4.78	4.75	5.03	5.48												ITLGAHQSIGFKG	136	148	-	136-148		-0.0206	0.1187	-0.0474	0.0256			-0.312	-0.4338
	TLGAHQSIGFKG	137	148	12		4.82	5.29	5.04	8.07		4.3	4.91	3.78	7.96		2.61	2.71	3	6.98		2.3	2.48	2.99	5.09												TLGAHQSIGFKG	137	148	-	137-148		-0.0569	-0.0413	-0.1387	-0.0122			-0.2433	-0.283
	ITLGAHQSIGFKGIL	136	150	15		4.86	5.44	5.54	8.07		4.34	6.03	5.92	8.57		2.73	2.84	3.31	6.66		1.97	2	2.52	3.4												ITLGAHQSIGFKGIL	136	150	-	136-150		-0.073	0.0836	0.0532	0.0709			-0.2987	-0.3637
	LGAHQSIGFKG	138	148	11		4.41	5.15	4.91	9.15		4.96	3.71	5.4	9.46		2.57	3.05	3.34	7.1		2.58	2.97	3.9	5.27												LGAHQSIGFKG	138	148	-	138-148		0.055	-0.1439	0.0486	0.0317			-0.1841	-0.2099
	ITLGAHQSIGFKGILL	136	151	16		3.14	3.78	4.54	8.57		2.99	3.87	4.22	8.09		1.58	1.94	2.12	8.23		1.99	1.81	2.45	5.12												ITLGAHQSIGFKGILL	136	151	-	136-151		-0.0217	0.0145	-0.0475	-0.0722			-0.234	-0.2753
	HQSIGFKG	141	148	8		3.8	4.18	3.97	9.82		2.49	3.99	4.37	9.19		2.32	2.02	2.29	8.83		1.81	1.93	3.94	2.59												HQSIGFKG	141	148	-	141-148		-0.0915	-0.0131	0.0276	-0.0448			-0.1035	-0.1508
	GAHQSIGFKGILL	139	151	13		2.5	2.47	3.25	8.81		1.88	1.84	2.97	7.68		1.89	1.86	2.52	8.77		0.89	0.93	2.72	5.38												GAHQSIGFKGILL	139	151	-	139-151		-0.0741	-0.0751	-0.0332	-0.1351			-0.0735	-0.0739
	HQSIGFKGILL	141	151	11		2.36	3.28	3.71	9.59		2.95	3.41	4.25	8.71		1.44	2.43	3.75	10.2		2.3	2.34	2.88	8.14												HQSIGFKGILL	141	151	-	141-151		0.0589	0.0123	0.0539	-0.0881			-0.0921	-0.0851
	FGTKAQKEKYLPKL	152	165	14		7.43	10.51	15.07	17.31		7.65	10.49	15.2	16.85		7.02	10.57	14.57	16.59		7.64	10.66	15.37	17.29												FGTKAQKEKYLPKL	152	165	-	152-165		0.0264	-0.002	0.0156	-0.0549			-0.0492	0.0068
	FGTKAQKEKYLPKLASGE	152	169	18		8.78	11.16	14.21	17.86		8.32	10.47	15.01	18.47		7.52	9.93	13.92	17.11		8.17	10.55	15.36	18.46												FGTKAQKEKYLPKLASGE	152	169	-	152-169		-0.0737	-0.1113	0.1281	0.0986			-0.2018	-0.1967
	FGTKAQKEKYLPKLASGETVAA	152	173	22		7.85	9.88	13.28	16.22		7.25	9.55	13.61	17.34		7.54	10.07	12.78	16.12		7.19	9.37	13.36	16.29												FGTKAQKEKYLPKLASGETVAA	152	173	-	152-173		-0.1187	-0.0662	0.067	0.2235			-0.0615	0.0363
	FGTKAQKEKYLPKLASGETVAAF	152	174	23		6.37	8.58	11.71	14.76		6.07	8.63	12	15.25		5.98	8.43	10.94	14.27		6.66	8.53	12.85	15.26												FGTKAQKEKYLPKLASGETVAAF	152	174	-	152-174		-0.0622	0.0105	0.0604	0.103			-0.0802	-0.0332
	FCLTEPSSGSD	174	184	11		14.53	18.28	32.06	37.32		13.6	17.56	32.75	36.55		12.63	17.64	31.74	36.92		13.2	17.42	34	39.13												FCLTEPSSGSD	174	184	-	174-184		-0.0838	-0.0646	0.0624	-0.0695			-0.1713	-0.058
	FCLTEPSSGSDA	174	185	12		13.58	17.07	28.2	32.46		12.77	17.62	28.56	32.42		11.68	17.63	28.24	31.66		13.22	18.27	31.62	36.1												FCLTEPSSGSDA	174	185	-	174-185		-0.0819	0.0556	0.0358	-0.0048			-0.1902	0.056
	FCLTEPSSGSDAAS	174	187	14		14.33	20.16	36.65	44.95		14.55	20.82	37.35	45.13		13.45	21.51	38.01	45.24		14.73	20.21	39.75	44.99												FCLTEPSSGSDAAS	174	187	-	174-187		0.0264	0.0785	0.0838	0.0209			-0.1055	0.1619
	CLTEPSSGSDAAS	175	187	13		15.82	21.02	36.35	44.44		15.53	21.13	37.49	45.21		13.23	20.35	37.69	44.19		14.95	22.03	40.24	45.84												CLTEPSSGSDAAS	175	187	-	175-187		-0.0318	0.0126	0.1248	0.0849			-0.2845	-0.0731
	LTEPSSGSDAAS	176	187	12		20.05	27.57	48.42	58.65		20.29	27.26	49.23	58.12		19.04	28.78	49.93	59.26		19.48	28.33	51.39	60.9												LTEPSSGSDAAS	176	187	-	176-187		0.0233	-0.0312	0.0815	-0.0526			-0.1012	0.1209
	CLTEPSSGSDAASIRTSAVPSPCGKY	175	200	26		15.79	19.84	30.42	39.32		15.16	20.31	31.26	39.64		15.1	21.52	32.42	39.93		16.19	21.12	33.23	43.44												CLTEPSSGSDAASIRTSAVPSPCGKY	175	200	-	175-200		-0.139	0.104	0.1854	0.0691			-0.1532	0.3701
	LTEPSSGSDAASIRTSAVPSPCGKY	176	200	25		16.56	20.88	32.11	41.45		16.14	21.39	32.46	41.37		15.49	21.84	33.38	42.04		17.4	22.64	35.89	45.39												LTEPSSGSDAASIRTSAVPSPCGKY	176	200	-	176-200		-0.0884	0.107	0.0752	-0.0167			-0.2247	0.2017
	AASIRTSAVPSPCGKY	185	200	16		16.55	20.91	28.37	38.29		16.87	20.77	29.84	38.45		15.74	20.42	28.55	37.9		16.23	20.18	29.37	39.47												AASIRTSAVPSPCGKY	185	200	-	185-200		0.0412	-0.0183	0.1917	0.0204			-0.1053	-0.0639
	ASIRTSAVPSPCGKY	186	200	15		17.43	20.45	26.44	35.3		16.99	20.66	26.43	34.74		16.1	20.24	25.67	34.22		18.12	21.79	27.7	36.69												ASIRTSAVPSPCGKY	186	200	-	186-200		-0.0526	0.0255	-0.0012	-0.0676			-0.1594	-0.0251
	IRTSAVPSPCGKY	188	200	13		17.13	20.92	24.23	31.18		17.28	20.91	25.07	31.12		16.47	20.67	24.49	30.11		18.19	21.3	26.54	32.65												IRTSAVPSPCGKY	188	200	-	188-200		0.0155	-0.0017	0.084	-0.0058			-0.0654	-0.0256
	SAVPSPCGKY	191	200	10		24.37	30.33	34.53	44.67		25.04	29.55	36.3	44.28		23.44	29.71	35.42	44.03		24.28	30.02	36.67	45.53												SAVPSPCGKY	191	200	-	191-200		0.0474	-0.0548	0.124	-0.0267			-0.0647	-0.0435
	PSPCGKY	194	200	7		33.09	43.48	49.41	60.97		34.23	41.75	50.83	61.72		32.1	42.59	51.26	59.15		34.82	43.06	52.68	65.34												PSPCGKY	194	200	-	194-200		0.0455	-0.0692	0.0568	0.0299			-0.0397	-0.0357
	YTLNGSKL	201	208	8		3.91	5.82	13.17	15.37		3.77	5.62	12.63	15.48		3.03	4.72	11.56	14.33		2.99	5.97	12.83	14.55												YTLNGSKL	201	208	-	201-208		-0.0097	-0.0138	-0.0378	0.0074			-0.0612	-0.077
	AKTPVTDPATG	223	233	11		39.4	46.91	51.47	58.55		39.34	47.4	50.41	58.18		38.14	46.45	51.59	58.51		37.45	47.29	51.71	58.98												AKTPVTDPATG	223	233	-	223-233		-0.0046	0.0388	-0.0847	-0.0297			-0.1007	-0.0373
	AKTPVTDPATGA	223	234	12		37.18	46.84	51.05	57.61		37.52	46.5	50.46	56.28		36.05	46.92	50.86	57.47		36.57	0	55.12	59.06												AKTPVTDPATGA	223	234	-	223-234		0.0308	-0.0304	-0.0528	-0.1201			-0.1016	0.0071
	AKTPVTDPATGAVKE	223	237	15		39.95	55.42	59.67	65.14		40.09	54.94	59.61	64.11		38.43	54.82	60.91	65.05		37.4	54.07	60.47	65.57												AKTPVTDPATGAVKE	223	237	-	223-237		0.0159	-0.0579	-0.007	-0.1239			-0.1834	-0.0712
	TVFAKTPVTDPATGAVKEKITA	220	241	22		28.13	37.38	42.26	47.64		28.56	37.49	41.87	46.66		27.9	38.51	43.36	48.69		26.39	36.85	41.94	48.61												TVFAKTPVTDPATGAVKEKITA	220	241	-	220-241		0.082	0.0195	-0.074	-0.1864			-0.0445	0.2137
	TVFAKTPVTDPATGAVKEKITAF	220	242	23		26.86	35.23	40.07	45.24		27	35.65	39.78	45		26.47	36.22	41.12	46.19		24.9	34.98	40.09	44.83												TVFAKTPVTDPATGAVKEKITAF	220	242	-	220-242		0.0261	0.083	-0.0575	-0.0485			-0.0788	0.1974
	AKTPVTDPATGAVKEKITA	223	241	19		36.81	47.63	52.64	58.93		36.85	47.63	52.45	57.79		36.14	47.63	53.15	58.85		34.96	46.8	52.31	58.57												AKTPVTDPATGAVKEKITA	223	241	-	223-241		0.0055	-0.0011	-0.031	-0.1826			-0.1074	-0.0008
	AKTPVTDPATGAVKEKITAF	223	242	20		33.97	43.86	48.86	54.56		34.64	44.23	48.74	54.51		33.5	44.8	49.61	54.66		33.11	44.62	48.94	55.31												AKTPVTDPATGAVKEKITAF	223	242	-	223-242		0.1124	0.0631	-0.0198	-0.0077			-0.0803	0.1589
	PATGAVKEKITA	230	241	12		41.68	55.6	61.28	67.4		42.06	55.61	61.03	66.34		40.08	55.51	61.41	67.16		39.34	54.27	60.9	67.22												PATGAVKEKITA	230	241	-	230-241		0.0381	0.0005	-0.0254	-0.1066			-0.1598	-0.0094
	PATGAVKEKITAF	230	242	13		35.78	48.2	53.18	58.95		36.53	48.32	52.83	57.92		34.94	48.22	53.62	58.67		34.47	48.14	53.81	59.26												PATGAVKEKITAF	230	242	-	230-242		0.0819	0.0129	-0.0377	-0.1139			-0.0927	0.0016
	VKEKITAF	235	242	8		24.37	25.36	28.45	33.16		24.87	25.93	27.34	33.25		24.81	25.02	28.02	32.99		24.13	22.72	25.69	31.85												VKEKITAF	235	242	-	235-242		0.0346	0.0402	-0.078	0.006			0.0304	-0.0235
	FVVERGF	242	248	7		12.41	14.66	20.95	25.42		12.66	14.75	20.78	24.29		12.43	14.55	20.83	25.39		13.96	14.17	21.2	23.94												FVVERGF	242	248	-	242-248		0.0153	0.0049	-0.0103	-0.0678			0.0016	-0.007
	FVVERGFGGITHGPPEKKMGIKASN	242	266	25		11.79	14.97	20.91	26.73		11.49	15.11	22.09	26.92		11.29	14.47	20.86	26.37		12.34	14.78	22.54	28.48												FVVERGFGGITHGPPEKKMGIKASN	242	266	-	242-266		-0.0653	0.0305	0.2587	0.0415			-0.1086	-0.1112
	VVERGFGGITHGPPEKKMGIKASNT	243	267	25		13.79	17.85	24.61	30.73		14.34	17.23	25.65	31.1		13.55	17.98	25.03	30.22		14.24	18.04	26.09	31.78												VVERGFGGITHGPPEKKMGIKASNT	243	267	-	243-267		0.1203	-0.1375	0.229	0.0806			-0.0529	0.0284
	FVVERGFGGITHGPPEKKMGIKASNTAEV	242	270	29		10.84	13.59	19.47	24.07		10.31	13.68	19.8	24.39		9.83	13.43	19.06	23.23		11.69	14.44	20.9	25.48												FVVERGFGGITHGPPEKKMGIKASNTAEV	242	270	-	242-270		-0.1366	0.0211	0.0867	0.0844			-0.2602	-0.0427
	VVERGFGGITHGPPEKKMGIKASNTAE	243	269	27		12.33	15.9	21.64	26.74		12.49	16.11	22.21	27.23		12.03	15.55	21.23	26.33		13.48	16.35	22.97	28												VVERGFGGITHGPPEKKMGIKASNTAE	243	269	-	243-269		0.0385	0.0503	0.1369	0.118			-0.0724	-0.0852
	VVERGFGGITHGPPEKKMGIKASNTAEV	243	270	28		12.33	15.77	21.11	26.76		12.54	15.98	22.13	26.66		11.66	15.25	21.06	26.17		13.65	14.69	21.69	26.7												VVERGFGGITHGPPEKKMGIKASNTAEV	243	270	-	243-270		0.053	0.0531	0.2555	-0.0238			-0.1681	-0.1302
	VERGFGGITHGPPEKKMGIKASNTAE	244	269	26		13.3	15.87	22.12	27.21		12.39	15.87	23.2	27.49		11.83	16.72	21.66	26.66		13.59	16.07	24.4													VERGFGGITHGPPEKKMGIKASNTAE	244	269	-	244-269		-0.2108	-0.0012	0.2471	0.0649			-0.3376	0.1935
	VERGFGGITHGPPEKKMGIKASNTAEV	244	270	27		10.54	15.29	21.28	25.96		10.34	13.69	20.13	25.23		11.05	14.02	19.91	25.61		9.88	13.46	19.86	26.33												VERGFGGITHGPPEKKMGIKASNTAEV	244	270	-	244-270		-0.0489	-0.3835	-0.2762	-0.1748			0.1229	-0.3046
	VERGFGGITHGPPEKKMGIKASNTAEVF	244	271	28		11.12	13.67	19.59	24.95		11.13	13.99	20.09	24.89		10.14	13.94	19.46	24.51		11.47	13.95	21.26	26.52												VERGFGGITHGPPEKKMGIKASNTAEVF	244	271	-	244-271		0.0017	0.0808	0.1247	-0.0166			-0.2449	0.0665
	GGITHGPPEKKMGIKASNTAEV	249	270	22		11.64	15.2	19.11	23.58		11.4	15.19	19.84	24.02		10.13	14.73	17.94	22.95		10.88	14.43	18.82	22.66												GGITHGPPEKKMGIKASNTAEV	249	270	-	249-270		-0.0463	-0.0026	0.1385	0.0834			-0.2872	-0.0904
	VFFDGVRVPSE	270	280	11		8.63	9.23	13.9	25.57		8.67	9.22	15.61	27.86		8.85	9.23	13.79	26.05		9.01	8.96	14.68	24.91												VFFDGVRVPSE	270	280	-	270-280		0.0038	-0.0012	0.1533	0.206			0.02	-0.0004
	FFDGVRVPSE	271	280	10		9.85	10.55	15.02	26.58		8.93	10.47	16.27	27.97		8.75	9.45	13.2	25.83		10.02	9.64	15.84	25.6												FFDGVRVPSE	271	280	-	271-280		-0.0735	-0.0058	0.0997	0.1111			-0.088	-0.0877
	FDGVRVPSE	272	280	9		11.92	12.24	16.38	30.06		11.72	12.11	17.89	31.06		11.08	12.19	17.15	30.09		13.06	13.14	19.86	32.43												FDGVRVPSE	272	280	-	272-280		-0.0144	-0.0085	0.1059	0.0697			-0.0588	-0.0031
	DGVRVPSE	273	280	8		14.58	15.09	19.46	29.97		14.05	14.84	20.32	32.25		14.96	15.45	18.8	31.25		15.09	16.71	20.2	28.86												DGVRVPSE	273	280	-	273-280		-0.0317	-0.0149	0.0517	0.1364			0.0231	0.0214
	FFDGVRVPSENVL	271	283	13		7.25	7.56	11.11	19.91		6.99	7.72	11.81	20.34		6.47	6.56	10.06	19.24		8.64	8.61	12.7	20.51												FFDGVRVPSENVL	271	283	-	271-283		-0.0287	0.0176	0.0765	0.0467			-0.0858	-0.1096
	FDGVRVPSENVL	272	283	12		8.12	8.63	12.16	20.98		8.49	8.91	13.19	22.25		8.79	9.63	12.15	21.65		8.55	8.8	12.9	21.1												FDGVRVPSENVL	272	283	-	272-283		0.0369	0.0276	0.1038	0.1269			0.0664	0.0999
	DGVRVPSENVL	273	283	11		9.48	10.16	12.95	19.45		8.78	9.71	12.97	20.46		8.76	9.27	11.88	19.28		10.53	10.84	14.53	21.05												DGVRVPSENVL	273	283	-	273-283		-0.0629	-0.0407	0.0025	0.0903			-0.0647	-0.0798
	VRVPSENVL	275	283	9		9.44	10.24	12.08	18.33		10.58	11.01	14.15	20.38		9.55	10.48	12.5	18.96		11.18	10.49	14.75	19.16												VRVPSENVL	275	283	-	275-283		0.0801	0.0534	0.1453	0.1438			0.0081	0.0165
	NVLGEVGSGF	281	290	10		17.3	23.03	27.32	34.97		17.1	22.8	26.92	34.48		17.33	23.24	27.18	36.28		17.07	21.91	27.51	33.24												NVLGEVGSGF	281	290	-	281-290		-0.0186	-0.0215	-0.036	-0.0443			0.0022	0.0189
	GEVGSGF	284	290	7		17.17	23.84	29.31	38.58		17.01	24.16	28.93	37.1		17.3	24.03	28.85	39.32		17.57	22.96	28.73	35.43												GEVGSGF	284	290	-	284-290		-0.0095	0.0191	-0.0229	-0.0888			0.0077	0.0115
	HILNNGRF	295	302	8		7.54	12.63	25.22	36.57		6.14	10.37	24.48	35.84		6.37	13.62	27.75	39.23		4.93	8.65	26.33	34.64												HILNNGRF	295	302	-	295-302		-0.0982	-0.1581	-0.0515	-0.0512			-0.082	0.0691
	HILNNGRFGMA	295	305	11		6.32	9.8	18.1	25.96		5.86	9.87	18.49	25.62		5.51	10.69	20.48	27.82		4.77	9.03	21.12	25.4												HILNNGRFGMA	295	305	-	295-305		-0.0461	0.0068	0.0394	-0.0343			-0.0808	0.0885
	AALAGTM	306	312	7		3.86	4.02	4.04	4.17		3.58	3.35	3.29	4.22		2.71	3.28	2.48	3.45		2.65	4.53	3.47	2.51												AALAGTM	306	312	-	306-312		-0.0166	-0.0402	-0.0453	0.0028			-0.069	-0.0443
	AALAGTMRG	306	314	9		6.97	8.05	7.35	8.72		7	6.59	7.73	9.3		7.18	7.18	6.65	7.82		6.32	6.85	7.11	5.6												AALAGTMRG	306	314	-	306-314		0.0026	-0.1167	0.0298	0.0468			0.0168	-0.0692
	AALAGTMRGIIA	306	317	12		3.8	4.48	5.09	6.84		3.49	4.6	6.32	7.72		3.35	3.98	3.47	4.46		3.61	4.08	4.49	4.14												AALAGTMRGIIA	306	317	-	306-317		-0.0334	0.0131	0.135	0.0963			-0.0496	-0.0553
	AGTMRGIIA	309	317	9		4.42	4.91	4.82	5.77		4.58	4.19	5.1	5.82		3.76	4.19	3.94	5.12		3.21	3.87	3.67	3.36												AGTMRGIIA	309	317	-	309-317		0.013	-0.0578	0.0223	0.0037			-0.0524	-0.0576
	AALAGTMRGIIAKAVDHATNRTQF	306	329	24		4.15	6.12	9.96	14.78		3.92	6.59	9.92	14.95		3.72	6.25	9.83	15.63																	AALAGTMRGIIAKAVDHATNRTQF	306	329	-	306-329		-0.0525	0.1083	-0.0098	0.0391			-0.0989	0.0296
	RGIIAKAVDHATNRTQF	313	329	17		5.43	9.53	14.2	21.27		6.34	9.24	15.75	23.09		5.51	8.7	14.76	23.61		5.51	6.28	14.72	21.29												RGIIAKAVDHATNRTQF	313	329	-	313-329		0.145	-0.0469	0.2483	0.291			0.0131	-0.1332
	AALAGTMRGIIAKAVDHATNRTQFGEKIHNFGL	306	338	33		5.45	9.56	13.06	17.22		5.38	9.6	14.16	18.74		5.91	9.38	14.45	19.05		0	0	0	0												AALAGTMRGIIAKAVDHATNRTQFGEKIHNFGL	306	338	-	306-338		-0.0202	0.0118	0.3516	0.4848			0.1469	-0.0597
	IIAKAVDHATNRTQF	315	329	15		7.29	10.88	16.36	24.52		7.59	10.97	18.33	26.41		5.77	10.21	17.2	26.4		6.72	8.91	19.04	23.71												IIAKAVDHATNRTQF	315	329	-	315-329		0.0422	0.0118	0.2751	0.2651			-0.2127	-0.0941
	KAVDHATNRTQF	318	329	12		8.6	13.48	20.68	30.19		8.36	13.08	21.65	32.89		6.7	12.51	20.55	32.15		9.85	12.94	21.8	35.48												KAVDHATNRTQF	318	329	-	318-329		-0.0268	-0.0441	0.1062	0.2969			-0.2091	-0.107
	RGIIAKAVDHATNRTQFGEKIHNFGL	313	338	26		8.33	13.51	18.99	24.03		7.92	13.39	19.15	25.03		7.1	12.18	18.62	25.36																	RGIIAKAVDHATNRTQFGEKIHNFGL	313	338	-	313-338		-0.1027	-0.0323	0.0417	0.2501			-0.307	-0.3338
	IIAKAVDHATNRTQFGEKIHNFGL	315	338	24		8.76	13.77	19.42	23.82		8.43	13.95	19.83	25.12		7.73	13.05	19.35	25.5		8.44	11.04	20.37	22.82												IIAKAVDHATNRTQFGEKIHNFGL	315	338	-	315-338		-0.0759	0.0414	0.0937	0.2973			-0.2387	-0.1661
	AKAVDHATNRTQFGEKIHNFGL	317	338	22		12.29	16.4	20.96	28.29		11.67	14.97	20.58	29.4		10.5	13.42	19.55	27.64		10.81	16.42	22.37	29.83												AKAVDHATNRTQFGEKIHNFGL	317	338	-	317-338		-0.1308	-0.3019	-0.0796	0.2332			-0.3777	-0.6257
	KAVDHATNRTQFGEKIHNFGL	318	338	21		8.74	14.41	20	24.55		9.23	14.77	20.64	26.16		7.97	13.89	20.33	26.16		7.96	11.63	21.16	26.3												KAVDHATNRTQFGEKIHNFGL	318	338	-	318-338		0.0971	0.0724	0.1294	0.3223			-0.1535	-0.1039
	GEKIHNFGL	330	338	9		6.92	11.87	17.45	19.01		6.61	11.7	18.43	19.46		5	10.59	16.44	18.22		4.51	9.15	16.73	15.39												GEKIHNFGL	330	338	-	330-338		-0.0246	-0.0138	0.0788	0.0361			-0.1537	-0.1024
	KLARMVM	342	348	7		1.86	2.32	1.58	1.24		2.38	2.11	1.59	1.73		1.33	2.12	0.48	1.46		0.25	1.23	1.18	0												KLARMVM	342	348	-	342-348		0.0311	-0.0128	0.0005	0.0293			-0.0315	-0.0121
	LQYVTESM	349	356	8		2.47	2.49	2.11	2.29		1.93	2.56	1.75	1.74		1.25	1.37	0.84	1.02		1.61	1.76	1.5	1.48												LQYVTESM	349	356	-	349-356		-0.0375	0.0047	-0.0253	-0.0384			-0.0851	-0.0787
	YMVSANMDQGATDF	358	371	14		15.89	22.15	25.45	28.88		15.34	21.82	25.53	29.44		15.92	22.47	25.27	30.16		15.25	21.37	24.79	24.87												YMVSANMDQGATDF	358	371	-	358-371		-0.0715	-0.0429	0.01	0.0722			0.0044	0.0427
	MVSANMDQGATDF	359	371	13		18.66	25.24	28.33	33.89		18.18	25.86	28.14	33.42		17.6	24.93	27.62	32.61		18.84	25.42	28.46	33.29												MVSANMDQGATDF	359	371	-	359-371		-0.0584	0.0739	-0.0233	-0.056			-0.1278	-0.0368
	VSANMDQGATDF	360	371	12		19.77	26.56	31.33	35.99		20.04	27.68	31.02	34.93		19.54	26.46	29.53	33.99		18.92	26.62	30.66	34.57												VSANMDQGATDF	360	371	-	360-371		0.0298	0.1225	-0.0341	-0.1161			-0.026	-0.0114
	ANMDQGATDF	362	371	10		26.05	35.46	40.16	46.64		25.74	36.04	41.12	46.24		26.5	36.32	40.73	45.35		25.7	35.38	41.53	45.89												ANMDQGATDF	362	371	-	362-371		-0.0277	0.0522	0.0869	-0.0355			0.0406	0.0767
	DQGATDF	365	371	7		37.25	49.6	52.66	53.27		36.62	49.44	53.02	52.65		36.13	49.7	52.76	52.41		34.58	48.19	52.22	52.82												DQGATDF	365	371	-	365-371		-0.0377	-0.0096	0.0218	-0.0369			-0.0669	0.0059
	AAISKIFGSE	375	384	10		0.92	1.11	0.81	1.24		1.5	1.54	1.18	0.97		1.19	1.26	1.03	0.87		2.47	2.59	2.15	1.26												AAISKIFGSE	375	384	-	375-384		0.0514	0.0394	0.0341	-0.0243			0.0235	0.0135
	AAISKIFGSEAA	375	386	12		2.81	2.94	2.4	2.35		1.95	2.41	2	1.83		2.05	2.06	1.54	2.06		1.76	1.96	1.78	1.84												AAISKIFGSEAA	375	386	-	375-386		-0.0944	-0.059	-0.0438	-0.0565			-0.0832	-0.0972
	ISKIFGSE	377	384	8		2.18	2.16	2.26	2.07		1.44	1.65	1.23	1.31		1.72	1.83	1.93	1.4		6.19	5.96	6.47	6.03												ISKIFGSE	377	384	-	377-384		-0.0519	-0.0354	-0.0723	-0.0536			-0.0324	-0.0229
	ISKIFGSEAA	377	386	10		2.41	2.82	2.41	2.07		3.4	3.76	3.63	3.11		2.13	2.35	1.62	2.04		2.74	3.26	3.06	1.93												ISKIFGSEAA	377	386	-	377-386		0.0889	0.0851	0.1099	0.0938			-0.0248	-0.0416
	AAWKVTDE	385	392	8		1.87	2.11	1.97	1.98		0.58	2.03	1.17	0.69		0.92	1.95	1.27	1.37																	AAWKVTDE	385	392	-	385-392		-0.0899	-0.0053	-0.056	-0.0907			-0.0664	-0.0113
	AAWKVTDEC	385	393	9		1.84	2.32	1.91	2.03		2.2	2.36	1.77	3.35		1.63	1.97	1.65	2		0.29	2.21	2.85	2.63												AAWKVTDEC	385	393	-	385-393		0.0293	0.0031	-0.0108	0.1057			-0.0165	-0.0279
	IQIMGGMG	394	401	8		3.21	3.51	2.61	3.33		3.83	3.49	3.56	3.85		3.28	2.76	2.44	3.02		1.61	1.63	2.78	0.82												IQIMGGMG	394	401	-	394-401		0.0429	-0.0009	0.0667	0.036			0.0048	-0.052
	IQIMGGMGF	394	402	9		2.46	3.37	2.8	3.53		2.61	3.68	3.48	3.42		1.46	2.12	1.28	2.22		2.28	2.73	3.16	2.79												IQIMGGMGF	394	402	-	394-402		0.0117	0.0252	0.0538	-0.0087			-0.0806	-0.0998
	IMGGMGF	396	402	7		3.13	4.25	3.24	4.23		3.44	4.17	4.78	4.19		1.88	2.17	2.2	2.12		1.69	1.88	2.11	1.25												IMGGMGF	396	402	-	396-402		0.0186	-0.0048	0.0925	-0.0024			-0.0749	-0.1252
	MKEPGVE	403	409	7		16.03	17.03	20.4	26.38		16.14	17.42	22.42	28		13.31	14.17	17.8	25.12		12.72	11.45	17.91	0												MKEPGVE	403	409	-	403-409		0.0057	0.0195	0.1012	0.0809			-0.1362	-0.143
	MKEPGVERVLRD	403	414	12		2.57	3.18	4.67	5.11		2.86	3.67	4.54	5.96		1.32	2.08	2.07	6.47		1.26	2.33	2.76	2.62												MKEPGVERVLRD	403	414	-	403-414		0.0295	0.0487	-0.013	0.0844			-0.1251	-0.1101
	MKEPGVERVLRDLRI	403	417	15		2.19	1.01	1.55	2.63		2.47	1.84	1.93	3.23		0.29	0.31	0.82	2.01			2.33														MKEPGVERVLRDLRI	403	417	-	403-417		0.036	0.1072	0.0489	0.0771			-0.2463	-0.0904
	RVLRDLRI	410	417	8		0.72	1.31	0.65	1.13		0.79	0.92	0	0.38		0	1.19	0	0.42																	RVLRDLRI	410	417	-	410-417		0.0046	-0.0276	-0.0536	-0.0525			-0.0682	-0.0082
	LRIFRIFEGTND	415	426	12		2.93	6.93	15.92	18.33		3.62	7.52	17.13	18.57		1.39	7.39	16.35	18.71																	LRIFRIFEGTND	415	426	-	415-426		0.0762	0.0647	0.1332	0.0261			-0.1692	0.05
	FRIFEGTN	418	425	8		6.32	11.46	19.25	21.98		5.75	11.72	21.45	22.76		3.01	11.05	21.61	22.03		4.28	7.54	17.4	0												FRIFEGTN	418	425	-	418-425		-0.04	0.0186	0.1543	0.0543			-0.2317	-0.0286
	FRIFEGTND	418	426	9		5.67	9.54	19.67	22.19		5.5	10.18	21.46	23.05		3.22	10.2	21.32	22.97		4.53	6.94	18.94	0												FRIFEGTND	418	426	-	418-426		-0.0135	0.0515	0.1434	0.0691			-0.1962	0.0527
	FRIFEGTNDIL	418	428	11		3.15	7.01	14.52	18.34		2.39	6.69	15.52	19.18		2.15	5.44	14.78	18.34																	FRIFEGTNDIL	418	428	-	418-428		-0.0766	-0.0324	0.1005	0.0845			-0.1002	-0.1573
	FRIFEGTNDILRL	418	430	13		1.64	4.6	10.5	11.89		1.62	4.74	10.55	12.14		1.53	4.32	10.52	11.85		0.62	2.01	8.09	0												FRIFEGTNDILRL	418	430	-	418-430		-0.0026	0.0169	0.0064	0.0301			-0.0132	-0.0328
	FVALQGCM	431	438	8		2.31	3.7	10.75	16.89		1.73	2.76	9.49	15.86		1.35	1.89	5.03	14.48		2.58	3.66	8.89	14.93												FVALQGCM	431	438	-	431-438		-0.0402	-0.0655	-0.0883	-0.0719			-0.0674	-0.1265
	VALQGCM	432	438	7		2.83	6.29	16.01	23.07		3.3	5.86	14.68	22.73		2.27	3.06	8.11	19.08		3.63	3.64	10.38	14.95												VALQGCM	432	438	-	432-438		0.028	-0.0258	-0.0797	-0.02			-0.0342	-0.1935
	FVALQGCMDKGKELSGLGSA	431	450	20		45.32	46.9	50.33	53.06		43.75	47.3	48.99	51.58		38.41	47.38	50.29	51.83		42.89	48.69	51.06	54.65												FVALQGCMDKGKELSGLGSA	431	450	-	431-450		-0.2986	0.0758	-0.2528	-0.281			-1.3142	0.092
	VALQGCMDKGKELSGLGSA	432	450	19		48.51	50.18	53.24	55.5		47.77	49.83	53.44	54.72		40.71	50.58	51.86	55.61		45.41	49.99	53.43	56.22												VALQGCMDKGKELSGLGSA	432	450	-	432-450		-0.1335	-0.0616	0.0356	-0.1402			-1.4047	0.0727
	FVALQGCMDKGKELSGLGSALKNPFGNAGL	431	460	30		51.52	53.05	54.87	57.64		48.69	52.54	53.68	56.04		34.48	48.85	54.87	56.91		46.93	52.31	56.71	56.24												FVALQGCMDKGKELSGLGSALKNPFGNAGL	431	460	-	431-460		-0.7928	-0.1427	-0.3323	-0.4453			-4.7702	-1.1753
	FVALQGCMDKGKELSGLGSALKNPFGNAGLL	431	461	31		52.93	53.5	55.47	58.49		50.55	53.44	54.24	56.5		31.98	47.16	55.12	57.45		45.82	52.45	55.47	60.29												FVALQGCMDKGKELSGLGSALKNPFGNAGLL	431	461	-	431-461		-0.69	-0.0173	-0.3574	-0.579			-6.076	-1.8383
	VALQGCMDKGKELSGLGSALKNPFGNAGLL	432	461	30		55.79	56.9	58.87	60.63		54.77	56.81	58.36	59.85		34.82	49.76	58.15	60.17		46.27	54.52	58.71	61.05												VALQGCMDKGKELSGLGSALKNPFGNAGLL	432	461	-	432-461		-0.2863	-0.0244	-0.1428	-0.218			-5.8713	-1.9987
	QGCMDKGKELSGLGSALKNPFGNAGLL	435	461	27		58.41	59.62	60.59	61.68		57.31	59.29	60.28	61.14		35.52	51.68	60.31	61.57		49.74	59.04	62.24	64.65												QGCMDKGKELSGLGSALKNPFGNAGLL	435	461	-	435-461		-0.2739	-0.0827	-0.0779	-0.1337			-5.7224	-1.9863
	CMDKGKELSGLGSALKNPFGNAGLL	437	461	25		61.44	62.04	62.69	63.07		60.6	62.68	62.74	62.54		37.23	53.91	63.7	63.25		51.82	60.42	63.54	63.24												CMDKGKELSGLGSALKNPFGNAGLL	437	461	-	437-461		-0.1932	0.147	0.0096	-0.1238			-5.5682	-1.8704
	DKGKELSGLGSALKNPFGNAGL	439	460	22		64.72	66.31	66.54	67.31		63.97	66.37	66.56	66.78		43.44	61.18	68.25	68.03		56.93	64.86	67.46	70.18												DKGKELSGLGSALKNPFGNAGL	439	460	-	439-460		-0.1488	0.0129	0.0055	-0.1053			-4.2552	-1.0252
	DKGKELSGLGSALKNPFGNAGLL	439	461	23		65.9	66.98	66.89	67.72		64.8	66.39	66.01	66.69		39.81	58.25	67.28	67.53		55.31	66.48	69.9	70.58												DKGKELSGLGSALKNPFGNAGLL	439	461	-	439-461		-0.2296	-0.1239	-0.1848	-0.2182			-5.4777	-1.8333
	GSALKNPFGNAGLL	448	461	14		65.47	65.98	66.44	67.14		64.86	66.06	66.87	66.74		26.45	49.44	65.55	66.44		44.24	63.31	68.95	69.43												GSALKNPFGNAGLL	448	461	-	448-461		-0.0732	0.0103	0.0523	-0.0472			-4.6823	-1.9849
	LKNPFGNAGLL	451	461	11		58.48	58.42	59.63	59.13		56.6	58.67	59.38	58.74		22.76	39.84	56.79	58.68		38.14	56.34	61.01	59.76												LKNPFGNAGLL	451	461	-	451-461		-0.1693	0.0225	-0.0223	-0.0352			-3.2147	-1.6715
	LLLGEAGKQLRRRAGLGSG	460	478	19		66.78	66.8	66.5	67.9		65.36	66.81	66.32	66.89		25.26	37.81	61.7	66.57		49.33	53.3	71.14	72.47												LLLGEAGKQLRRRAGLGSG	460	478	-	460-478		-0.2557	0.0015	-0.0318	-0.1818			-7.4728	-5.2196
	LGEAGKQLRRRAGLGSG	462	478	17		67.34	66.35	66.55	66.74		66.51	66.47	66.67	66.55		21.68	34.2	60.24	65.54		46.01	47.92	68.38	72.08												LGEAGKQLRRRAGLGSG	462	478	-	462-478		-0.1324	0.0201	0.0191	-0.0294			-7.3048	-5.1434
	LLGEAGKQLRRRAGLGSGLSL	461	481	21		69.77	70.01	70.45	72.3		67.98	69.19	69.73	70.39		28.75	41.04	67.41	70.8																	LLGEAGKQLRRRAGLGSGLSL	461	481	-	461-481		-0.3579	-0.1633	-0.1427	-0.3823			-8.2034	-5.7939
	LGEAGKQLRRRAGLGSGLSL	462	481	20		62.51	62.29	62.62	63.73		61.93	62.65	63.6	64.6		24.06	36.19	57.74	63.12		49.94	53.3	69.59	72.33												LGEAGKQLRRRAGLGSGLSL	462	481	-	462-481		-0.1113	0.0686	0.1863	0.1652			-7.3059	-4.958
	LGEAGKQLRRRAGLGSGLSLSG	462	483	22		65.84	66.53	66.74	67.83		65.24	67.12	66.94	67.47		22.81	43.28	62.5	66.35		46.43	51.37	69.67													LGEAGKQLRRRAGLGSGLSLSG	462	483	-	462-483		-0.1256	0.1245	0.0425	-0.0754			-9.0352	-4.8837
	GKQLRRRAGLGSGL	466	479	14		74.89	75.66	77.36	76.81		74.03	75.77	75.07	75.72		17.08	32.5	73.23	76.21																	GKQLRRRAGLGSGL	466	479	-	466-479		-0.1118	0.0148	-0.2985	-0.1412			-7.5154	-5.611
	LGEAGKQLRRRAGLGSGLSLSGL	462	484	23		61.51	63.13	65.88	66.06		60.3	62.25	64.4	64.36		21.05	37.79	61.99	65.17																	LGEAGKQLRRRAGLGSGLSLSGL	462	484	-	462-484		-0.2657	-0.1939	-0.3269	-0.3729			-8.9022	-5.5752
	LGEAGKQLRRRAGLGSGLSLSGLVHPEL	462	489	28		49.46	51.04	54.36	59.82		47.57	50.44	52.47	57.35		19.19	30.9	52.23	56.58																	LGEAGKQLRRRAGLGSGLSLSGLVHPEL	462	489	-	462-489		-0.4922	-0.155	-0.4894	-0.643			-7.8711	-5.2349
	LSLSGLVHPEL	479	489	11		23.14	26.96	37.59	44.93		22.08	26.82	37.62	44.79		19.42	25.99	36.57	41.88		23.97	25.68	37.98	45.81												LSLSGLVHPEL	479	489	-	479-489		-0.0958	-0.0124	0.0021	-0.0127			-0.3347	-0.0876
	SLSGLVHPEL	480	489	10		14.88	18.79	29.39	36.31		15.14	18.62	28.82	36.65		12.16	17.5	27.57	34.73		13.94	15.65	28.78	32.24												SLSGLVHPEL	480	489	-	480-489		0.0208	-0.0134	-0.0457	0.0277			-0.2177	-0.1035
	LSGLVHPEL	481	489	9		9.5	13.61	24.88	34.2		9.08	12.87	25.38	34.93		9.02	11.78	23.31	32.54		10.2	11.18	27.92	32.59												LSGLVHPEL	481	489	-	481-489		-0.0289	-0.0515	0.0352	0.0512			-0.0331	-0.1279
	SGLVHPEL	482	489	8		5.03	8.08	18.86	28.57		4.1	8.05	19.07	29.56		3.19	5.51	16.25	25.72		4.17	6.92	19.44	25.21												SGLVHPEL	482	489	-	482-489		-0.056	-0.0018	0.0125	0.0596			-0.1102	-0.1539
	AVRALEQ	496	502	7		5.64	5.58	5.66	5.66		5.46	5.68	5.53	5.13		4.96	5.78	4.95	5.58		5.13	5.69	5.18	4												AVRALEQ	496	502	-	496-502		-0.011	0.0065	-0.008	-0.0319			-0.0407	0.0125
	AVRALEQF	496	503	8		2.85	2.76	2.55	2.57		3.2	3.39	3.01	3.13		2.03	3.05	1.91	2.7		3.68	4.48	3.68	2.99												AVRALEQF	496	503	-	496-503		0.0244	0.0443	0.0323	0.0397			-0.0571	0.0204
	FATVVEA	503	509	7		2.45	3.17	3.31	5.36		2.2	2.89	2.96	5.44		2.84	3.21	2.85	4.84		1.73	2.62	2.05	4.05												FATVVEA	503	509	-	503-509		-0.0149	-0.017	-0.0205	0.0048			0.0233	0.0025
	AKLIKHKKGIVNE	509	521	13		14.54	20.86	30.27	42.31		13.05	20.43	29.75	40.2		14.24	19.71	28.6	37.71		13.01	12.79	28.76	35.47												AKLIKHKKGIVNE	509	521	-	509-521		-0.1788	-0.0513	-0.0618	-0.2532			-0.0368	-0.1386
	AKLIKHKKGIVNEQF	509	523	15		15.74	24.06	31.91	41.35		14.36	23.93	31.8	39.79		15.99	25.01	30.46	39.13		14.17	15.54	30.81	40.72												AKLIKHKKGIVNEQF	509	523	-	509-523		-0.1932	-0.018	-0.0158	-0.2182			0.0351	0.1329
	AKLIKHKKGIVNEQFL	509	524	16		12.32	19.76	27.67	38.04		12.16	20.11	27.04	37.1		12.75	19.54	26.1	35.62		12.21	17.69	25.11	37.1												AKLIKHKKGIVNEQFL	509	524	-	509-524		-0.0228	0.0519	-0.0934	-0.1403			0.0657	-0.0334
	IKHKKGIVNE	512	521	10		22.57	32.12	45.78	55.64		20.89	32.81	43.2	55.04		21.94	32.13	42.93	52.38																	IKHKKGIVNE	512	521	-	512-521		-0.1515	0.0622	-0.2316	-0.0537			-0.0571	0.0012
	IKHKKGIVNEQFL	512	524	13		15.63	24.41	32.9	42.18		15.12	25.14	32.73	41.74		16.04	24.72	31.56	40.89		14.42	24.7	32.5	40.77												IKHKKGIVNEQFL	512	524	-	512-524		-0.0611	0.0881	-0.0202	-0.0523			0.0491	0.0373
	FLLQRLAD	523	530	8		0.89	0.3	0.68	0.26		0.93	1.09	0.82	0.54		0.72	0.91	0.35	0.95		0.94	1.11	0.52	0.9												FLLQRLAD	523	530	-	523-530		0.0031	0.0551	0.0099	0.0198			-0.0113	0.0426
	FLLQRLADGA	523	532	10		1.46	1.95	1.56	1.75		0.85	1.9	1.03	0.72		1.69	2.01	0.96	1.69		1.98	3.92	2.23	2.12												FLLQRLADGA	523	532	-	523-532		-0.0542	-0.0043	-0.0478	-0.0928			0.0209	0.0048
	LLQRLADGA	524	532	9		4.35	4.43	4.02	4.02		3.9	4.75	3.52	4.1		4.48	4.82	4.07	4.53		2.72	4.93	4.89	1.87												LLQRLADGA	524	532	-	524-532		-0.0359	0.0251	-0.0404	0.0059			0.0106	0.0312
	LQRLADGA	525	532	8		5.55	6.47	5.09	4.76		4.98	5.31	5.16	5.02		4.86	5.37	4.58	5.55		5.57	6.22	6.37	5.61												LQRLADGA	525	532	-	525-532		-0.0395	-0.0812	0.005	0.0184			-0.0482	-0.0767
	FLLQRLADGAIDL	523	535	13		0.92	0.54	0.59	0.19		1.32	0.87	0.98	0.91		0.73	0.53	0.06	0.45		1.01	2.07	1.07	0												FLLQRLADGAIDL	523	535	-	523-535		0.0485	0.04	0.0472	0.0872			-0.022	-0.0011
	LLQRLADGAIDL	524	535	12		2.19	2.62	2.43	2.33		1.99	2.51	1.95	1.72		1.97	2.66	1.49	2.22		2.21	3.01	2.25	1.6												LLQRLADGAIDL	524	535	-	524-535		-0.0225	-0.0124	-0.0529	-0.0677			-0.0242	0.0043
	LQRLADGAIDL	525	535	11		2.5	3.14	2.62	2.45		2.08	3.06	2.41	2.18		2.58	3.12	2.39	2.68		2.82	3.48	2.57	2.21												LQRLADGAIDL	525	535	-	525-535		-0.0412	-0.008	-0.021	-0.0274			0.0088	-0.002
	ADGAIDL	529	535	7		3.35	4.26	2.87	3.92		2.99	4.23	3.72	2.92		2.83	3.55	2.83	2.83		1.68	4.2	2.24	0.63												ADGAIDL	529	535	-	529-535		-0.0219	-0.0017	0.0507	-0.0596			-0.0313	-0.0424
	VVLSRASRSLSEGHPTAQ	540	557	18		12.85	13.92	19.49	24.53		12.23	13.79	19.09	24.55		13.06	13.73	20.04	24.69		10.97	12.78	18.84	21.6												VVLSRASRSLSEGHPTAQ	540	557	-	540-557		-0.1002	-0.0215	-0.0644	0.0026			0.0335	-0.0302
	VVVLSRASRSLSEGHPTAQHEKM	539	561	23		5.88	7.39	10.79	14.55		5.32	7.35	10.36	13.64		6.87	8.56	12.04	15.22		7.19	8.08	12	16.03												VVVLSRASRSLSEGHPTAQHEKM	539	561	-	539-561		-0.1187	-0.0084	-0.0907	-0.1917			0.2068	0.2464
	VVLSRASRSLSEGHPTAQHEKM	540	561	22		8.93	9.7	13	17.05		8.39	10.07	13.69	16.7		9.3	10.03	13.91	17.51		8.52	9.38	13.86	16.36												VVLSRASRSLSEGHPTAQHEKM	540	561	-	540-561		-0.1069	0.0732	0.1371	-0.0701			0.0736	0.065
	VLSRASRSLSEGHPTAQHEKM	541	561	21		8.31	9.58	13.18	15.2		6.57	8.36	11.36	15.94		8.61	10.11	14.13	17.31		8.99	9.89	14.51	17.13												VLSRASRSLSEGHPTAQHEKM	541	561	-	541-561		-0.3304	-0.2311	-0.3463	0.1398			0.0574	0.1009
	SRASRSLSEGHPTAQHEKM	543	561	19		11.25	12.66	16.83	21.38		10.9	12.46	17.43	21.87		11.04	13.04	17.89	22		10.26	11	16.75	18.99												SRASRSLSEGHPTAQHEKM	543	561	-	543-561		-0.0599	-0.0341	0.1013	0.0838			-0.0355	0.0647
	VVLSRASRSLSEGHPTAQHEKMLCDT	540	565	26		3.21	4.21	6.4	7.99		2.93	3.9	5.98	8.7		4.69	4.57	5.16	9.04																	VVLSRASRSLSEGHPTAQHEKMLCDT	540	565	-	540-565		-0.0659	-0.0756	-0.1025	0.1715			0.3548	0.0854
	SRSLSEGHPTAQHEKM	546	561	16		12.84	15.06	20.34	25.69		12.5	14.63	20.27	25.84		13.45	15.05	20.74	26.7		13.51	12.82	21.33	22.88												SRSLSEGHPTAQHEKM	546	561	-	546-561		-0.0472	-0.0604	-0.0101	0.0216			0.0851	-0.0026
	AAARIREGMAAL	570	581	12		2.56	2.57	2.86	4.35		2.56	3.13	3.14	4.86		2.7	2.92	2.5	3.46		3.54	3.7	4.13	3.95												AAARIREGMAAL	570	581	-	570-581		-0.0001	0.061	0.0307	0.0566			0.0158	0.0381
	AALQSDPWQQEL	579	590	12		16.87	31.29	46.24	50.57		16.94	31.32	45.11	49.85		14.01	27.44	45.41	49.4		17.01	20.84	47.32	59.19												AALQSDPWQQEL	579	590	-	579-590		0.0068	0.0024	-0.1132	-0.0714			-0.2859	-0.3855
	ALQSDPWQQEL	580	590	11		20.52	36.17	53.9	58.11		19.12	35.58	51.44	56.73		16.43	31.96	52.26	56.86		19.45	29.02	53.19	58.62												ALQSDPWQQEL	580	590	-	580-590		-0.1256	-0.0532	-0.2218	-0.1242			-0.3684	-0.3782
	LQSDPWQQEL	581	590	10		19.58	31.74	46.83	51.47		18.9	31.65	46.95	50.85		16.69	28.33	45.43	52.61		16.66	26.28	46.33	53.3												LQSDPWQQEL	581	590	-	581-590		-0.0539	-0.0071	0.009	-0.0499			-0.2307	-0.2724
	QSDPWQQEL	582	590	9		12.7	28	47.12	53.32		12.31	27.73	46.92	52.72		10.2	25.1	46.24	53.25		11.86	21.92	47.31	52.6												QSDPWQQEL	582	590	-	582-590		-0.0275	-0.0188	-0.014	-0.0418			-0.1749	-0.2028
	YRNFKSISKA	591	600	10		4.73	4.78	5.17	6.84		4.71	5.3	5.34	7.03		4.17	4.58	4.05	6.18		3.4	3.69	3.86	4.07												YRNFKSISKA	591	600	-	591-600		-0.0019	0.0469	0.0156	0.0176			-0.0502	-0.0178
	YRNFKSISKALVERGGVVTSNPLGF	591	615	25		3.97	5.81	9.94	17.38		3.76	5.18	10.09	19.75		4.94	6.01	9.87	19.84		0	0	0	0												YRNFKSISKALVERGGVVTSNPLGF	591	615	-	591-615		-0.0476	-0.1449	0.0349	0.5449			0.2232	0.0448
	LVERGGVVTSNPLGF	601	615	15		9.33	11.6	16.87	29.99		9.06	11.96	18.62	33.2		8.98	10.84	16.44	31.19		10.84	11.89	19.18	32.81												LVERGGVVTSNPLGF	601	615	-	601-615		-0.0348	0.0467	0.227	0.4173			-0.0455	-0.0982
	VERGGVVTSNPLGF	602	615	14		12.25	15.43	21.61	34.96		12.45	15.3	23.5	38.12		11.77	15.57	20.92	34.99		12.47	13.48	22.11	32.97												VERGGVVTSNPLGF	602	615	-	602-615		0.0246	-0.0159	0.2264	0.38			-0.058	0.0163
	RGGVVTSNPLGF	604	615	12		13.75	17.88	24.36	36.01		13.82	17.97	25.66	39.78		13.16	16.96	22.64	36.43		13.32	16.5	24.16	32.57												RGGVVTSNPLGF	604	615	-	604-615		0.0077	0.0088	0.1299	0.377			-0.0588	-0.0918
				14.9143
[truncated: 23 more columns]
