# Supplementary material for: Structural basis for defective membrane targeting of mutant enzyme in human VLCAD deficiency
Source: Nat Commun. 2022 Jun 27;13:3669. doi: 10.1038/s41467-022-31466-2 (PMC9237092; doi:10.1038/s41467-022-31466-2)
Supplement: Supplementary file 5 — Source Data [file 41467_2022_31466_MOESM5_ESM.xlsx]

## Sheet: Fig. 1d Images
Fig. 1d - Liposomal translocation assay for VLCAD WT and DMBR

## Sheet: Fig. 1e Data
Fig. 1e - Quantification of liposomal translocation assay for VLCAD WT and DMBR
Fraction	WT	WT + Lipos	DMBR + Lipos
1	0	0	0
2	0	0	0
3	0	0	0
4	0	0	0
5	0	0.256638	0
6	0	0.905737	0
7	0	1	0
8	0	0.849826	0
9	0.0194379	0.587897	0.0921205
10	0.0986233	0.299186	1
11	0.4006	0.167951	0.708626
12	0.637545	0.128023	0.676724
13	1	0.0937588	0.398487
14	0.284031	0.0329921	0.0874704

## Sheet: Fig. 2a Image
Fig. 2a - Coomassie for VLCAD WT, A450P, and L462P

## Sheet: Fig. 2b Data
Fig. 2b - SEC of VLCAD WT, A450P, and L462P
WT		A450P		L462P
Elution Volume (mL)	Normalized Absorbance (280 nm)	Elution Volume (mL)	Normalized Absorbance (280 nm)	Elution Volume (mL)	Normalized Absorbance (280 nm)
6.00086	4.06068e-06	6.00059	6.62016e-07	6.00013	2.96608e-05
6.00205	4.39873e-06	6.00152	1.09564e-06	6.00105	2.96333e-05
6.00324	4.4478e-06	6.00245	1.34398e-06	6.00196	2.9847e-05
6.00443	4.183e-06	6.00338	1.99506e-06	6.00287	2.93942e-05
6.00562	4.99554e-06	6.0043	2.0105e-06	6.00378	2.86797e-05
6.0068	5.40685e-06	6.00523	1.9037e-06	6.0047	2.82532e-05
6.008	5.73617e-06	6.00616	1.8458e-06	6.00561	2.76828e-05
6.00919	6.34977e-06	6.00709	2.1115e-06	6.00652	2.71433e-05
6.01038	6.40286e-06	6.00802	2.74264e-06	6.00744	2.66792e-05
6.01157	6.76242e-06	6.00894	3.36155e-06	6.00835	2.63725e-05
6.01276	6.31818e-06	6.00987	3.81705e-06	6.00926	2.59703e-05
6.01395	5.84639e-06	6.0108	3.8267e-06	6.01018	2.56502e-05
6.01514	5.24152e-06	6.01173	3.47349e-06	6.01109	2.54072e-05
6.01633	5.08358e-06	6.01266	3.21358e-06	6.012	2.50646e-05
6.01752	5.51438e-06	6.01359	3.14216e-06	6.01292	2.48705e-05
6.0187	5.54866e-06	6.01451	3.22451e-06	6.01383	2.47338e-05
6.0199	5.45793e-06	6.01544	3.81383e-06	6.01474	2.46347e-05
6.02109	5.79195e-06	6.01637	4.35811e-06	6.01566	2.47568e-05
6.02227	6.08363e-06	6.0173	4.69523e-06	6.01657	2.45762e-05
6.02346	6.08161e-06	6.01823	4.80074e-06	6.01748	2.41228e-05
6.02466	6.26442e-06	6.01916	4.71196e-06	6.0184	2.33875e-05
6.02585	6.25702e-06	6.02008	4.61481e-06	6.01931	2.2893e-05
6.02703	6.69253e-06	6.02101	4.55627e-06	6.02022	2.26421e-05
6.02822	7.03999e-06	6.02194	4.43274e-06	6.02114	2.25763e-05
6.02942	6.58701e-06	6.02287	4.28799e-06	6.02205	2.25138e-05
6.03061	7.26379e-06	6.0238	4.24166e-06	6.02296	2.26927e-05
6.03179	8.00039e-06	6.02473	4.3787e-06	6.02388	2.30539e-05
6.03299	7.86194e-06	6.02565	4.96609e-06	6.02479	2.35462e-05
6.03418	8.22688e-06	6.02658	5.0272e-06	6.0257	2.39788e-05
6.03536	9.35462e-06	6.02751	4.99697e-06	6.02661	2.43197e-05
6.03655	9.8533e-06	6.02844	5.04458e-06	6.02753	2.45644e-05
6.03775	9.77601e-06	6.02937	4.64505e-06	6.02844	2.4691e-05
6.03894	9.71082e-06	6.03029	4.61031e-06	6.02935	2.43973e-05
6.04012	9.25515e-06	6.03122	4.76729e-06	6.03027	2.43602e-05
6.04131	9.57909e-06	6.03215	5.02527e-06	6.03118	2.47169e-05
6.0425	9.96688e-06	6.03308	5.38041e-06	6.03209	2.50325e-05
6.04369	9.86876e-06	6.03401	5.42287e-06	6.03301	2.51675e-05
6.04488	9.93462e-06	6.03493	5.45954e-06	6.03392	2.54021e-05
6.04608	1.01504e-05	6.03586	5.68729e-06	6.03483	2.59022e-05
6.04726	1.02337e-05	6.03679	5.26589e-06	6.03575	2.56783e-05
6.04845	1.00603e-05	6.03772	5.08768e-06	6.03666	2.55247e-05
6.04964	9.90236e-06	6.03865	4.90497e-06	6.03757	2.55793e-05
6.05084	9.99578e-06	6.03958	4.51831e-06	6.03848	2.60592e-05
6.05202	1.00811e-05	6.04051	4.8432e-06	6.0394	2.61008e-05
6.05321	1.0313e-05	6.04143	5.05487e-06	6.04031	2.58837e-05
6.0544	9.95613e-06	6.04236	5.03814e-06	6.04122	2.55613e-05
6.05559	1.01295e-05	6.04329	4.66306e-06	6.04214	2.55377e-05
6.05678	1.08016e-05	6.04422	4.78016e-06	6.04305	2.56125e-05
6.05797	1.16666e-05	6.04515	4.82583e-06	6.04397	2.5626e-05
6.05916	1.22324e-05	6.04608	4.69395e-06	6.04488	2.55501e-05
6.06035	1.24946e-05	6.047	5.09025e-06	6.04579	2.54989e-05
6.06154	1.23165e-05	6.04793	5.25174e-06	6.0467	2.54741e-05
6.06273	1.25349e-05	6.04886	5.02592e-06	6.04762	2.53982e-05
6.06392	1.2426e-05	6.04979	4.33238e-06	6.04853	2.523e-05
6.06511	1.22687e-05	6.05072	4.17154e-06	6.04944	2.53368e-05
6.0663	1.24233e-05	6.05164	4.03064e-06	6.05036	2.5271e-05
6.06749	1.23756e-05	6.05257	3.99847e-06	6.05127	2.5226e-05
6.06868	1.23454e-05	6.0535	4.15352e-06	6.05218	2.54747e-05
6.06987	1.23702e-05	6.05443	4.50801e-06	6.0531	2.5446e-05
6.07106	1.1965e-05	6.05536	4.58586e-06	6.05401	2.54083e-05
6.07225	1.1551e-05	6.05628	4.43725e-06	6.05492	2.53959e-05
6.07344	1.1891e-05	6.05721	4.10463e-06	6.05584	2.54359e-05
6.07463	1.20382e-05	6.05814	4.09819e-06	6.05675	2.50955e-05
6.07582	1.25046e-05	6.05907	4.05123e-06	6.05766	2.4925e-05
6.07701	1.23527e-05	6.06	3.96952e-06	6.05858	2.50364e-05
6.0782	1.30658e-05	6.06093	3.86916e-06	6.05949	2.50477e-05
6.07939	1.24435e-05	6.06186	4.40572e-06	6.0604	2.48682e-05
6.08058	1.19609e-05	6.06278	4.61353e-06	6.06131	2.45616e-05
6.08177	1.15973e-05	6.06371	4.61996e-06	6.06223	2.41622e-05
6.08296	1.14374e-05	6.06464	4.66564e-06	6.06314	2.38235e-05
6.08415	1.10704e-05	6.06557	4.26482e-06	6.06405	2.35203e-05
6.08534	1.12095e-05	6.0665	4.09755e-06	6.06497	2.32497e-05
6.08653	1.0856e-05	6.06743	4.25582e-06	6.06588	2.30095e-05
6.08772	1.05865e-05	6.06835	4.8342e-06	6.06679	2.3172e-05
6.08891	1.04971e-05	6.06928	5.06774e-06	6.06771	2.35462e-05
6.0901	1.04474e-05	6.07021	4.91204e-06	6.06862	2.40317e-05
6.09129	1.06887e-05	6.07114	4.59937e-06	6.06953	2.44092e-05
6.09248	1.06054e-05	6.07207	4.64569e-06	6.07045	2.44092e-05
6.09367	9.75719e-06	6.07299	4.57299e-06	6.07136	2.44182e-05
6.09486	8.85056e-06	6.07392	4.35554e-06	6.07227	2.45121e-05
6.09605	8.2457e-06	6.07485	4.11621e-06	6.07319	2.45414e-05
6.09724	7.3552e-06	6.07578	4.19792e-06	6.0741	2.47366e-05
6.09843	6.26778e-06	6.07671	4.04544e-06	6.07501	2.4983e-05
6.09962	6.09102e-06	6.07763	3.94701e-06	6.07593	2.49599e-05
6.10081	6.2913e-06	6.07856	3.93607e-06	6.07684	2.51422e-05
6.102	6.3202e-06	6.07949	3.95408e-06	6.07775	2.54257e-05
6.10319	6.21737e-06	6.08042	3.12608e-06	6.07866	2.5779e-05
6.10438	5.82622e-06	6.08135	2.63262e-06	6.07958	2.6498e-05
6.10557	5.77515e-06	6.08228	2.54577e-06	6.08049	2.68299e-05
6.10676	5.5789e-06	6.08321	2.2569e-06	6.08141	2.69852e-05
6.10795	4.99957e-06	6.08413	2.18549e-06	6.08232	2.7145e-05
6.10914	4.95118e-06	6.08506	2.35855e-06	6.08323	2.70381e-05
6.11033	4.42831e-06	6.08599	2.76258e-06	6.08414	2.6997e-05
6.11152	4.16754e-06	6.08692	3.27148e-06	6.08506	2.70713e-05
6.11271	4.20316e-06	6.08785	2.97746e-06	6.08597	2.73368e-05
6.1139	4.00759e-06	6.08878	2.60496e-06	6.08688	2.66443e-05
6.11509	3.72666e-06	6.0897	2.29164e-06	6.0878	2.61121e-05
6.11628	3.37516e-06	6.09063	1.48938e-06	6.08871	2.58004e-05
6.11747	2.86103e-06	6.09156	1.71133e-06	6.08962	2.55596e-05
6.11866	2.51558e-06	6.09249	2.07548e-06	6.09054	2.51984e-05
6.11985	2.18156e-06	6.09342	2.2376e-06	6.09145	2.45475e-05
6.12104	1.63314e-06	6.09434	2.11343e-06	6.09236	2.38995e-05
6.12223	1.85896e-06	6.09527	1.89919e-06	6.09328	2.33633e-05
6.12342	2.29043e-06	6.0962	1.89791e-06	6.09419	2.29802e-05
6.12461	2.69166e-06	6.09713	2.19385e-06	6.0951	2.2695e-05
6.1258	1.947e-06	6.09806	2.32381e-06	6.09602	2.22865e-05
6.12699	1.98262e-06	6.09898	2.76258e-06	6.09693	2.17847e-05
6.12818	1.75076e-06	6.09991	3.15567e-06	6.09784	2.15181e-05
6.12937	2.11233e-06	6.10084	3.05338e-06	6.09875	2.10207e-05
6.13056	1.88248e-06	6.10177	2.74585e-06	6.09967	2.07845e-05
6.13175	1.32332e-06	6.1027	2.52261e-06	6.10058	2.0533e-05
6.13294	1.41539e-06	6.10363	2.28971e-06	6.10149	2.01814e-05
6.13413	1.31122e-06	6.10456	2.38879e-06	6.10241	1.98028e-05
6.13532	1.02088e-06	6.10548	2.47822e-06	6.10332	1.92987e-05
6.13651	7.49364e-07	6.10641	2.16876e-06	6.10423	1.89769e-05
6.1377	5.57823e-07	6.10734	2.09027e-06	6.10515	1.91451e-05
6.13889	3.7233e-07	6.10827	1.63027e-06	6.10606	1.89488e-05
6.14008	0	6.1092	1.97704e-06	6.10697	1.82478e-05
6.14127	5.91427e-08	6.11013	2.53998e-06	6.10789	1.79271e-05
6.14246	3.54856e-07	6.11105	2.73749e-06	6.1088	1.78855e-05
6.14365	4.57683e-07	6.11198	2.42675e-06	6.10971	1.77713e-05
6.14484	5.85378e-07	6.11291	2.31352e-06	6.11063	1.84756e-05
6.14603	9.65101e-07	6.11384	2.61654e-06	6.11154	1.80706e-05
6.14722	1.09212e-06	6.11477	2.64935e-06	6.11245	1.79181e-05
6.14841	1.00274e-06	6.11569	2.66672e-06	6.11337	1.86787e-05
6.1496	1.31592e-06	6.11662	2.98583e-06	6.11428	1.92824e-05
6.15079	1.39187e-06	6.11755	3.50437e-06	6.11519	1.91001e-05
6.15198	1.44563e-06	6.11848	3.30365e-06	6.11611	1.91153e-05
6.15317	1.25275e-06	6.11941	3.25089e-06	6.11702	1.95327e-05
6.15436	1.52158e-06	6.12033	3.58544e-06	6.11793	1.9868e-05
6.15555	2.63857e-06	6.12126	3.89361e-06	6.11885	1.96019e-05
6.15674	3.58956e-06	6.12219	3.86659e-06	6.11976	1.90022e-05
6.15793	4.1662e-06	6.12312	3.45098e-06	6.12067	1.9216e-05
6.15912	5.16356e-06	6.12405	3.07976e-06	6.12158	1.97842e-05
6.16031	5.61049e-06	6.12498	2.9498e-06	6.1225	2.01201e-05
6.1615	5.84907e-06	6.12591	2.57665e-06	6.12341	2.03501e-05
6.16269	6.15218e-06	6.12683	2.55606e-06	6.12432	2.05831e-05
6.16388	6.40555e-06	6.12776	2.51232e-06	6.12524	2.04644e-05
6.16507	7.26245e-06	6.12869	2.47822e-06	6.12615	2.03828e-05
6.16626	7.6872e-06	6.12962	2.6783e-06	6.12706	2.02534e-05
6.16745	7.99501e-06	6.13055	2.62426e-06	6.12798	2.00801e-05
6.16864	8.2914e-06	6.13148	2.37978e-06	6.12889	2.01347e-05
6.16983	8.80688e-06	6.1324	3.17626e-06	6.1298	2.07209e-05
6.17102	9.6127e-06	6.13333	3.03472e-06	6.13072	2.14449e-05
6.17221	1.08009e-05	6.13426	3.22709e-06	6.13163	2.17718e-05
6.1734	1.19253e-05	6.13519	3.45484e-06	6.13254	2.2394e-05
6.17459	1.34227e-05	6.13612	2.86809e-06	6.13346	2.35658e-05
6.17578	1.52541e-05	6.13704	2.53998e-06	6.13437	2.41751e-05
6.17697	1.81239e-05	6.13797	2.84879e-06	6.13528	2.42837e-05
6.17816	2.19527e-05	6.1389	2.58051e-06	6.1362	2.46595e-05
6.17935	2.55012e-05	6.13983	2.48787e-06	6.13711	2.54437e-05
6.18054	2.9367e-05	6.14076	2.10764e-06	6.13802	2.57425e-05
6.18173	3.41697e-05	6.14168	1.93008e-06	6.13894	2.6246e-05
6.18292	3.98191e-05	6.14261	1.85159e-06	6.13985	2.66071e-05
6.18411	4.57274e-05	6.14354	1.76859e-06	6.14076	2.6952e-05
6.1853	5.25348e-05	6.14447	1.72613e-06	6.14168	2.77075e-05
6.18649	6.0341e-05	6.1454	1.57173e-06	6.14259	2.79326e-05
6.18768	6.82412e-05	6.14633	1.21595e-06	6.1435	2.8521e-05
6.18887	7.64499e-05	6.14726	8.27359e-07	6.14441	2.86302e-05
6.19006	8.50471e-05	6.14818	8.55024e-07	6.14533	2.90285e-05
6.19125	9.4055e-05	6.14911	9.43807e-07	6.14624	2.92878e-05
6.19244	0.000103573	6.15004	5.78379e-07	6.14715	2.95776e-05
6.19363	0.00011369	6.15097	2.79861e-07	6.14807	3.00552e-05
6.19482	0.000124218	6.1519	0	6.14898	3.03725e-05
6.19601	0.000134406	6.15282	4.73512e-07	6.14989	3.04749e-05
6.1972	0.000145088	6.15375	7.84898e-07	6.15081	3.05306e-05
6.19839	0.000156481	6.15468	1.02037e-06	6.15172	3.05007e-05
6.19958	0.000168317	6.15561	1.13424e-06	6.15263	3.07421e-05
6.20077	0.000180544	6.15654	1.36778e-06	6.15355	3.09176e-05
6.20196	0.000193204	6.15747	1.35556e-06	6.15446	3.06915e-05
6.20315	0.000206827	6.15839	1.65729e-06	6.15537	3.05576e-05
6.20434	0.00022029	6.15932	1.35427e-06	6.15629	3.03534e-05
6.20553	0.000234009	6.16025	1.55049e-06	6.1572	3.05699e-05
6.20672	0.000248318	6.16118	1.45399e-06	6.15811	3.12265e-05
6.20791	0.000263345	6.16211	1.71905e-06	6.15903	3.14346e-05
6.2091	0.000277684	6.16303	1.82714e-06	6.15994	3.12754e-05
6.21029	0.000292284	6.16396	1.55242e-06	6.16085	3.12192e-05
6.21148	0.000308329	6.16489	1.64571e-06	6.16176	3.1829e-05
6.21267	0.000324549	6.16582	1.90499e-06	6.16268	3.21564e-05
6.21386	0.00034092	6.16675	2.31738e-06	6.16359	3.17829e-05
6.21505	0.00035821	6.16768	2.37914e-06	6.16451	3.13789e-05
6.21624	0.000376669	6.16861	2.66222e-06	6.16542	3.16214e-05
6.21743	0.000394796	6.16953	3.11579e-06	6.16633	3.18684e-05
6.21862	0.000413296	6.17046	3.68323e-06	6.16724	3.18661e-05
6.21981	0.000432073	6.17139	4.64248e-06	6.16816	3.14442e-05
6.221	0.000450538	6.17232	5.96201e-06	6.16907	3.10763e-05
6.22219	0.000469745	6.17325	7.08531e-06	6.16998	3.13109e-05
6.22338	0.000488968	6.17417	8.07737e-06	6.1709	3.19995e-05
6.22457	0.000508982	6.1751	9.40011e-06	6.17181	3.25941e-05
6.22576	0.000529249	6.17603	1.0948e-05	6.17272	3.35122e-05
6.22695	0.000550007	6.17696	1.27025e-05	6.17364	3.51544e-05
6.22814	0.000571288	6.17789	1.4879e-05	6.17455	3.69226e-05
6.22933	0.000592127	6.17882	1.79664e-05	6.17546	3.84016e-05
6.23052	0.000613008	6.17974	2.17204e-05	6.17638	4.04432e-05
6.23171	0.00063445	6.18067	2.63385e-05	6.17729	4.29101e-05
6.2329	0.000654705	6.1816	3.21859e-05	6.1782	4.53517e-05
6.23409	0.00067504	6.18253	3.89058e-05	6.17912	4.83283e-05
6.23528	0.000695729	6.18346	4.64852e-05	6.18003	5.1908e-05
6.23647	0.000715396	6.18438	5.50181e-05	6.18094	5.61307e-05
6.23766	0.000734445	6.18531	6.45462e-05	6.18185	6.09869e-05
6.23885	0.00075397	6.18624	7.50986e-05	6.18277	6.63747e-05
6.24004	0.000772423	6.18717	8.71371e-05	6.18368	7.18728e-05
6.24123	0.000789638	6.1881	0.000100267	6.18459	7.74519e-05
6.24242	0.000806356	6.18903	0.000114377	6.18551	8.36093e-05
6.24361	0.00082192	6.18996	0.00012932	6.18642	9.00007e-05
6.2448	0.000837218	6.19088	0.000144712	6.18733	9.66712e-05
6.24599	0.0008528	6.19181	0.000160572	6.18825	0.000103701
6.24718	0.000867566	6.19274	0.000177048	6.18916	0.000110477
6.24837	0.000881273	6.19367	0.000194431	6.19007	0.000118081
6.24956	0.000894359	6.1946	0.000212812	6.19099	0.000126015
6.25075	0.000907322	6.19552	0.000231966	6.1919	0.000134339
6.25194	0.000919336	6.19645	0.000251505	6.19281	0.000142354
6.25313	0.000931289	6.19738	0.000271704	6.19373	0.00015071
6.25432	0.000942383	6.19831	0.000292556	6.19464	0.000159814
6.25551	0.000953449	6.19924	0.000314046	6.19555	0.000168897
6.2567	0.000963342	6.20017	0.000336363	6.19647	0.000178803
6.25789	0.00097303	6.20109	0.000359463	6.19738	0.000189251
6.25908	0.000981958	6.20202	0.000383091	6.19829	0.000200018
6.26027	0.000990642	6.20295	0.000406506	6.19921	0.000210636
6.26146	0.000998799	6.20388	0.00042919	6.20012	0.000222242
6.26265	0.00100542	6.20481	0.000453684	6.20103	0.000233827
6.26384	0.00101149	6.20573	0.00048056	6.20195	0.000245861
6.26503	0.00101682	6.20666	0.000508863	6.20286	0.000257965
6.26622	0.00102247	6.20759	0.000537255	6.20377	0.000270298
6.26741	0.00102724	6.20852	0.000567201	6.20468	0.000282964
6.2686	0.0010307	6.20945	0.000597573	6.2056	0.000296012
6.26979	0.00103367	6.21038	0.000628904	6.20651	0.000309917
6.27098	0.00103581	6.21131	0.000660952	6.20742	0.000324191
6.27217	0.00103748	6.21223	0.000692442	6.20834	0.000338128
6.27336	0.00103851	6.21316	0.000725228	6.20925	0.000352125
6.27455	0.0010379	6.21409	0.000757832	6.21016	0.000366511
6.27574	0.00103683	6.21502	0.000791921	6.21108	0.000381045
6.27693	0.00103569	6.21595	0.000825903	6.21199	0.000395632
6.27812	0.00103404	6.21687	0.000860353	6.2129	0.000410002
6.27931	0.0010326	6.2178	0.000895301	6.21382	0.000424578
6.2805	0.00103025	6.21873	0.000930575	6.21473	0.000439303
6.28169	0.00102709	6.21966	0.000966029	6.21564	0.000454019
6.28288	0.00102386	6.22059	0.00100205	6.21656	0.000468683
6.28407	0.00101924	6.22152	0.00103867	6.21747	0.000482902
6.28526	0.00101518	6.22244	0.00107523	6.21838	0.000497243
6.28645	0.00100975	6.22337	0.00111145	6.21929	0.000510958
6.28764	0.00100382	6.2243	0.00114758	6.22021	0.000523933
6.28883	0.000998164	6.22523	0.0011838	6.22112	0.000536735
6.29002	0.000991561	6.22616	0.00121944	6.22203	0.000549484
6.2912	0.000984286	6.22708	0.00125422	6.22295	0.000561934
6.2924	0.000977967	6.22801	0.00128875	6.22386	0.000573729
6.29359	0.0009704	6.22894	0.0013225	6.22477	0.000585515
6.29478	0.000962139	6.22987	0.00135528	6.22569	0.000596931
6.29596	0.000953828	6.2308	0.00138768	6.2266	0.000607694
6.29716	0.000945311	6.23173	0.00141895	6.22751	0.00061789
6.29835	0.000936263	6.23265	0.00144949	6.22843	0.000627682
6.29954	0.000927424	6.23358	0.0014796	6.22934	0.000637649
6.30072	0.000918415	6.23451	0.00150831	6.23025	0.000647116
6.30192	0.000908773	6.23544	0.0015361	6.23117	0.000656125
6.30311	0.000899933	6.23637	0.0015624	6.23208	0.000664556
6.3043	0.000890508	6.2373	0.00158761	6.23299	0.000672079
6.30549	0.000880627	6.23822	0.00161271	6.23391	0.000679666
6.30668	0.000871236	6.23915	0.00163702	6.23482	0.000687874
6.30786	0.000861642	6.24008	0.00166028	6.23573	0.000695919
6.30905	0.000852166	6.24101	0.00168275	6.23665	0.000703013
6.31025	0.000843265	6.24194	0.00170448	6.23756	0.000709854
6.31144	0.000833682	6.24287	0.00172574	6.23847	0.000716796
6.31262	0.000823713	6.24379	0.0017464	6.23939	0.000723596
6.31381	0.000814437	6.24472	0.00176592	6.2403	0.000729974
6.31501	0.000805989	6.24565	0.00178464	6.24121	0.000735838
6.31619	0.000797943	6.24658	0.00180248	6.24212	0.000741021
6.31738	0.00078944	6.24751	0.0018189	6.24304	0.000745794
6.31858	0.000780343	6.24843	0.00183451	6.24395	0.000750301
6.31977	0.000771109	6.24936	0.00184928	6.24486	0.000754438
6.32095	0.000761806	6.25029	0.00186281	6.24578	0.000757933
6.32214	0.000752809	6.25122	0.00187531	6.24669	0.000760969
6.32334	0.00074433	6.25215	0.00188635	6.2476	0.000763498
6.32453	0.000736071	6.25308	0.00189597	6.24852	0.000765607
6.32571	0.000727924	6.254	0.00190448	6.24943	0.000766863
6.3269	0.000719004	6.25493	0.00191204	6.25034	0.000767828
6.32809	0.000710975	6.25586	0.0019189	6.25126	0.000769047
6.32928	0.000703058	6.25679	0.00192472	6.25217	0.000769634
6.33047	0.000695706	6.25772	0.00192969	6.25308	0.000769711
6.33166	0.000688443	6.25865	0.00193335	6.254	0.000769796
6.33285	0.00068126	6.25957	0.00193745	6.25491	0.000769991
6.33404	0.000673966	6.2605	0.00194035	6.25582	0.000769997
6.33523	0.00066614	6.26143	0.00194285	6.25673	0.000769091
6.33642	0.000658954	6.26236	0.00194356	6.25765	0.000768154
6.33761	0.000651943	6.26329	0.00194454	6.25856	0.000767508
6.3388	0.000644606	6.26422	0.00194476	6.25948	0.00076672
6.33999	0.000637425	6.26514	0.00194416	6.26039	0.000765519
6.34118	0.000630307	6.26607	0.00194294	6.2613	0.000763713
6.34237	0.000623121	6.267	0.00194155	6.26221	0.00076165
6.34356	0.00061567	6.26793	0.00193942	6.26313	0.000759899
6.34475	0.000608572	6.26886	0.00193659	6.26404	0.000757434
6.34594	0.000602071	6.26978	0.00193329	6.26495	0.000755129
6.34713	0.000595355	6.27071	0.00192971	6.26587	0.000752955
6.34832	0.000589029	6.27164	0.0019258	6.26678	0.000750539
6.34951	0.000582788	6.27257	0.0019213	6.26769	0.000747722
6.3507	0.000576297	6.2735	0.00191631	6.26861	0.000744545
6.35189	0.000569978	6.27443	0.00191102	6.26952	0.000741864
6.35308	0.00056389	6.27535	0.00190506	6.27043	0.000738775
6.35427	0.000558305	6.27628	0.00189854	6.27135	0.000735318
6.35546	0.000553198	6.27721	0.00189149	6.27226	0.000731524
6.35665	0.000547738	6.27814	0.00188397	6.27317	0.000727804
6.35784	0.000542528	6.27907	0.00187645	6.27409	0.000723843
6.35903	0.000537629	6.28	0.00186842	6.275	0.000719405
6.36022	0.000532984	6.28092	0.00186022	6.27591	0.000715654
6.36141	0.000528472	6.28185	0.00185173	6.27682	0.000711799
6.3626	0.000523632	6.28278	0.00184305	6.27774	0.00070782
6.36379	0.000519015	6.28371	0.00183434	6.27865	0.00070394
6.36498	0.000514432	6.28464	0.00182518	6.27956	0.000699686
6.36617	0.000509551	6.28557	0.0018156	6.28048	0.000694783
6.36736	0.000505265	6.28649	0.00180549	6.28139	0.000690256
6.36855	0.000500766	6.28742	0.00179512	6.2823	0.000685965
6.36974	0.00049645	6.28835	0.00178482	6.28322	0.000681428
6.37093	0.000492717	6.28928	0.00177445	6.28413	0.000676925
6.37212	0.000488777	6.29021	0.00176372	6.28504	0.000672246
6.37331	0.000484343	6.29113	0.00175284	6.28596	0.000667777
6.3745	0.000480134	6.29206	0.00174221	6.28687	0.000663815
6.37569	0.000476008	6.29299	0.00173154	6.28778	0.000659368
6.37688	0.000471924	6.29392	0.00172069	6.2887	0.000654665
6.37807	0.000467714	6.29485	0.00170983	6.28961	0.000649748
6.37926	0.000463438	6.29578	0.00169888	6.29052	0.000645266
6.38045	0.00045962	6.2967	0.00168815	6.29144	0.000641245
6.38164	0.000455607	6.29763	0.00167716	6.29235	0.000637103
6.38283	0.000451081	6.29856	0.00166584	6.29326	0.000633078
6.38402	0.000446434	6.29949	0.00165539	6.29418	0.000629251
6.38521	0.000442463	6.30042	0.00164518	6.29509	0.000625467
6.3864	0.000438966	6.30135	0.00163485	6.296	0.000621283
6.38759	0.000435104	6.30227	0.00162392	6.29692	0.000616595
6.38878	0.000430914	6.3032	0.00161297	6.29783	0.000612217
6.38997	0.000426627	6.30413	0.00160163	6.29874	0.000607909
6.39116	0.000422508	6.30506	0.0015911	6.29965	0.000603759
6.39235	0.000418538	6.30599	0.00158054	6.30057	0.000599455
6.39354	0.000414712	6.30692	0.00156933	6.30148	0.000595
6.39473	0.000410771	6.30784	0.00155808	6.30239	0.000590791
6.39592	0.000406181	6.30877	0.00154706	6.30331	0.000586379
6.39711	0.000402015	6.3097	0.0015368	6.30422	0.0005819
6.3983	0.000398339	6.31063	0.00152712	6.30513	0.000577611
6.39949	0.000395136	6.31156	0.00151743	6.30605	0.000573503
6.40068	0.000391702	6.31248	0.00150735	6.30696	0.000569204
6.40187	0.000388331	6.31341	0.00149693	6.30787	0.000564632
6.40306	0.000385167	6.31434	0.00148634	6.30879	0.000560171
6.40425	0.000381862	6.31527	0.00147589	6.3097	0.000555815
6.40544	0.000379044	6.3162	0.00146535	6.31061	0.000551301
6.40663	0.000376053	6.31713	0.00145534	6.31153	0.000546784
6.40782	0.000372224	6.31805	0.0014452	6.31244	0.00054238
6.40901	0.000368442	6.31898	0.00143526	6.31335	0.0005382
6.4102	0.000365235	6.31991	0.00142533	6.31427	0.000534197
6.41139	0.000361978	6.32084	0.00141532	6.31518	0.000530277
6.41258	0.000359378	6.32177	0.0014056	6.31609	0.000525921
6.41377	0.000356129	6.3227	0.00139597	6.31701	0.000522193
6.41496	0.000352547	6.32362	0.00138687	6.31792	0.00051862
6.41615	0.000350092	6.32455	0.00137791	6.31883	0.000514784
6.41734	0.0003478	6.32548	0.00136847	6.31975	0.000511088
6.41853	0.000344571	6.32641	0.0013589	6.32066	0.000507342
6.41972	0.000341847	6.32734	0.00134951	6.32157	0.00050352
6.42091	0.000338989	6.32827	0.00133979	6.32248	0.000499732
6.4221	0.000336329	6.32919	0.00132995	6.3234	0.000496352
6.42329	0.000333645	6.33012	0.00131985	6.32431	0.000492773
6.42448	0.000330818	6.33105	0.00131045	6.32522	0.000488832
6.42567	0.000328195	6.33198	0.00130127	6.32614	0.000485075
6.42686	0.000325406	6.33291	0.00129189	6.32705	0.000481561
6.42805	0.000322681	6.33383	0.0012831	6.32796	0.000477768
6.42924	0.000320112	6.33476	0.00127449	6.32888	0.000474483
6.43043	0.000317751	6.33569	0.00126592	6.32979	0.000470714
6.43162	0.000315422	6.33662	0.00125693	6.3307	0.000466756
6.43281	0.000313056	6.33755	0.00124787	6.33162	0.000463365
6.434	0.00031013	6.33848	0.0012395	6.33253	0.000459767
6.43519	0.000307354	6.3394	0.00123107	6.33344	0.000456721
6.43638	0.000304974	6.34033	0.0012227	6.33436	0.000453531
6.43757	0.000303279	6.34126	0.00121455	6.33527	0.000450237
6.43876	0.000301213	6.34219	0.00120649	6.33618	0.000446598
6.43995	0.000298358	6.34312	0.00119792	6.3371	0.00044306
6.44114	0.00029587	6.34405	0.00118918	6.33801	0.00043951
6.44233	0.000294359	6.34497	0.00118125	6.33892	0.000436122
6.44352	0.000292696	6.3459	0.00117356	6.33983	0.000433122
6.44471	0.000290372	6.34683	0.00116509	6.34075	0.000430078
6.4459	0.000287481	6.34776	0.00115691	6.34166	0.000426773
6.44709	0.000285258	6.34869	0.00114913	6.34258	0.000423838
6.44828	0.000283642	6.34962	0.0011413	6.34349	0.000420891
6.44947	0.000282291	6.35054	0.00113319	6.3444	0.000417901
6.45066	0.000279899	6.35147	0.00112519	6.34532	0.00041474
6.45185	0.000277565	6.3524	0.00111755	6.34623	0.000411447
6.45304	0.000275882	6.35333	0.00110999	6.34714	0.000408658
6.45423	0.00027449	6.35426	0.00110268	6.34805	0.000405986
6.45542	0.000272662	6.35518	0.0010954	6.34897	0.000403354
6.45661	0.000270257	6.35611	0.00108832	6.34988	0.000400636
6.4578	0.000268402	6.35704	0.00108098	6.35079	0.000397806
6.45899	0.000266353	6.35797	0.00107358	6.35171	0.000395002
6.46018	0.00026478	6.3589	0.00106613	6.35262	0.000392247
6.46137	0.0002634	6.35983	0.00105909	6.35353	0.000389513
6.46256	0.000261041	6.36075	0.00105208	6.35445	0.000386149
6.46375	0.000258402	6.36168	0.00104543	6.35536	0.00038337
6.46494	0.000256232	6.36261	0.00103898	6.35627	0.000380895
6.46613	0.00025419	6.36354	0.00103261	6.35719	0.000378186
6.46732	0.000252683	6.36447	0.00102652	6.3581	0.000375307
6.46851	0.00025158	6.3654	0.00101997	6.35901	0.000372671
6.4697	0.000250351	6.36632	0.00101351	6.35992	0.000370073
6.47089	0.000248724	6.36725	0.00100735	6.36084	0.000367146
6.47208	0.000246679	6.36818	0.00100052	6.36175	0.000363871
6.47327	0.000245011	6.36911	0.000994014	6.36266	0.000360633
6.47446	0.000243013	6.37004	0.000987374	6.36358	0.000357552
6.47565	0.000240526	6.37096	0.000980778	6.36449	0.000354762
6.47684	0.000238335	6.37189	0.000974353	6.3654	0.000351938
6.47803	0.000236822	6.37282	0.000968313	6.36632	0.00034951
6.47922	0.000235437	6.37375	0.000961848	6.36723	0.000347113
6.48041	0.000233564	6.37468	0.000955657	6.36814	0.000344634
6.4816	0.000232154	6.37561	0.000950669	6.36906	0.000342021
6.48279	0.00023072	6.37653	0.000944494	6.36997	0.000339611
6.48398	0.000228976	6.37746	0.000938371	6.37088	0.000337374
6.48517	0.000227779	6.37839	0.000932404	6.3718	0.000334914
6.48636	0.000226676	6.37932	0.000926187	6.37271	0.000332673
6.48755	0.000225796	6.38025	0.000920495	6.37362	0.000330034
6.48874	0.000224899	6.38118	0.000914726	6.37454	0.00032755
6.48993	0.000223573	6.3821	0.000908589	6.37545	0.000325478
6.49112	0.000221952	6.38303	0.000902967	6.37636	0.000322929
6.49231	0.000220606	6.38396	0.000897341	6.37728	0.000320581
6.4935	0.000219292	6.38489	0.00089074	6.37819	0.000317751
6.49469	0.00021816	6.38582	0.000884381	6.3791	0.000315239
6.49588	0.000216853	6.38675	0.000877799	6.38002	0.000313108
6.49707	0.000214964	6.38767	0.000872201	6.38093	0.000311199
6.49826	0.000213317	6.3886	0.000866333	6.38184	0.000308857
6.49945	0.000212089	6.38953	0.000860856	6.38276	0.000307172
6.50064	0.000210907	6.39046	0.000855642	6.38367	0.0003048
6.50183	0.000209511	6.39139	0.000849854	6.38458	0.000302465
6.50302	0.000207545	6.39231	0.000843861	6.38549	0.000300475
6.50421	0.000206501	6.39324	0.00083872	6.38641	0.00029868
6.5054	0.000205386	6.39417	0.000833584	6.38732	0.000296769
6.50659	0.000203828	6.3951	0.000828578	6.38823	0.000294981
6.50778	0.000202125	6.39603	0.000823376	6.38915	0.00029286
6.50897	0.000200653	6.39696	0.000818596	6.39006	0.000290719
6.51016	0.000199675	6.39788	0.000813975	6.39097	0.000289193
6.51135	0.00019851	6.39881	0.000808885	6.39189	0.000287208
6.51254	0.000196879	6.39974	0.000803556	6.3928	0.000285348
6.51373	0.000195577	6.40067	0.000798404	6.39371	0.000283298
6.51492	0.000194804	6.4016	0.000793503	6.39463	0.000281236
6.51611	0.000193686	6.40252	0.000788752	6.39554	0.000279104
6.5173	0.00019232	6.40345	0.000783985	6.39645	0.00027744
6.51849	0.000191279	6.40438	0.00077889	6.39736	0.000276093
6.51968	0.000189645	6.40531	0.000773818	6.39828	0.000274832
6.52087	0.000188292	6.40624	0.000768814	6.39919	0.000273398
6.52206	0.000187767	6.40717	0.000764363	6.4001	0.000271531
6.52325	0.000187247	6.4081	0.000759645	6.40102	0.000269287
6.52444	0.000186414	6.40902	0.000754909	6.40193	0.000267693
6.52563	0.000185852	6.40995	0.000750534	6.40284	0.000266291
6.52682	0.000184808	6.41088	0.000746315	6.40376	0.000264298
6.52801	0.000183467	6.41181	0.00074221	6.40467	0.000262106
6.5292	0.000182288	6.41274	0.000737936	6.40558	0.000260708
6.53039	0.000181413	6.41366	0.000733892	6.4065	0.000259485
6.53158	0.000180784	6.41459	0.000730094	6.40741	0.000258155
6.53277	0.000180213	6.41552	0.000726067	6.40832	0.000256625
6.53396	0.000179583	6.41645	0.000722189	6.40924	0.000254744
6.53515	0.000178704	6.41738	0.000718227	6.41015	0.000253639
6.53634	0.000177629	6.41831	0.000713825	6.41106	0.000251738
6.53753	0.000176307	6.41923	0.000709675	6.41198	0.000249868
6.53872	0.00017517	6.42016	0.000705784	6.41289	0.000248085
6.53991	0.00017419	6.42109	0.000701711	6.4138	0.000245752
6.5411	0.000172778	6.42202	0.000697314	6.41472	0.000243897
6.54229	0.000171568	6.42295	0.000693127	6.41563	0.000241967
6.54348	0.000170526	6.42387	0.000688862	6.41654	0.00024021
6.54467	0.000169396	6.4248	0.000685205	6.41746	0.000238395
6.54586	0.000168372	6.42573	0.00068176	6.41837	0.000237005
6.54705	0.000167316	6.42666	0.000677554	6.41928	0.000235647
6.54824	0.000166008	6.42759	0.000673387	6.42019	0.000233861
6.54943	0.00016503	6.42852	0.000669322	6.42111	0.000232101
6.55062	0.000164173	6.42945	0.000665591	6.42202	0.000230473
6.55181	0.000162996	6.43037	0.000662583	6.42293	0.00022899
6.553	0.000161885	6.4313	0.00065931	6.42385	0.000227425
6.55419	0.000160992	6.43223	0.000656163	6.42476	0.000225569
6.55538	0.000160393	6.43316	0.000652415	6.42567	0.000223124
6.55657	0.000159622	6.43409	0.00064793	6.42659	0.000221735
6.55776	0.00015882	6.43501	0.000644253	6.4275	0.000219768
6.55895	0.000157869	6.43594	0.000640923	6.42841	0.000218745
6.56014	0.00015685	6.43687	0.000637431	6.42933	0.000217112
6.56133	0.000156592	6.4378	0.000633971	6.43024	0.000216099
6.56252	0.000155682	6.43873	0.000630289	6.43115	0.000215005
6.56371	0.000154078	6.43966	0.000626797	6.43207	0.000213862
6.5649	0.000153028	6.44058	0.000622804	6.43298	0.000212377
6.56609	0.000152031	6.44151	0.000618613	6.43389	0.000210924
6.56728	0.000151166	6.44244	0.000614565	6.4348	0.000209496
6.56847	0.000150105	6.44337	0.000610814	6.43572	0.000208128
6.56966	0.000149422	6.4443	0.000606876	6.43663	0.000206769
6.57085	0.000149394	6.44522	0.000603539	6.43755	0.000205249
6.57204	0.000148713	6.44615	0.00060055	6.43846	0.00020365
6.57323	0.000148097	6.44708	0.000597793	6.43937	0.000202187
6.57442	0.000147414	6.44801	0.000594702	6.44029	0.000200423
6.57561	0.000146724	6.44894	0.000591925	6.4412	0.00019871
6.5768	0.000145656	6.44987	0.000589057	6.44211	0.000197133
6.57799	0.000144492	6.4508	0.000586499	6.44302	0.000195952
6.57918	0.000144355	6.45172	0.000583183	6.44394	0.000194765
6.58036	0.000143326	6.45265	0.000579646	6.44485	0.000193839
6.58155	0.000142469	6.45358	0.000576419	6.44576	0.000192667
6.58275	0.000141535	6.45451	0.00057374	6.44668	0.000191128
6.58394	0.000140823	6.45544	0.000571104	6.44759	0.000190018
6.58512	0.00013996	6.45636	0.000568124	6.4485	0.000189219
6.58631	0.000139259	6.45729	0.000564954	6.44942	0.00018789
6.58751	0.000138627	6.45822	0.000561718	6.45033	0.000186864
6.5887	0.000138161	6.45915	0.000558451	6.45124	0.000185738
6.58988	0.000136675	6.46008	0.000555762	6.45216	0.000184992
6.59108	0.000135201	6.46101	0.000552838	6.45307	0.000183594
6.59227	0.000133861	6.46193	0.000549665	6.45398	0.000182085
6.59345	0.000133063	6.46286	0.00054671	6.45489	0.000181577
6.59464	0.000132362	6.46379	0.000543884	6.45581	0.000180377
6.59584	0.000131602	6.46472	0.000541128	6.45672	0.000179454
6.59703	0.000131256	6.46565	0.000538289	6.45763	0.000178699
6.59821	0.000130721	6.46657	0.000535455	6.45855	0.000178148
6.5994	0.000130122	6.4675	0.000532849	6.45946	0.000177408
6.6006	0.000129723	6.46843	0.000530317	6.46037	0.000176034
6.60178	0.000129698	6.46936	0.000527319	6.46129	0.000175371
6.60297	0.000129291	6.47029	0.000524406	6.4622	0.000174762
6.60417	0.00012884	6.47122	0.000521663	6.46311	0.000173497
6.60535	0.000127798	6.47215	0.000519259	6.46403	0.000173034
6.60654	0.000126479	6.47307	0.000516871	6.46494	0.000172562
6.60773	0.000125716	6.474	0.000514536	6.46585	0.000171507
6.60893	0.000124931	6.47493	0.000511871	6.46677	0.000170343
6.61011	0.000124442	6.47586	0.000508744	6.46768	0.000169255
6.6113	0.000124608	6.47679	0.00050594	6.46859	0.000168142
6.61249	0.000124458	6.47771	0.000503242	6.46951	0.000167593
6.61369	0.000123604	6.47864	0.000501176	6.47042	0.000166632
6.61487	0.000122682	6.47957	0.000499224	6.47133	0.000165898
6.61606	0.000122158	6.4805	0.000496852	6.47225	0.000165051
6.61725	0.000121602	6.48143	0.000494162	6.47316	0.000164043
6.61844	0.000121032	6.48236	0.000491446	6.47407	0.000162616
6.61963	0.000120039	6.48328	0.000488783	6.47499	0.00016138
6.62082	0.00011871	6.48421	0.000486258	6.4759	0.000159974
6.62201	0.00011865	6.48514	0.000483693	6.47681	0.000158842
6.6232	0.0001193	6.48607	0.000481443	6.47773	0.000158156
6.62439	0.000119033	6.487	0.000479497	6.47864	0.000157306
6.62558	0.000118543	6.48792	0.000477155	6.47955	0.000156454
6.62677	0.000117807	6.48885	0.000474987	6.48046	0.000155611
6.62796	0.000117748	6.48978	0.000473244	6.48138	0.000154728
6.62915	0.000117152	6.49071	0.000471276	6.48229	0.000154015
6.63034	0.000116402	6.49164	0.000468604	6.4832	0.00015297
6.63153	0.000115891	6.49257	0.000466412	6.48412	0.000151899
6.63272	0.000115194	6.4935	0.000463874	6.48503	0.000151041
6.63391	0.000114453	6.49442	0.000460902	6.48594	0.000149967
6.6351	0.000114196	6.49535	0.000458293	6.48686	0.000148404
6.63629	0.000114333	6.49628	0.000455538	6.48777	0.00014739
6.63748	0.000113804	6.49721	0.00045374	6.48868	0.000146619
6.63867	0.000112476	6.49814	0.000451874	6.4896	0.000145956
6.63986	0.000111635	6.49906	0.000449724	6.49051	0.000145183
6.64105	0.000112163	6.49999	0.000447278	6.49142	0.000144561
6.64224	0.0001118	6.50092	0.000444502	6.49234	0.000143622
6.64343	0.000111034	6.50185	0.000441891	6.49325	0.000142697
6.64462	0.000110304	6.50278	0.00043946	6.49416	0.000141747
6.64581	0.000109337	6.50371	0.000436765	6.49508	0.000140911
6.647	0.000109041	6.50463	0.000434112	6.49599	0.000140364
6.64819	0.000108636	6.50556	0.000431165	6.4969	0.000139672
6.64938	0.000108861	6.50649	0.000428496	6.49782	0.000138641
6.65057	0.000108872	6.50742	0.000426375	6.49873	0.000137754
6.65176	0.000108143	6.50835	0.000424748	6.49964	0.000136688
6.65295	0.00010773	6.50927	0.000423069	6.50056	0.000135999
6.65414	0.000107378	6.5102	0.000421237	6.50147	0.000135107
6.65533	0.000107107	6.51113	0.000419214	6.50238	0.000133623
6.65652	0.00010683	6.51206	0.000417393	6.50329	0.000132951
6.65771	0.000106441	6.51299	0.000415336	6.50421	0.000132656
6.6589	0.000105744	6.51392	0.000413586	6.50512	0.00013158
6.66009	0.000105357	6.51484	0.000412076	6.50603	0.000130825
6.66128	0.000104475	6.51577	0.00041055	6.50695	0.000130052
6.66247	0.000104592	6.5167	0.000408955	6.50786	0.00012875
6.66366	0.000104171	6.51763	0.000407403	6.50877	0.000127874
6.66485	0.00010368	6.51856	0.000405781	6.50969	0.00012714
6.66604	0.000103781	6.51949	0.00040361	6.5106	0.000126662
6.66723	0.000103159	6.52041	0.000401684	6.51151	0.000125832
6.66842	0.000102973	6.52134	0.000400116	6.51243	0.000125499
6.66961	0.000102924	6.52227	0.000398639	6.51334	0.000124763
6.6708	0.000101772	6.5232	0.000397213	6.51425	0.00012393
6.67199	0.000100957	6.52413	0.000395327	6.51517	0.00012278
6.67318	0.000100357	6.52506	0.000393272	6.51608	0.000121777
6.67437	9.95357e-05	6.52598	0.000391123	6.51699	0.000121537
6.67556	9.89329e-05	6.52691	0.000389245	6.5179	0.000120999
6.67675	9.82272e-05	6.52784	0.000387308	6.51882	0.000120743
6.67794	9.81143e-05	6.52877	0.000385481	6.51973	0.000119914
6.67913	9.77971e-05	6.5297	0.000383361	6.52065	0.000119361
6.68032	9.71606e-05	6.53062	0.000380931	6.52156	0.000118002
6.68151	9.61377e-05	6.53155	0.000378965	6.52247	0.000116939
6.6827	9.51135e-05	6.53248	0.000377443	6.52339	0.000116211
6.68389	9.45147e-05	6.53341	0.000375956	6.5243	0.000115488
6.68508	9.41578e-05	6.53434	0.000374023	6.52521	0.000114925
6.68627	9.37425e-05	6.53527	0.000372135	6.52612	0.000114496
6.68746	9.31188e-05	6.53619	0.000370546	6.52704	0.00011403
6.68865	9.23351e-05	6.53712	0.000368672	6.52795	0.000113649
6.68984	9.18008e-05	6.53805	0.000366628	6.52886	0.000113117
6.69103	9.15837e-05	6.53898	0.000365105	6.52978	0.000112329
6.69222	9.10508e-05	6.53991	0.000364058	6.53069	0.000111917
6.69341	9.04721e-05	6.54084	0.000362382	6.5316	0.000111233
6.6946	8.98935e-05	6.54176	0.000360391	6.53252	0.000110536
6.69579	8.94775e-05	6.54269	0.000358322	6.53343	0.000109348
6.69698	8.89741e-05	6.54362	0.000356278	6.53434	0.000109044
6.69817	8.90735e-05	6.54455	0.000354792	6.53526	0.000108452
6.69936	8.91407e-05	6.54548	0.000352898	6.53617	0.00010799
6.70055	8.77193e-05	6.54641	0.000351542	6.53708	0.000107182
6.70174	8.67999e-05	6.54733	0.000349999	6.53799	0.000106321
6.70293	8.71763e-05	6.54826	0.000348787	6.53891	0.000105191
6.70412	8.71286e-05	6.54919	0.000347795	6.53982	0.00010469
6.70531	8.72105e-05	6.55012	0.000346833	6.54073	0.000104491
6.7065	8.68792e-05	6.55105	0.000345753	6.54165	0.00010407
6.70769	8.62071e-05	6.55197	0.000344391	6.54256	0.000103449
6.70888	8.5986e-05	6.5529	0.000342617	6.54347	0.000102883
6.71007	8.50411e-05	6.55383	0.000340847	6.54439	0.000102305
6.71126	8.52595e-05	6.55476	0.000339054	6.5453	0.000102262
6.71245	8.48993e-05	6.55569	0.000337415	6.54621	0.000101826
6.71364	8.53496e-05	6.55662	0.000335802	6.54713	0.000100566
6.71483	8.47602e-05	6.55754	0.000334369	6.54804	9.96878e-05
6.71602	8.39389e-05	6.55847	0.000332905	6.54895	9.88563e-05
6.71721	8.36277e-05	6.5594	0.000331149	6.54987	9.79246e-05
6.7184	8.36069e-05	6.56033	0.000329507	6.55078	9.71984e-05
6.71959	8.30323e-05	6.56126	0.000327692	6.55169	9.68979e-05
6.72078	8.24549e-05	6.56219	0.000325729	6.55261	9.67764e-05
6.72197	8.16209e-05	6.56311	0.000324383	6.55352	9.62532e-05
6.72316	8.1008e-05	6.56404	0.000323255	6.55443	9.54127e-05
6.72435	8.11128e-05	6.56497	0.000322327	6.55534	9.50178e-05
6.72554	8.05859e-05	6.5659	0.000320897	6.55626	9.45278e-05
6.72673	8.01423e-05	6.56683	0.000319377	6.55717	9.41959e-05
6.72792	7.90932e-05	6.56776	0.000317133	6.55809	9.41126e-05
6.72911	7.80683e-05	6.56868	0.000316137	6.559	9.3851e-05
6.7303	7.79453e-05	6.56961	0.000314897	6.55991	9.27686e-05
6.73149	7.78526e-05	6.57054	0.000313449	6.56083	9.1662e-05
6.73268	7.75582e-05	6.57147	0.000312265	6.56174	9.09014e-05
6.73387	7.7075e-05	6.5724	0.000311389	6.56265	9.05796e-05
6.73506	7.68902e-05	6.57332	0.000310345	6.56356	8.98325e-05
6.73625	7.67692e-05	6.57425	0.000309474	6.56448	8.93009e-05
6.73744	7.65696e-05	6.57518	0.000308544	6.56539	8.94387e-05
6.73863	7.61663e-05	6.57611	0.000307348	6.5663	8.91569e-05
6.73982	7.57792e-05	6.57704	0.000306248	6.56722	8.86494e-05
6.74101	7.57678e-05	6.57797	0.00030512	6.56813	8.79214e-05
6.7422	7.58975e-05	6.57889	0.000303711	6.56904	8.75704e-05
6.74339	7.54365e-05	6.57982	0.00030218	6.56996	8.71175e-05
6.74458	7.48921e-05	6.58075	0.000301022	6.57087	8.6704e-05
6.74577	7.44848e-05	6.58168	0.00029992	6.57178	8.65043e-05
6.74696	7.40009e-05	6.58261	0.000298819	6.5727	8.59417e-05
6.74815	7.36716e-05	6.58354	0.000297594	6.57361	8.55766e-05
6.74934	7.3023e-05	6.58446	0.000296341	6.57452	8.54787e-05
6.75053	7.22649e-05	6.58539	0.000295397	6.57543	8.51091e-05
6.75172	7.17918e-05	6.58632	0.000294663	6.57635	8.47097e-05
6.75291	7.14799e-05	6.58725	0.000293861	6.57726	8.44425e-05
6.7541	7.11493e-05	6.58818	0.000292944	6.57817	8.37505e-05
6.75529	7.10747e-05	6.5891	0.000292136	6.57909	8.30782e-05
6.75648	7.10162e-05	6.59003	0.000291375	6.58	8.25702e-05
6.75767	7.06029e-05	6.59096	0.000290442	6.58092	8.20262e-05
6.75886	7.02131e-05	6.59189	0.000289454	6.58183	8.17168e-05
6.76005	7.00901e-05	6.59282	0.000288288	6.58274	8.14698e-05
6.76124	6.97729e-05	6.59375	0.000287366	6.58365	8.04932e-05
6.76243	6.92319e-05	6.59467	0.00028584	6.58457	7.98389e-05
6.76362	6.90517e-05	6.5956	0.000284909	6.58548	7.92189e-05
6.76481	6.88515e-05	6.59653	0.000284166	6.58639	7.87964e-05
6.766	6.87816e-05	6.59746	0.000283142	6.58731	7.85742e-05
6.76719	6.84899e-05	6.59839	0.00028228	6.58822	7.79661e-05
6.76838	6.82352e-05	6.59932	0.000281481	6.58913	7.74001e-05
6.76957	6.81505e-05	6.60024	0.000280504	6.59005	7.75801e-05
6.77076	6.77674e-05	6.60117	0.000279069	6.59096	7.74918e-05
6.77195	6.67512e-05	6.6021	0.000278136	6.59187	7.70423e-05
6.77314	6.59931e-05	6.60303	0.000277123	6.59279	7.6909e-05
6.77433	6.55375e-05	6.60396	0.000276107	6.5937	7.66536e-05
6.77552	6.54911e-05	6.60489	0.00027497	6.59461	7.64066e-05
6.77671	6.53647e-05	6.60581	0.000273692	6.59553	7.58097e-05
6.7779	6.4899e-05	6.60674	0.000272455	6.59644	7.53551e-05
6.77909	6.49433e-05	6.60767	0.000270821	6.59735	7.54125e-05
6.78028	6.49669e-05	6.6086	0.000269285	6.59826	7.50924e-05
6.78147	6.54306e-05	6.60953	0.000267972	6.59918	7.46547e-05
6.78266	6.50596e-05	6.61045	0.000266623	6.60009	7.40404e-05
6.78385	6.48701e-05	6.61138	0.000265532	6.601	7.35492e-05
6.78504	6.47659e-05	6.61231	0.000264817	6.60192	7.32668e-05
6.78623	6.46113e-05	6.61324	0.000264099	6.60283	7.29715e-05
6.78742	6.48634e-05	6.61417	0.000263184	6.60374	7.30244e-05
6.78861	6.46396e-05	6.6151	0.000262588	6.60466	7.28967e-05
6.7898	6.40508e-05	6.61602	0.00026159	6.60557	7.19723e-05
6.79099	6.33653e-05	6.61695	0.00026041	6.60648	7.14936e-05
6.79218	6.33593e-05	6.61788	0.000259198	6.6074	7.18024e-05
6.79337	6.34292e-05	6.61881	0.000258278	6.60831	7.16449e-05
6.79456	6.32369e-05	6.61974	0.00025756	6.60922	7.12967e-05
6.79575	6.254e-05	6.62067	0.000257257	6.61014	7.07611e-05
6.79694	6.22987e-05	6.62159	0.00025662	6.61105	7.01873e-05
6.79813	6.2038e-05	6.62252	0.000255635	6.61196	6.97361e-05
6.79932	6.17174e-05	6.62345	0.00025478	6.61287	6.92427e-05
6.80051	6.14788e-05	6.62438	0.000254072	6.61379	6.89282e-05
6.8017	6.08665e-05	6.62531	0.000253288	6.6147	6.85237e-05
6.80289	6.08094e-05	6.62624	0.000252589	6.61562	6.78076e-05
6.80408	6.06474e-05	6.62716	0.000251625	6.61653	6.71859e-05
6.80527	6.02133e-05	6.62809	0.000250772	6.61744	6.67426e-05
6.80646	6.0142e-05	6.62902	0.000249857	6.61836	6.65941e-05
6.80765	6.00177e-05	6.62995	0.000248784	6.61927	6.64647e-05
6.80884	6.03638e-05	6.63088	0.000247854	6.62018	6.61148e-05
6.81003	6.07382e-05	6.6318	0.000246739	6.62109	6.59376e-05
6.81122	6.08981e-05	6.63273	0.000245686	6.62201	6.5838e-05
6.81241	6.11011e-05	6.63366	0.000244756	6.62292	6.55477e-05
6.8136	6.09183e-05	6.63459	0.000243705	6.62383	6.54065e-05
6.81479	6.03605e-05	6.63552	0.000242734	6.62475	6.54689e-05
6.81598	5.98564e-05	6.63645	0.000241303	6.62566	6.56332e-05
6.81717	5.9306e-05	6.63737	0.000240044	6.62657	6.57604e-05
6.81836	5.91285e-05	6.6383	0.000239035	6.62749	6.57587e-05
6.81955	5.87992e-05	6.63923	0.000238176	6.6284	6.54746e-05
6.82074	5.83422e-05	6.64016	0.000236983	6.62931	6.55815e-05
6.82193	5.77575e-05	6.64109	0.000235734	6.63023	6.51786e-05
6.82312	5.74947e-05	6.64202	0.00023502	6.63114	6.45497e-05
6.82431	5.72541e-05	6.64294	0.000233647	6.63205	6.44726e-05
6.8255	5.68166e-05	6.64387	0.000232074	6.63297	6.38363e-05
6.82669	5.66425e-05	6.6448	0.000230267	6.63388	6.31027e-05
6.82788	5.68495e-05	6.64573	0.000229504	6.63479	6.23489e-05
6.82907	5.69107e-05	6.64666	0.00022861	6.6357	6.20625e-05
6.83026	5.68347e-05	6.64759	0.000227862	6.63662	6.16406e-05
6.83145	5.72333e-05	6.64851	0.000226608	6.63753	6.11787e-05
6.83264	5.6826e-05	6.64944	0.000225854	6.63844	6.05649e-05
6.83383	5.69927e-05	6.65037	0.000224888	6.63936	6.02128e-05
6.83502	5.64389e-05	6.6513	0.000224059	6.64027	5.98246e-05
6.83621	5.59073e-05	6.65223	0.000223763	6.64118	5.93453e-05
6.8374	5.55948e-05	6.65315	0.000222988	6.6421	5.92958e-05
6.83859	5.54099e-05	6.65408	0.000222464	6.64301	5.87484e-05
6.83978	5.5375e-05	6.65501	0.000221629	6.64392	5.83624e-05
6.84097	5.42943e-05	6.65594	0.000221147	6.64484	5.79591e-05
6.84216	5.43118e-05	6.65687	0.000220491	6.64575	5.74961e-05
6.84335	5.44879e-05	6.6578	0.000219331	6.64666	5.73087e-05
6.84454	5.40712e-05	6.65872	0.000217921	6.64758	5.70567e-05
6.84573	5.37244e-05	6.65965	0.000216612	6.64849	5.64609e-05
6.84692	5.34381e-05	6.66058	0.000215649	6.6494	5.67355e-05
6.84811	5.4172e-05	6.66151	0.000215194	6.65032	5.65177e-05
6.8493	5.44455e-05	6.66244	0.000214315	6.65123	5.59732e-05
6.85049	5.50679e-05	6.66337	0.00021327	6.65214	5.54168e-05
6.85168	5.50416e-05	6.66429	0.000212336	6.65306	5.48463e-05
6.85287	5.48286e-05	6.66522	0.000211115	6.65397	5.4371e-05
6.85405	5.47244e-05	6.66615	0.000209956	6.65488	5.4331e-05
6.85525	5.47829e-05	6.66708	0.000208845	6.6558	5.43946e-05
6.85644	5.44657e-05	6.66801	0.000208058	6.65671	5.40627e-05
6.85763	5.41565e-05	6.66894	0.000207513	6.65762	5.3612e-05
6.85881	5.41391e-05	6.66986	0.000206914	6.65853	5.36306e-05
6.86001	5.41518e-05	6.67079	0.000205989	6.65945	5.37988e-05
6.8612	5.42042e-05	6.67172	0.000204564	6.66036	5.39586e-05
6.86239	5.40214e-05	6.67265	0.000204046	6.66127	5.39316e-05
6.86357	5.37775e-05	6.67358	0.000203596	6.66219	5.33465e-05
6.86477	5.36444e-05	6.6745	0.000203061	6.6631	5.26472e-05
6.86595	5.29891e-05	6.67543	0.000202788	6.66401	5.24964e-05
6.86715	5.27962e-05	6.67636	0.000202108	6.66493	5.21595e-05
6.86834	5.21847e-05	6.67729	0.000201479	6.66584	5.19355e-05
6.86953	5.15395e-05	6.67822	0.000200495	6.66675	5.14562e-05
6.87071	5.11497e-05	6.67915	0.000199771	6.66767	5.10484e-05
6.8719	5.14185e-05	6.68007	0.000199085	6.66858	5.05342e-05
6.8731	5.16067e-05	6.681	0.000198791	6.66949	4.96104e-05
6.87429	5.21558e-05	6.68193	0.000198163	6.67041	4.89235e-05
6.87547	5.29723e-05	6.68286	0.000197758	6.67132	4.86996e-05
6.87667	5.26638e-05	6.68379	0.000197353	6.67223	4.88571e-05
6.87786	5.23654e-05	6.68472	0.000196634	6.67315	4.81983e-05
6.87904	5.24703e-05	6.68564	0.000196087	6.67406	4.84329e-05
6.88023	5.25751e-05	6.68657	0.000195124	6.67497	4.85083e-05
6.88143	5.21161e-05	6.6875	0.000194539	6.67589	4.8649e-05
6.88262	5.17115e-05	6.68843	0.000194402	6.6768	4.91097e-05
6.8838	5.1692e-05	6.68936	0.000194142	6.67771	4.88183e-05
6.88499	5.1938e-05	6.69029	0.000193871	6.67863	4.89207e-05
6.88619	5.1778e-05	6.69121	0.00019323	6.67954	4.88228e-05
6.88737	5.14729e-05	6.69214	0.000192524	6.68045	4.86765e-05
6.88856	5.08586e-05	6.69307	0.000191841	6.68137	4.86191e-05
6.88975	5.09904e-05	6.694	0.000191558	6.68228	4.83159e-05
6.89094	5.08116e-05	6.69493	0.000191067	6.68319	4.78051e-05
6.89213	5.09185e-05	6.69585	0.000190551	6.6841	4.75019e-05
6.89332	5.07847e-05	6.69678	0.000189646	6.68502	4.73652e-05
6.89451	5.03821e-05	6.69771	0.000189333	6.68593	4.6901e-05
6.8957	5.04366e-05	6.69864	0.000188822	6.68684	4.73967e-05
6.89689	5.01577e-05	6.69957	0.000187881	6.68776	4.72268e-05
6.89809	4.95199e-05	6.7005	0.000187164	6.68867	4.71272e-05
6.89927	4.89594e-05	6.70142	0.00018666	6.68958	4.68408e-05
6.90046	4.9003e-05	6.70235	0.000186582	6.6905	4.64408e-05
6.90165	4.85185e-05	6.70328	0.000186407	6.69141	4.6649e-05
6.90284	4.82187e-05	6.70421	0.000185972	6.69232	4.68633e-05
6.90403	4.81206e-05	6.70514	0.000186046	6.69324	4.63812e-05
6.90522	4.87006e-05	6.70607	0.000185565	6.69415	4.59407e-05
6.90641	4.92766e-05	6.70699	0.000184919	6.69506	4.58636e-05
6.9076	4.90729e-05	6.70792	0.000185294	6.69597	4.55767e-05
6.90879	4.87705e-05	6.70885	0.000184798	6.69689	4.5638e-05
6.90998	4.83646e-05	6.70978	0.00018463	6.6978	4.56161e-05
6.91117	4.7919e-05	6.71071	0.000184578	6.69871	4.52358e-05
6.91236	4.7839e-05	6.71164	0.000183966	6.69963	4.49708e-05
6.91355	4.77342e-05	6.71256	0.000183867	6.70054	4.50867e-05
6.91474	4.76629e-05	6.71349	0.000182983	6.70146	4.48262e-05
6.91593	4.72523e-05	6.71442	0.000183027	6.70237	4.42721e-05
6.91712	4.78988e-05	6.71535	0.0001826	6.70328	4.3637e-05
6.91831	4.84251e-05	6.71628	0.000182223	6.70419	4.26142e-05
6.9195	4.81919e-05	6.7172	0.000182145	6.70511	4.22924e-05
6.92069	4.81677e-05	6.71813	0.000181562	6.70602	4.2235e-05
6.92188	4.83579e-05	6.71906	0.000180525	6.70693	4.23188e-05
6.92307	4.81388e-05	6.71999	0.000179669	6.70785	4.18665e-05
6.92426	4.80682e-05	6.72092	0.000178838	6.70876	4.15841e-05
6.92545	4.81824e-05	6.72185	0.000178432	6.70967	4.15734e-05
6.92664	4.84654e-05	6.72277	0.000178169	6.71059	4.15858e-05
6.92783	4.79358e-05	6.7237	0.000177612	6.7115	4.14952e-05
6.92902	4.77906e-05	6.72463	0.000176933	6.71241	4.14755e-05
6.93021	4.80312e-05	6.72556	0.00017608	6.71333	4.13743e-05
6.9314	4.77779e-05	6.72649	0.000176274	6.71424	4.10947e-05
6.93259	4.75299e-05	6.72742	0.000175066	6.71515	4.07172e-05
6.93378	4.75971e-05	6.72834	0.000174478	6.71607	4.06333e-05
6.93497	4.68538e-05	6.72927	0.000174209	6.71698	4.05782e-05
6.93616	4.72126e-05	6.7302	0.000173698	6.71789	4.03065e-05
6.93735	4.70715e-05	6.73113	0.000173141	6.7188	3.96764e-05
6.93854	4.70735e-05	6.73206	0.000173002	6.71972	3.88792e-05
6.93973	4.73719e-05	6.73299	0.000172647	6.72063	3.85625e-05
6.94092	4.76461e-05	6.73391	0.000172376	6.72154	3.84427e-05
6.94211	4.74391e-05	6.73484	0.000171766	6.72246	3.81799e-05
6.9433	4.69794e-05	6.73577	0.000171463	6.72337	3.80455e-05
6.94449	4.67254e-05	6.7367	0.000171168	6.72428	3.78396e-05
6.94568	4.62798e-05	6.73763	0.000171128	6.7252	3.76911e-05
6.94687	4.61017e-05	6.73855	0.000170749	6.72611	3.81237e-05
6.94806	4.61077e-05	6.73948	0.000170493	6.72702	3.80511e-05
6.94925	4.61534e-05	6.74041	0.000170169	6.72794	3.77676e-05
6.95044	4.63893e-05	6.74134	0.000170015	6.72885	3.75324e-05
6.95163	4.60499e-05	6.74227	0.000169021	6.72976	3.75431e-05
6.95282	4.6103e-05	6.7432	0.000168088	6.73068	3.64888e-05
6.95401	4.63531e-05	6.74412	0.000168061	6.73159	3.62165e-05
6.9552	4.66246e-05	6.74505	0.000167888	6.7325	3.58694e-05
6.95639	4.655e-05	6.74598	0.000167904	6.73342	3.57665e-05
6.95758	4.62408e-05	6.74691	0.000166959	6.73433	3.62047e-05
6.95877	4.62731e-05	6.74784	0.000166573	6.73524	3.57299e-05
6.95996	4.61561e-05	6.74876	0.000166358	6.73616	3.5083e-05
6.96115	4.60647e-05	6.74969	0.000165696	6.73707	3.49716e-05
6.96234	4.6056e-05	6.75062	0.000165245	6.73798	3.4728e-05
6.96353	4.63026e-05	6.75155	0.000164789	6.7389	3.40191e-05
6.96472	4.59733e-05	6.75248	0.000163791	6.73981	3.382e-05
6.96591	4.51494e-05	6.75341	0.0001629	6.74072	3.31927e-05
6.9671	4.4488e-05	6.75434	0.000162683	6.74163	3.27865e-05
6.96829	4.4404e-05	6.75526	0.000162045	6.74255	3.24653e-05
6.96948	4.42871e-05	6.75619	0.000161197	6.74346	3.18493e-05
6.97067	4.46097e-05	6.75712	0.000160399	6.74437	3.191e-05
6.97186	4.48295e-05	6.75805	0.000159871	6.74529	3.18116e-05
6.97305	4.4857e-05	6.75898	0.000158978	6.7462	3.18875e-05
6.97424	4.49209e-05	6.7599	0.000158048	6.74711	3.23646e-05
6.97543	4.48953e-05	6.76083	0.000157522	6.74803	3.30526e-05
6.97662	4.41318e-05	6.76176	0.000157126	6.74894	3.3025e-05
6.97781	4.349e-05	6.76269	0.000156694	6.74985	3.28883e-05
6.979	4.30135e-05	6.76362	0.000156378	6.75077	3.28833e-05
6.98019	4.28744e-05	6.76455	0.000156424	6.75168	3.30835e-05
6.98138	4.28206e-05	6.76547	0.000155809	6.75259	3.30549e-05
6.98257	4.29221e-05	6.7664	0.000155196	6.7535	3.28608e-05
6.98376	4.28267e-05	6.76733	0.000154699	6.75442	3.2571e-05
6.98495	4.30075e-05	6.76826	0.000154268	6.75533	3.22909e-05
6.98614	4.33852e-05	6.76919	0.000154032	6.75624	3.21564e-05
6.98733	4.39027e-05	6.77011	0.000153859	6.75716	3.21632e-05
6.98852	4.36359e-05	6.77104	0.000153574	6.75807	3.23027e-05
6.98971	4.27326e-05	6.77197	0.000152955	6.75899	3.19168e-05
6.9909	4.23172e-05	6.7729	0.000152719	6.7599	3.10886e-05
6.99209	4.14939e-05	6.77383	0.000152331	6.76081	3.10363e-05
6.99328	4.10954e-05	6.77476	0.000151454	6.76172	3.04974e-05
6.99447	4.09946e-05	6.77569	0.000150944	6.76264	3.06223e-05
6.99566	4.09402e-05	6.77661	0.000150358	6.76355	3.044e-05
6.99685	4.10625e-05	6.77754	0.000149628	6.76446	3.05958e-05
6.99804	4.05604e-05	6.77847	0.000148799	6.76538	3.03399e-05
6.99923	4.00167e-05	6.7794	0.000148492	6.76629	3.02639e-05
7.00042	4.001e-05	6.78033	0.000147993	6.7672	2.98099e-05
7.00161	4.0629e-05	6.78125	0.000147366	6.76812	2.99821e-05
7.0028	4.06371e-05	6.78218	0.000146446	6.76903	2.99089e-05
7.00399	4.05813e-05	6.78311	0.000145187	6.76994	2.94752e-05
7.00518	4.07083e-05	6.78404	0.000144359	6.77086	2.92254e-05
7.00637	4.08393e-05	6.78497	0.000143988	6.77177	2.9069e-05
7.00756	4.07049e-05	6.7859	0.000143687	6.77268	2.90943e-05
7.00875	4.0668e-05	6.78682	0.00014386	6.7736	2.91573e-05
7.00994	4.04509e-05	6.78775	0.000143023	6.77451	2.94583e-05
7.01113	4.0178e-05	6.78868	0.000142658	6.77542	2.97092e-05
7.01232	4.02365e-05	6.78961	0.000142355	6.77634	2.97143e-05
7.01351	4.0344e-05	6.79054	0.000141395	6.77725	2.91703e-05
7.0147	4.00752e-05	6.79146	0.000140652	6.77816	2.8799e-05
7.01589	4.03131e-05	6.79239	0.000140078	6.77907	2.85615e-05
7.01708	4.06713e-05	6.79332	0.000139297	6.77999	2.82971e-05
7.01827	4.09415e-05	6.79425	0.000139319	6.7809	2.75686e-05
7.01946	4.11902e-05	6.79518	0.000138513	6.78181	2.79303e-05
7.02065	4.09845e-05	6.79611	0.000137729	6.78273	2.81874e-05
7.02184	4.04482e-05	6.79704	0.000136934	6.78364	2.82465e-05
7.02303	3.98621e-05	6.79796	0.000136659	6.78455	2.88681e-05
7.02422	3.97029e-05	6.79889	0.000136192	6.78547	2.90932e-05
7.02541	3.99925e-05	6.79982	0.000135802	6.78638	2.90009e-05
7.0266	4.02486e-05	6.80075	0.000135732	6.78729	2.84682e-05
7.02779	4.05698e-05	6.80168	0.000135175	6.78821	2.77301e-05
7.02898	4.05927e-05	6.8026	0.000134369	6.78912	2.75365e-05
7.03017	4.01021e-05	6.80353	0.000134492	6.79003	2.70836e-05
7.03136	3.94024e-05	6.80446	0.000133863	6.79095	2.64766e-05
7.03255	3.88332e-05	6.80539	0.000133373	6.79186	2.58167e-05
7.03374	3.85926e-05	6.80632	0.00013293	6.79277	2.54162e-05
7.03493	3.84945e-05	6.80725	0.000132386	6.79368	2.50331e-05
7.03612	3.8395e-05	6.80817	0.000131865	6.7946	2.4839e-05
7.03731	3.84649e-05	6.8091	0.000131362	6.79551	2.44018e-05
7.0385	3.85496e-05	6.81003	0.000131329	6.79643	2.44423e-05
7.03969	3.88715e-05	6.81096	0.000131346	6.79734	2.43208e-05
7.04088	3.93789e-05	6.81189	0.000131623	6.79825	2.42528e-05
7.04207	3.94656e-05	6.81281	0.000131403	6.79916	2.41048e-05
7.04326	3.8979e-05	6.81374	0.000131045	6.80008	2.38623e-05
7.04445	3.83527e-05	6.81467	0.000130571	6.80099	2.35889e-05
7.04564	3.8389e-05	6.8156	0.000129453	6.8019	2.34668e-05
7.04683	3.82115e-05	6.81653	0.000128883	6.80282	2.39923e-05
7.04802	3.86988e-05	6.81746	0.000128996	6.80373	2.37802e-05
7.04921	3.89031e-05	6.81839	0.000128292	6.80464	2.34387e-05
7.0504	3.87882e-05	6.81931	0.000127649	6.80556	2.36986e-05
7.05159	3.88292e-05	6.82024	0.0001276	6.80647	2.37701e-05
7.05278	3.88708e-05	6.82117	0.000127539	6.80738	2.32154e-05
7.05397	3.90187e-05	6.8221	0.000127736	6.8083	2.26066e-05
7.05516	3.89414e-05	6.82303	0.000127361	6.80921	2.21369e-05
7.05635	3.88493e-05	6.82395	0.000127872	6.81012	2.19963e-05
7.05754	3.84716e-05	6.82488	0.000127267	6.81104	2.18179e-05
7.05873	3.80751e-05	6.82581	0.000126998	6.81195	2.08036e-05
7.05992	3.6901e-05	6.82674	0.000127121	6.81286	2.03102e-05
7.06111	3.57383e-05	6.82767	0.000127354	6.81378	2.03468e-05
7.0623	3.55058e-05	6.8286	0.000127678	6.81469	2.01201e-05
7.06349	3.59675e-05	6.82952	0.000127081	6.8156	1.958e-05
7.06468	3.6032e-05	6.83045	0.000126376	6.81651	1.92891e-05
7.06587	3.6114e-05	6.83138	0.000125587	6.81743	1.88689e-05
7.06706	3.62208e-05	6.83231	0.00012534	6.81834	1.88621e-05
7.06825	3.57181e-05	6.83324	0.00012514	6.81925	1.8609e-05
7.06944	3.57658e-05	6.83416	0.000124608	6.82017	1.85493e-05
7.07063	3.59372e-05	6.83509	0.000124011	6.82108	1.83721e-05
7.07182	3.50259e-05	6.83602	0.000123798	6.82199	1.8209e-05
7.07301	3.42631e-05	6.83695	0.000123693	6.82291	1.83136e-05
7.0742	3.40689e-05	6.83788	0.000123432	6.82382	1.88346e-05
7.07539	3.37241e-05	6.83881	0.000123201	6.82473	1.9243e-05
7.07658	3.39391e-05	6.83974	0.000122784	6.82565	1.9054e-05
7.07777	3.36831e-05	6.84066	0.000122352	6.82656	1.87828e-05
7.07896	3.3339e-05	6.84159	0.000122133	6.82747	1.8587e-05
7.08015	3.3347e-05	6.84252	0.000122144	6.82839	1.81206e-05
7.08134	3.32966e-05	6.84345	0.000122229	6.8293	1.78709e-05
7.08253	3.30991e-05	6.84438	0.000122041	6.83021	1.7805e-05
7.08372	3.28127e-05	6.8453	0.000121552	6.83113	1.78124e-05
7.08491	3.26084e-05	6.84623	0.000121315	6.83204	1.77178e-05
7.0861	3.15492e-05	6.84716	0.000121112	6.83295	1.77077e-05
7.08729	3.11507e-05	6.84809	0.0001208	6.83387	1.75873e-05
7.08848	3.1521e-05	6.84902	0.000120791	6.83478	1.76222e-05
7.08967	3.19733e-05	6.84995	0.000120904	6.83569	1.7247e-05
7.09086	3.2431e-05	6.85087	0.000120603	6.8366	1.70039e-05
7.09205	3.23134e-05	6.8518	0.000120232	6.83752	1.69381e-05
7.09324	3.25782e-05	6.85273	0.00011983	6.83843	1.62152e-05
7.09443	3.30124e-05	6.85366	0.000119503	6.83934	1.59463e-05
7.09562	3.28511e-05	6.85459	0.00011896	6.84026	1.52397e-05
7.09681	3.24633e-05	6.85551	0.000118274	6.84117	1.47002e-05
7.098	3.23658e-05	6.85644	0.000117897	6.84208	1.42962e-05
7.09919	3.15795e-05	6.85737	0.000117362	6.843	1.42321e-05
7.10038	3.0935e-05	6.8583	0.00011692	6.84391	1.41522e-05
7.10157	3.08859e-05	6.85923	0.000115544	6.84482	1.44684e-05
7.10276	3.07596e-05	6.86016	0.000115588	6.84574	1.40718e-05
7.10395	3.03066e-05	6.86108	0.000115636	6.84665	1.35216e-05
7.10514	3.00156e-05	6.86201	0.000115613	6.84756	1.34524e-05
7.10633	2.97985e-05	6.86294	0.000114957	6.84848	1.32009e-05
7.10752	2.9574e-05	6.86387	0.0001153	6.84939	1.29393e-05
7.10871	2.96137e-05	6.8648	0.00011532	6.8503	1.26068e-05
7.1099	2.96036e-05	6.86573	0.000114983	6.85122	1.26665e-05
7.11109	2.9775e-05	6.86665	0.000113864	6.85213	1.27762e-05
7.11228	2.9525e-05	6.86758	0.000113677	6.85304	1.2559e-05
7.11347	2.89214e-05	6.86851	0.000113555	6.85396	1.28583e-05
7.11466	2.87326e-05	6.86944	0.000113117	6.85487	1.21849e-05
7.11585	2.90014e-05	6.87037	0.000113558	6.85578	1.27812e-05
7.11704	2.96621e-05	6.87129	0.000113527	6.8567	1.24032e-05
7.11823	3.00142e-05	6.87222	0.000113111	6.85761	1.17579e-05
7.11942	3.05129e-05	6.87315	0.000112556	6.85852	1.19008e-05
7.12061	3.09632e-05	6.87408	0.000112306	6.85944	1.22878e-05
7.1218	3.08221e-05	6.87501	0.000112304	6.86035	1.21691e-05
7.12299	3.024e-05	6.87594	0.000112515	6.86126	1.1988e-05
7.12418	3.056e-05	6.87686	0.000112249	6.86217	1.17146e-05
7.12537	3.02071e-05	6.87779	0.000111692	6.86309	1.13888e-05
7.12656	2.98428e-05	6.87872	0.000111515	6.864	1.10417e-05
7.12775	2.9861e-05	6.87965	0.000111363	6.86491	1.05264e-05
7.12894	2.99773e-05	6.88058	0.000111228	6.86583	1.05264e-05
7.13013	3.07145e-05	6.8815	0.000110627	6.86674	1.06254e-05
7.13132	3.07891e-05	6.88243	0.000110417	6.86765	1.0334e-05
7.13251	3.10613e-05	6.88336	0.000109657	6.86857	9.46932e-06
7.1337	3.12374e-05	6.88429	0.00010906	6.86948	9.45863e-06
7.13489	3.09834e-05	6.88522	0.000109071	6.87039	9.02151e-06
7.13608	2.98166e-05	6.88615	0.00010909	6.87131	8.74697e-06
7.13727	3.00236e-05	6.88708	0.000108752	6.87222	8.36273e-06
7.13846	3.03146e-05	6.888	0.000108063	6.87313	8.1737e-06
7.13965	3.06399e-05	6.88893	0.000107371	6.87405	8.40773e-06
7.14084	3.08207e-05	6.88986	0.00010671	6.87496	8.00324e-06
7.14203	3.09531e-05	6.89079	0.00010647	6.87587	8.02799e-06
7.14321	3.07139e-05	6.89172	0.000106251	6.87678	7.619e-06
7.1444	3.11843e-05	6.89264	0.000106528	6.8777	7.82096e-06
7.1456	3.16487e-05	6.89357	0.000105675	6.87861	7.81984e-06
7.14679	3.15862e-05	6.8945	0.000105363	6.87953	8.48143e-06
7.14797	3.13268e-05	6.89543	0.000105333	6.88044	8.65133e-06
7.14916	3.07777e-05	6.89636	0.000105427	6.88135	8.67215e-06
7.15036	3.09491e-05	6.89729	0.000105257	6.88226	8.99e-06
7.15155	3.14236e-05	6.89822	0.000105217	6.88318	9.08733e-06
7.15273	3.14814e-05	6.89914	0.000104599	6.88409	9.19703e-06
7.15393	3.15298e-05	6.90007	0.000104247	6.885	9.29323e-06
7.15512	3.1599e-05	6.901	0.000104169	6.88592	9.15878e-06
7.1563	3.18026e-05	6.90193	0.000103725	6.88683	9.23697e-06
7.15749	3.20889e-05	6.90285	0.000103152	6.88774	9.18691e-06
7.15869	3.23376e-05	6.90378	0.000103456	6.88866	9.02376e-06
7.15988	3.25251e-05	6.90471	0.000103932	6.88957	8.90787e-06
7.16106	3.26709e-05	6.90564	0.000103787	6.89048	8.7239e-06
7.16226	3.27986e-05	6.90657	0.000103864	6.8914	8.6699e-06
7.16345	3.29861e-05	6.9075	0.000103938	6.89231	8.93768e-06
7.16463	3.29915e-05	6.90843	0.00010396	6.89322	8.44936e-06
7.16582	3.30964e-05	6.90935	0.000103248	6.89414	8.64627e-06
7.16702	3.30581e-05	6.91028	0.000102904	6.89505	8.28509e-06
7.1682	3.28779e-05	6.91121	0.000102943	6.89596	7.84459e-06
7.16939	3.28248e-05	6.91214	0.000103031	6.89687	8.17258e-06
7.17058	3.28625e-05	6.91307	0.000102337	6.89779	7.60887e-06
7.17178	3.32153e-05	6.91399	0.000101887	6.8987	8.0685e-06
7.17296	3.35574e-05	6.91492	0.000101451	6.89961	7.99255e-06
7.17415	3.34317e-05	6.91585	0.000100638	6.90053	8.13826e-06
7.17534	3.3669e-05	6.91678	9.98782e-05	6.90144	8.61139e-06
7.17654	3.40971e-05	6.91771	9.95115e-05	6.90235	8.35148e-06
7.17772	3.44909e-05	6.91864	9.94916e-05	6.90327	8.10957e-06
7.17891	3.46347e-05	6.91957	9.92259e-05	6.90418	7.88341e-06
7.1801	3.45239e-05	6.92049	9.87369e-05	6.90509	7.77033e-06
7.18129	3.45151e-05	6.92142	9.80228e-05	6.90601	7.53349e-06
7.18248	3.43323e-05	6.92235	9.80459e-05	6.90692	7.61169e-06
7.18367	3.39002e-05	6.92328	9.85304e-05	6.90783	7.89635e-06
7.18486	3.42308e-05	6.9242	9.83708e-05	6.90875	8.28565e-06
7.18605	3.48397e-05	6.92513	9.83509e-05	6.90966	8.03643e-06
7.18724	3.53928e-05	6.92606	9.88051e-05	6.91057	7.75177e-06
7.18843	3.53404e-05	6.92699	9.8616e-05	6.91149	7.7017e-06
7.18962	3.50346e-05	6.92792	9.83625e-05	6.9124	7.88679e-06
7.19081	3.56166e-05	6.92885	9.77667e-05	6.91331	7.47385e-06
7.192	3.56805e-05	6.92978	9.77545e-05	6.91423	7.79959e-06
7.19319	3.58411e-05	6.9307	9.73267e-05	6.91514	7.49073e-06
7.19438	3.66234e-05	6.93163	9.71774e-05	6.91605	7.68932e-06
7.19557	3.7856e-05	6.93256	9.73318e-05	6.91697	7.78834e-06
7.19676	3.81208e-05	6.93349	9.73067e-05	6.91788	7.79171e-06
7.19795	3.8483e-05	6.93442	9.74631e-05	6.91879	7.79846e-06
7.19914	3.88204e-05	6.93534	9.74592e-05	6.9197	7.63925e-06
7.20033	3.92586e-05	6.93627	9.74129e-05	6.92062	7.24826e-06
7.20152	3.9684e-05	6.9372	9.76014e-05	6.92153	7.00185e-06
7.20271	4.01249e-05	6.93813	9.78825e-05	6.92244	6.45615e-06
7.2039	4.04771e-05	6.93906	9.77365e-05	6.92336	5.90314e-06
7.20509	4.09435e-05	6.93999	9.7382e-05	6.92427	5.81143e-06
7.20628	4.14792e-05	6.94092	9.73119e-05	6.92518	5.39119e-06
7.20747	4.22232e-05	6.94184	9.73415e-05	6.9261	5.08627e-06
7.20866	4.27064e-05	6.94277	9.71671e-05	6.92701	4.84943e-06
7.20985	4.34766e-05	6.9437	9.65051e-05	6.92792	4.46518e-06
7.21104	4.39793e-05	6.94463	9.60978e-05	6.92884	4.20471e-06
7.21223	4.44027e-05	6.94555	9.54172e-05	6.92975	4.02131e-06
7.21342	4.49766e-05	6.94648	9.5073e-05	6.93066	3.45029e-06
7.21461	4.58221e-05	6.94741	9.52821e-05	6.93158	2.65424e-06
7.2158	4.63806e-05	6.94834	9.46735e-05	6.93249	2.73526e-06
7.21699	4.72012e-05	6.94927	9.44959e-05	6.9334	2.62218e-06
7.21818	4.7417e-05	6.9502	9.4391e-05	6.93431	2.59855e-06
7.21937	4.76145e-05	6.95113	9.41671e-05	6.93523	2.45228e-06
7.22056	4.8704e-05	6.95205	9.32568e-05	6.93614	2.08998e-06
7.22175	4.97591e-05	6.95298	9.24288e-05	6.93705	1.99209e-06
7.22294	5.04964e-05	6.95391	9.23342e-05	6.93797	1.99603e-06
7.22413	5.10966e-05	6.95484	9.23258e-05	6.93888	1.74512e-06
7.22532	5.17323e-05	6.95577	9.18826e-05	6.93979	2.18618e-06
7.22651	5.27405e-05	6.95669	9.16291e-05	6.94071	1.76031e-06
7.2277	5.38796e-05	6.95762	9.16786e-05	6.94162	2.29532e-06
7.22889	5.48185e-05	6.95855	9.17108e-05	6.94253	1.89026e-06
7.23008	5.54368e-05	6.95948	9.12521e-05	6.94345	1.91164e-06
7.23127	5.60854e-05	6.96041	9.06608e-05	6.94436	1.816e-06
7.23246	5.75297e-05	6.96134	9.04035e-05	6.94527	1.75637e-06
7.23365	5.90681e-05	6.96227	9.06364e-05	6.94619	1.32093e-06
7.23484	5.98376e-05	6.96319	9.03115e-05	6.9471	9.3163e-07
7.23603	6.02462e-05	6.96412	9.02484e-05	6.94801	1.24105e-06
7.23722	6.13101e-05	6.96505	9.04717e-05	6.94893	1.54203e-06
7.23841	6.27362e-05	6.96598	9.09851e-05	6.94984	1.27762e-06
7.2396	6.41153e-05	6.9669	9.13023e-05	6.95075	1.23092e-06
7.24079	6.61672e-05	6.96783	9.09092e-05	6.95167	1.10265e-06
7.24198	6.82836e-05	6.96876	9.04028e-05	6.95258	1.24724e-06
7.24317	6.96781e-05	6.96969	9.01133e-05	6.95349	1.47227e-06
7.24436	7.04228e-05	6.97062	8.97511e-05	6.95441	9.79449e-07
7.24555	7.08959e-05	6.97155	8.90692e-05	6.95532	5.72705e-07
7.24674	7.17864e-05	6.97248	8.90968e-05	6.95623	2.43596e-07
7.24793	7.31527e-05	6.9734	8.93908e-05	6.95714	9.45132e-08
7.24912	7.5001e-05	6.97433	8.97768e-05	6.95806	0
7.25031	7.63693e-05	6.97526	8.97588e-05	6.95897	8.03362e-07
7.2515	7.78075e-05	6.97619	8.98869e-05	6.95988	9.02938e-07
7.25269	7.92216e-05	6.97712	8.95813e-05	6.9608	6.01959e-07
7.25388	8.02788e-05	6.97804	8.93928e-05	6.96171	5.03508e-07
7.25507	8.13669e-05	6.97897	8.92158e-05	6.96262	6.89159e-07
7.25626	8.26075e-05	6.9799	8.86999e-05	6.96354	6.05897e-07
7.25745	8.38939e-05	6.98083	8.87906e-05	6.96445	6.73969e-07
7.25864	8.55015e-05	6.98176	8.86336e-05	6.96536	8.74247e-07
7.25983	8.75063e-05	6.98269	8.86034e-05	6.96628	1.22473e-06
7.26102	8.95158e-05	6.98361	8.80263e-05	6.96719	1.34287e-06
7.26221	9.12779e-05	6.98454	8.8281e-05	6.9681	1.03458e-06
7.2634	9.30395e-05	6.98547	8.74871e-05	6.96902	1.1561e-06
7.26459	9.50974e-05	6.9864	8.68714e-05	6.96993	1.03233e-06
7.26578	9.71022e-05	6.98733	8.61972e-05	6.97084	1.13978e-06
7.26697	9.96661e-05	6.98825	8.60492e-05	6.97176	1.30631e-06
7.26816	0.000102211	6.98918	8.65382e-05	6.97267	1.16454e-06
7.26935	0.000104082	6.99011	8.69744e-05	6.97358	1.55159e-06
7.27054	0.000106621	6.99104	8.75856e-05	6.9745	2.2745e-06
7.27173	0.000108949	6.99197	8.74466e-05	6.97541	2.41459e-06
7.27292	0.000111951	6.9929	8.76396e-05	6.97632	2.05341e-06
7.27411	0.000114569	6.99382	8.75695e-05	6.97723	1.83626e-06
7.2753	0.000116896	6.99475	8.72227e-05	6.97815	1.80925e-06
7.27649	0.000119217	6.99568	8.68586e-05	6.97906	1.5876e-06
7.27768	0.000122335	6.99661	8.66038e-05	6.97997	1.57691e-06
7.27887	0.000125265	6.99754	8.66443e-05	6.98089	1.56228e-06
7.28006	0.000128079	6.99847	8.69229e-05	6.9818	2.01741e-06
7.28125	0.00013077	6.99939	8.71159e-05	6.98271	2.52766e-06
7.28244	0.000133672	7.00032	8.73469e-05	6.98363	2.61768e-06
7.28363	0.000136787	7.00125	8.76152e-05	6.98454	2.36902e-06
7.28482	0.000140028	7.00218	8.76029e-05	6.98545	2.2745e-06
7.28601	0.000143047	7.00311	8.75257e-05	6.98637	2.86184e-06
7.2872	0.00014627	7.00404	8.75547e-05	6.98728	3.18813e-06
7.28839	0.000149636	7.00496	8.79085e-05	6.98819	3.72483e-06
7.28958	0.000153478	7.00589	8.82405e-05	6.98911	3.62357e-06
7.29077	0.000157391	7.00682	8.79935e-05	6.99002	3.68151e-06
7.29196	0.000160767	7.00775	8.76538e-05	6.99093	4.13664e-06
7.29315	0.000163976	7.00868	8.76486e-05	6.99185	4.28347e-06
7.29434	0.000168111	7.0096	8.79317e-05	6.99276	4.24634e-06
7.29553	0.000172238	7.01053	8.80282e-05	6.99367	4.36111e-06
7.29672	0.000176209	7.01146	8.76744e-05	6.99459	4.23003e-06
7.29791	0.000180575	7.01239	8.71835e-05	6.9955	4.39542e-06
7.2991	0.000184439	7.01332	8.70625e-05	6.99641	4.2199e-06
7.30029	0.000187703	7.01425	8.72671e-05	6.99732	4.09051e-06
7.30148	0.000191462	7.01517	8.75521e-05	6.99824	4.52651e-06
7.30267	0.000196171	7.0161	8.78654e-05	6.99915	4.89274e-06
7.30386	0.000201213	7.01703	8.8218e-05	7.00006	5.4902e-06
7.30505	0.000206474	7.01796	8.83126e-05	7.00098	6.53547e-06
7.30624	0.000211909	7.01889	8.81292e-05	7.00189	6.76951e-06
7.30743	0.00021685	7.01982	8.79452e-05	7.0028	6.5636e-06
7.30862	0.00022243	7.02074	8.81286e-05	7.00372	6.89609e-06
7.30981	0.000228708	7.02167	8.86059e-05	7.00463	7.6055e-06
7.311	0.000234683	7.0226	8.88131e-05	7.00554	7.97849e-06
7.31219	0.000241138	7.02353	8.86735e-05	7.00646	8.26428e-06
7.31338	0.000247171	7.02446	8.84612e-05	7.00737	8.76891e-06
7.31457	0.00025386	7.02538	8.87114e-05	7.00828	9.60715e-06
7.31576	0.000259982	7.02631	8.86008e-05	7.0092	1.00859e-05
7.31695	0.000267169	7.02724	8.87031e-05	7.01011	1.05365e-05
7.31814	0.000273519	7.02817	8.81697e-05	7.01102	1.13371e-05
7.31933	0.000279809	7.0291	8.84496e-05	7.01194	1.20876e-05
7.32052	0.000286703	7.03003	8.88652e-05	7.01285	1.30192e-05
7.32171	0.000294366	7.03095	8.97595e-05	7.01376	1.40256e-05
7.3229	0.000301853	7.03188	8.99126e-05	7.01468	1.47941e-05
7.32409	0.000309093	7.03281	9.02594e-05	7.01559	1.56155e-05
7.32528	0.000316117	7.03374	9.02851e-05	7.0165	1.69741e-05
7.32647	0.000323164	7.03467	9.06248e-05	7.01741	1.79142e-05
7.32766	0.000330419	7.0356	9.01024e-05	7.01833	1.88064e-05
7.32885	0.000337159	7.03652	8.99538e-05	7.01924	1.96925e-05
7.33004	0.000344165	7.03745	9.02188e-05	7.02015	2.08075e-05
7.33123	0.000351883	7.03838	9.01365e-05	7.02107	2.17369e-05
7.33242	0.00035963	7.03931	9.03359e-05	7.02198	2.28941e-05
7.33361	0.00036736	7.04024	9.03327e-05	7.02289	2.40868e-05
7.3348	0.000375564	7.04117	9.06222e-05	7.02381	2.54539e-05
7.33599	0.000383504	7.04209	9.12971e-05	7.02472	2.62786e-05
7.33718	0.000392158	7.04302	9.19077e-05	7.02563	2.6556e-05
7.33837	0.000401112	7.04395	9.19675e-05	7.02655	2.72963e-05
7.33956	0.000409921	7.04488	9.17211e-05	7.02746	2.8377e-05
7.34075	0.000419186	7.04581	9.14927e-05	7.02837	2.96743e-05
7.34194	0.000428802	7.04673	9.16606e-05	7.02929	3.08164e-05
7.34313	0.000438055	7.04766	9.19443e-05	7.0302	3.15798e-05
7.34432	0.000447813	7.04859	9.21431e-05	7.03111	3.25806e-05
7.34551	0.000457747	7.04952	9.2708e-05	7.03203	3.36681e-05
7.3467	0.000468222	7.05045	9.32523e-05	7.03294	3.47415e-05
7.34789	0.000478469	7.05138	9.33996e-05	7.03385	3.60258e-05
7.34908	0.000488401	7.0523	9.38126e-05	7.03477	3.73597e-05
7.35027	0.000498599	7.05323	9.43614e-05	7.03568	3.86171e-05
7.35146	0.000509085	7.05416	9.4678e-05	7.03659	3.98609e-05
7.35265	0.000520451	7.05509	9.46516e-05	7.03751	4.11678e-05
7.35384	0.000531592	7.05602	9.45377e-05	7.03842	4.26401e-05
7.35503	0.000543766	7.05695	9.45377e-05	7.03933	4.3606e-05
7.35622	0.00055577	7.05787	9.48356e-05	7.04024	4.50046e-05
7.35741	0.000568212	7.0588	9.49726e-05	7.04116	4.70726e-05
7.3586	0.000581216	7.05973	9.48607e-05	7.04207	4.87013e-05
7.35979	0.000594879	7.06066	9.48825e-05	7.04298	5.02467e-05
7.36098	0.000608077	7.06159	9.47815e-05	7.0439	5.17566e-05
7.36217	0.000620689	7.06252	9.5035e-05	7.04481	5.33431e-05
7.36336	0.000634479	7.06344	9.57569e-05	7.04572	5.50922e-05
7.36455	0.000647609	7.06437	9.65141e-05	7.04664	5.68913e-05
7.36574	0.000660939	7.0653	9.73839e-05	7.04755	5.86089e-05
7.36693	0.000674801	7.06623	9.76355e-05	7.04846	6.02313e-05
7.36812	0.000688562	7.06716	9.81952e-05	7.04938	6.23117e-05
7.36931	0.000702234	7.06808	9.8993e-05	7.05029	6.43865e-05
7.3705	0.000716737	7.06901	9.98847e-05	7.0512	6.62008e-05
7.37169	0.000731433	7.06994	0.000100637	7.05212	6.81271e-05
7.37288	0.000746411	7.07087	0.000100635	7.05303	6.97901e-05
7.37407	0.000761494	7.0718	0.000101472	7.05394	7.1722e-05
7.37526	0.000777524	7.07273	0.00010163	7.05485	7.3893e-05
7.37645	0.00079272	7.07365	0.000102318	7.05577	7.58086e-05
7.37764	0.000808307	7.07458	0.000102708	7.05668	7.78293e-05
7.37883	0.000824224	7.07551	0.000102974	7.0576	7.99047e-05
7.38002	0.000839735	7.07644	0.000103166	7.05851	8.25336e-05
7.38121	0.000854865	7.07737	0.000104041	7.05942	8.47457e-05
7.3824	0.000869312	7.0783	0.000104792	7.06033	8.70416e-05
7.38359	0.000885345	7.07922	0.000105856	7.06125	8.96114e-05
7.38478	0.000902401	7.08015	0.000106565	7.06216	9.1792e-05
7.38597	0.000919937	7.08108	0.000107533	7.06307	9.4152e-05
7.38716	0.00093683	7.08201	0.000108285	7.06399	9.70982e-05
7.38835	0.00095398	7.08294	0.000108565	7.0649	0.000100257
7.38954	0.000972308	7.08387	0.000109197	7.06581	0.000103558
7.39073	0.000990144	7.08479	0.000110184	7.06673	0.000106529
7.39192	0.00100793	7.08572	0.000111035	7.06764	0.000109728
7.39311	0.00102701	7.08665	0.000111859	7.06855	0.000112988
7.3943	0.00104605	7.08758	0.00011258	7.06947	0.000116859
7.39549	0.00106591	7.08851	0.000113258	7.07038	0.000119885
7.39668	0.0010853	7.08943	0.000113913	7.07129	0.000123399
7.39787	0.00110543	7.09036	0.000115096	7.07221	0.000126824
7.39906	0.00112479	7.09129	0.000116113	7.07312	0.000129926
7.40025	0.00114525	7.09222	0.000117097	7.07403	0.000133781
7.40144	0.00116546	7.09315	0.000117814	7.07494	0.000137217
7.40263	0.00118732	7.09408	0.000118779	7.07586	0.000140509
7.40382	0.00120833	7.095	0.000119618	7.07677	0.000144632
7.40501	0.00122959	7.09593	0.000120195	7.07768	0.000148634
7.4062	0.0012509	7.09686	0.000121056	7.0786	0.000152203
7.40739	0.00127364	7.09779	0.0001217	7.07951	0.000156034
7.40858	0.00129682	7.09872	0.000122127	7.08042	0.000160506
7.40977	0.00132018	7.09965	0.000123118	7.08134	0.000164852
7.41096	0.00134433	7.10057	0.000124358	7.08225	0.000169462
7.41215	0.0013683	7.1015	0.000125998	7.08316	0.00017443
7.41334	0.00139239	7.10243	0.000128091	7.08408	0.000179329
7.41453	0.00141664	7.10336	0.000129288	7.08499	0.000183815
7.41572	0.00144109	7.10429	0.000130664	7.0859	0.000188008
7.4169	0.00146567	7.10522	0.000132082	7.08682	0.000192728
7.4181	0.00149078	7.10614	0.000133771	7.08773	0.000197983
7.41929	0.0015161	7.10707	0.000135599	7.08864	0.000202722
7.42048	0.00154277	7.108	0.000137078	7.08956	0.00020773
7.42166	0.00156942	7.10893	0.000137978	7.09047	0.000212928
7.42286	0.00159609	7.10986	0.0001389	7.09138	0.000218067
7.42405	0.00162324	7.11078	0.000140203	7.0923	0.000223861
7.42524	0.0016508	7.11171	0.00014128	7.09321	0.000229733
7.42643	0.001678	7.11264	0.000142038	7.09412	0.000235482
7.42762	0.00170583	7.11357	0.000143197	7.09504	0.000241503
7.4288	0.00173419	7.1145	0.000144789	7.09595	0.000247492
7.43	0.00176236	7.11543	0.000146484	7.09686	0.000253586
7.43119	0.00179077	7.11635	0.000148247	7.09778	0.000259941
7.43238	0.00181966	7.11728	0.000149521	7.09869	0.000265979
7.43356	0.00184806	7.11821	0.000151349	7.0996	0.000273136
7.43476	0.00187496	7.11914	0.000152594	7.10051	0.000280392
7.43595	0.00190227	7.12007	0.000153628	7.10143	0.0002874
7.43713	0.00193192	7.121	0.000154844	7.10234	0.000293523
7.43832	0.00196238	7.12192	0.000156609	7.10325	0.000301091
7.43952	0.00199249	7.12285	0.000158066	7.10417	0.000308522
7.44071	0.00202291	7.12378	0.000159888	7.10508	0.000315732
7.44189	0.0020541	7.12471	0.000161002	7.10599	0.00032273
7.44308	0.0020855	7.12564	0.0001625	7.10691	0.000330567
7.44428	0.00211667	7.12657	0.000164356	7.10782	0.000338332
7.44547	0.00214759	7.12749	0.000166158	7.10873	0.00034642
7.44665	0.00217953	7.12842	0.000168143	7.10965	0.000354449
7.44785	0.00221237	7.12935	0.000170029	7.11056	0.000363064
7.44904	0.00224479	7.13028	0.000171528	7.11147	0.000371683
7.45022	0.00227826	7.13121	0.000173462	7.11238	0.000380003
7.45141	0.00231192	7.13213	0.00017567	7.1133	0.000388779
7.4526	0.00234564	7.13306	0.000177534	7.11421	0.000397986
7.45379	0.00237976	7.13399	0.000179716	7.11512	0.000407011
7.45498	0.00241418	7.13492	0.000182344	7.11604	0.000416586
7.45617	0.00244933	7.13585	0.000184663	7.11695	0.000426625
7.45736	0.00248567	7.13678	0.000187284	7.11786	0.000436291
7.45855	0.00252241	7.1377	0.000189882	7.11878	0.00044626
7.45974	0.00255951	7.13863	0.000192833	7.11969	0.000456801
7.46094	0.00259725	7.13956	0.000195219	7.1206	0.000466989
7.46212	0.00263511	7.14049	0.00019683	7.12152	0.000477223
7.46331	0.00267415	7.14142	0.000199711	7.12243	0.00048855
7.4645	0.00271429	7.14235	0.000202471	7.12334	0.000499742
7.46569	0.00275409	7.14327	0.000204372	7.12426	0.000510735
7.46688	0.00279459	7.1442	0.000207031	7.12517	0.000522621
7.46807	0.00283563	7.14513	0.000209929	7.12608	0.000534284
7.46926	0.00287684	7.14606	0.000212359	7.127	0.00054605
7.47045	0.00291847	7.14699	0.000214789	7.12791	0.00055754
7.47164	0.00296105	7.14792	0.000217235	7.12882	0.000569671
7.47283	0.00300383	7.14884	0.000220209	7.12974	0.000582274
7.47402	0.00304655	7.14977	0.000223164	7.13065	0.000594662
7.47521	0.00309038	7.1507	0.000226143	7.13156	0.000606631
7.4764	0.00313465	7.15163	0.000228632	7.13248	0.000619433
7.47759	0.00317884	7.15256	0.000230814	7.13339	0.000632459
7.47878	0.00322286	7.15348	0.000232992	7.1343	0.000645872
7.47997	0.00326704	7.15441	0.00023581	7.13521	0.000659951
7.48116	0.0033119	7.15534	0.000238482	7.13613	0.000673585
7.48235	0.00335776	7.15627	0.000241031	7.13704	0.000687645
7.48354	0.00340364	7.1572	0.000244053	7.13795	0.000701704
7.48473	0.00344999	7.15813	0.000247526	7.13887	0.000715372
7.48592	0.0034969	7.15905	0.000250522	7.13978	0.000728803
7.48711	0.00354291	7.15998	0.000253165	7.14069	0.000743003
7.4883	0.00358559	7.16091	0.000255886	7.14161	0.000758173
7.48949	0.00362987	7.16184	0.00025919	7.14252	0.000773433
7.49068	0.00367708	7.16277	0.000261865	7.14343	0.000788653
7.49187	0.00372491	7.1637	0.00026468	7.14435	0.000803858
7.49306	0.0037726	7.16462	0.00026807	7.14526	0.00081955
7.49425	0.00382084	7.16555	0.000271878	7.14617	0.000835811
7.49544	0.00386966	7.16648	0.000274997	7.14709	0.000852244
7.49663	0.00391855	7.16741	0.000278437	7.148	0.000868582
7.49782	0.00396825	7.16834	0.000281487	7.14891	0.000884782
7.49901	0.00401878	7.16927	0.000284915	7.14983	0.000902323
7.5002	0.00406959	7.17019	0.000288741	7.15074	0.000920254
7.50139	0.00412068	7.17112	0.000291849	7.15165	0.000938086
7.50258	0.00417244	7.17205	0.000295499	7.15257	0.000956258
7.50377	0.00422495	7.17298	0.000298701	7.15348	0.000975003
7.50496	0.0042782	7.17391	0.000302136	7.15439	0.00099357
7.50615	0.00433184	7.17483	0.000306309	7.15531	0.00101288
7.50734	0.0043861	7.17576	0.000310444	7.15622	0.00103267
7.50853	0.00444107	7.17669	0.000314068	7.15713	0.00105228
7.50972	0.00449665	7.17762	0.000317838	7.15804	0.0010724
7.51091	0.00455334	7.17855	0.000321688	7.15896	0.00109312
7.5121	0.0046107	7.17948	0.000325266	7.15987	0.00111484
7.51329	0.00466864	7.1804	0.00032921	7.16078	0.0011364
7.51448	0.00472692	7.18133	0.000333442	7.1617	0.00115792
7.51567	0.00478599	7.18226	0.000337427	7.16261	0.00118007
7.51686	0.00484579	7.18319	0.000340855	7.16352	0.00120282
7.51805	0.00490565	7.18412	0.000344388	7.16444	0.00122588
7.51924	0.0049661	7.18505	0.000348855	7.16535	0.00125019
7.52043	0.00502781	7.18597	0.000353601	7.16626	0.00127449
7.52162	0.00508984	7.1869	0.000357679	7.16718	0.00129888
7.52281	0.00515236	7.18783	0.000362836	7.16809	0.001324
7.524	0.00521545	7.18876	0.000368437	7.169	0.00134909
7.52519	0.00527896	7.18969	0.000373408	7.16992	0.00137407
7.52638	0.00534263	7.19062	0.000377462	7.17083	0.00139972
7.52757	0.00540705	7.19154	0.000381869	7.17174	0.00142617
7.52876	0.00547166	7.19247	0.000386484	7.17266	0.00145259
7.52995	0.00553691	7.1934	0.000390984	7.17357	0.00147911
7.53114	0.0056021	7.19433	0.000395592	7.17448	0.0015065
7.53233	0.00566828	7.19526	0.000400104	7.17539	0.00153441
7.53352	0.00573516	7.19618	0.000404516	7.17631	0.00156238
7.53471	0.00580234	7.19711	0.00040963	7.17722	0.00159105
7.5359	0.0058697	7.19804	0.00041462	7.17813	0.00162047
7.53709	0.00593811	7.19897	0.000419674	7.17905	0.00164904
7.53828	0.00600742	7.1999	0.000424833	7.17996	0.00167852
7.53947	0.00607794	7.20083	0.000430264	7.18087	0.00170859
7.54066	0.00614574	7.20175	0.000435481	7.18179	0.00173879
7.54185	0.00620811	7.20268	0.000440898	7.1827	0.00177017
7.54304	0.00627571	7.20361	0.00044612	7.18361	0.00180132
7.54423	0.00634573	7.20454	0.000451694	7.18453	0.00183286
7.54542	0.00641711	7.20547	0.000457368	7.18544	0.00186496
7.54661	0.00648796	7.2064	0.000463521	7.18635	0.00189743
7.5478	0.00655956	7.20732	0.000469332	7.18727	0.00193076
7.54899	0.0066321	7.20825	0.00047548	7.18818	0.00196435
7.55018	0.00670431	7.20918	0.000482015	7.18909	0.00199866
7.55137	0.00677721	7.21011	0.000488163	7.19001	0.00203368
7.55256	0.00685063	7.21104	0.000494462	7.19092	0.00206913
7.55375	0.00692457	7.21197	0.000500818	7.19183	0.00210393
7.55494	0.00699947	7.21289	0.000506994	7.19275	0.00213707
7.55613	0.00707489	7.21382	0.000513375	7.19366	0.00217005
7.55732	0.00715093	7.21475	0.000519899	7.19457	0.00220515
7.55851	0.00722768	7.21568	0.000525788	7.19548	0.00224204
7.5597	0.00730532	7.21661	0.000531984	7.1964	0.00227924
7.56089	0.00738346	7.21753	0.000537496	7.19731	0.00231674
7.56208	0.00746273	7.21846	0.000544582	7.19822	0.00235522
7.56327	0.00754358	7.21939	0.000551529	7.19914	0.00239344
7.56446	0.00762552	7.22032	0.000558082	7.20005	0.00243182
7.56565	0.00770818	7.22125	0.00056527	7.20096	0.00247123
7.56684	0.00779171	7.22218	0.000572271	7.20188	0.00251094
7.56803	0.0078765	7.2231	0.000578921	7.20279	0.00255142
7.56922	0.00796222	7.22403	0.000586302	7.2037	0.00259231
7.57041	0.0080489	7.22496	0.000593379	7.20462	0.00263354
7.5716	0.00813644	7.22589	0.000599506	7.20553	0.00267563
7.57279	0.00822583	7.22682	0.00060649	7.20644	0.00271891
7.57398	0.00831507	7.22775	0.000613307	7.20736	0.00276233
7.57517	0.00840557	7.22867	0.000620543	7.20827	0.00280641
7.57636	0.00849642	7.2296	0.000628195	7.20918	0.00285031
7.57755	0.00858772	7.23053	0.000635032	7.2101	0.00289488
7.57874	0.00868061	7.23146	0.00064245	7.21101	0.00294036
7.57993	0.0087731	7.23239	0.000650346	7.21192	0.00298641
7.58112	0.00886701	7.23332	0.000657498	7.21284	0.00303317
7.58231	0.00896041	7.23424	0.000665232	7.21375	0.00308103
7.5835	0.00905593	7.23517	0.000673124	7.21466	0.00313022
7.58469	0.00915071	7.2361	0.000681242	7.21558	0.00317898
7.58588	0.00924739	7.23703	0.000689485	7.21649	0.00322841
7.58707	0.00934431	7.23796	0.000697893	7.2174	0.00327886
7.58826	0.00944204	7.23888	0.00070676	7.21831	0.00333006
7.58945	0.00953894	7.23981	0.000715235	7.21923	0.00338152
7.59064	0.00963708	7.24074	0.000723957	7.22014	0.00343383
7.59183	0.00973667	7.24167	0.000733457	7.22105	0.00348666
7.59302	0.00983606	7.2426	0.000742148	7.22197	0.00353979
7.59421	0.00993162	7.24353	0.000751088	7.22288	0.00359409
7.5954	0.0100208	7.24445	0.000760516	7.22379	0.00364878
7.59659	0.0101186	7.24538	0.000769884	7.22471	0.00370377
7.59778	0.0102189	7.24631	0.000779096	7.22562	0.00375933
7.59897	0.0103197	7.24724	0.000788433	7.22653	0.00381569
7.60016	0.0104213	7.24817	0.000797879	7.22745	0.0038728
7.60135	0.0105239	7.24909	0.000807633	7.22836	0.00393083
7.60254	0.0106264	7.25002	0.000817113	7.22927	0.00398853
7.60373	0.0107308	7.25095	0.0008272	7.23019	0.00404706
7.60492	0.0108344	7.25188	0.000836746	7.2311	0.00410615
7.60611	0.01094	7.25281	0.000845985	7.23201	0.00416621
7.6073	0.0110469	7.25374	0.000856017	7.23292	0.00422607
7.60849	0.011154	7.25467	0.000865308	7.23384	0.00428603
7.60968	0.0112623	7.25559	0.000874999	7.23475	0.00434755
7.61087	0.0113709	7.25652	0.000884668	7.23567	0.00440992
7.61206	0.0114814	7.25745	0.000894862	7.23658	0.00447282
7.61325	0.0115928	7.25838	0.000905405	7.23749	0.00453607
7.61444	0.0117063	7.25931	0.000915701	7.23841	0.00459967
7.61563	0.01182	7.26023	0.000926381	7.23932	0.0046646
7.61682	0.0119361	7.26116	0.00093715	7.24023	0.00473017
7.61801	0.0120524	7.26209	0.000947733	7.24114	0.00479645
7.6192	0.0121705	7.26302	0.000958646	7.24206	0.00486316
7.62039	0.0122903	7.26395	0.000969301	7.24297	0.00493098
7.62158	0.012411	7.26488	0.000979878	7.24388	0.0049998
7.62277	0.012531	7.2658	0.000990561	7.2448	0.0050683
7.62396	0.0126541	7.26673	0.00100131	7.24571	0.0051337
7.62515	0.0127781	7.26766	0.00101235	7.24662	0.00519659
7.62634	0.0129032	7.26859	0.00102334	7.24754	0.0052619
7.62753	0.013029	7.26952	0.00103359	7.24845	0.00533148
7.62872	0.0131553	7.27044	0.00104422	7.24936	0.00540214
7.62991	0.0132828	7.27137	0.00105567	7.25028	0.00547302
7.6311	0.0134103	7.2723	0.00106727	7.25119	0.00554368
7.63229	0.0135391	7.27323	0.00107903	7.2521	0.00561521
7.63348	0.0136691	7.27416	0.00109146	7.25302	0.0056876
7.63467	0.0137999	7.27509	0.00110329	7.25393	0.00576074
7.63586	0.0139315	7.27602	0.00111554	7.25484	0.00583437
7.63705	0.0140638	7.27694	0.00112746	7.25575	0.00590829
7.63824	0.0141962	7.27787	0.0011394	7.25667	0.00598294
7.63943	0.0143292	7.2788	0.00115203	7.25758	0.00605845
7.64062	0.0144636	7.27973	0.00116419	7.25849	0.00613418
7.64181	0.014599	7.28066	0.00117645	7.25941	0.00621126
7.643	0.0147352	7.28158	0.00118947	7.26032	0.00628961
7.64419	0.0148726	7.28251	0.00120243	7.26123	0.00636842
7.64538	0.0150101	7.28344	0.00121511	7.26215	0.00644797
7.64657	0.0151469	7.28437	0.00122764	7.26306	0.00652867
7.64776	0.0152774	7.2853	0.00124031	7.26397	0.00661102
7.64895	0.0154053	7.28623	0.00125315	7.26489	0.00669466
7.65014	0.0155423	7.28715	0.00126604	7.2658	0.00677947
7.65133	0.015682	7.28808	0.00127917	7.26671	0.00686517
7.65252	0.0158223	7.28901	0.00129271	7.26763	0.00695171
7.65371	0.0159626	7.28994	0.00130654	7.26854	0.00703965
7.6549	0.0161034	7.29087	0.00132038	7.26945	0.0071283
7.65609	0.0162458	7.29179	0.00133464	7.27036	0.00721807
7.65728	0.0163889	7.29272	0.00134912	7.27128	0.00730853
7.65847	0.016533	7.29365	0.00136378	7.27219	0.00739998
7.65966	0.0166783	7.29458	0.00137818	7.27311	0.00749241
7.66085	0.0168246	7.29551	0.0013923	7.27402	0.0075863
7.66204	0.0169724	7.29644	0.00140681	7.27493	0.00768026
7.66323	0.0171208	7.29737	0.00142142	7.27585	0.00777549
7.66442	0.0172719	7.29829	0.00143732	7.27676	0.00787108
7.66561	0.017424	7.29922	0.00145199	7.27767	0.00796865
7.6668	0.0175767	7.30015	0.00146735	7.27858	0.00806641
7.66799	0.0177329	7.30108	0.00148312	7.2795	0.00816435
7.66918	0.0178894	7.30201	0.00149844	7.28041	0.00826312
7.67037	0.0180479	7.30293	0.00151397	7.28132	0.00836271
7.67156	0.0182086	7.30386	0.0015295	7.28224	0.00846278
7.67275	0.0183704	7.30479	0.00154508	7.28315	0.0085631
7.67394	0.0185329	7.30572	0.00156006	7.28406	0.00866344
7.67513	0.0186987	7.30665	0.00157586	7.28498	0.00876476
7.67632	0.0188659	7.30758	0.00159153	7.28589	0.00886698
7.67751	0.0190354	7.3085	0.00160726	7.2868	0.00896937
7.6787	0.0192062	7.30943	0.00162359	7.28772	0.00907245
7.67989	0.0193789	7.31036	0.00163982	7.28863	0.00917594
7.68108	0.0195531	7.31129	0.00165612	7.28954	0.00927976
7.68227	0.0197278	7.31222	0.00167276	7.29045	0.00938462
7.68346	0.0199038	7.31314	0.00168924	7.29137	0.00949026
7.68465	0.020082	7.31407	0.00170597	7.29228	0.00959665
7.68584	0.0202602	7.315	0.0017229	7.29319	0.00970434
7.68703	0.02044	7.31593	0.00173994	7.29411	0.00981155
7.68822	0.0206203	7.31686	0.00175697	7.29502	0.00992094
7.68941	0.0208016	7.31779	0.00177434	7.29594	0.0100309
7.6906	0.0209842	7.31872	0.00179109	7.29685	0.0101421
7.69179	0.0211674	7.31964	0.00180829	7.29776	0.0102545
7.69298	0.0213513	7.32057	0.00182572	7.29867	0.0103634
7.69417	0.0215359	7.3215	0.00184366	7.29959	0.010464
7.69536	0.0217208	7.32243	0.00186035	7.3005	0.0105682
7.69655	0.0219077	7.32336	0.00187617	7.30141	0.0106799
7.69774	0.0220942	7.32428	0.00189278	7.30233	0.0107945
7.69893	0.0222814	7.32521	0.00191043	7.30324	0.0109102
7.70012	0.0224665	7.32614	0.0019276	7.30415	0.0110264
7.7013	0.0226397	7.32707	0.0019449	7.30507	0.0111439
7.7025	0.0228163	7.328	0.00196277	7.30598	0.0112622
7.70369	0.0230024	7.32893	0.00198084	7.30689	0.0113817
7.70488	0.0231916	7.32985	0.0019996	7.30781	0.0115005
7.70606	0.0233814	7.33078	0.00201874	7.30872	0.0116206
7.70725	0.0235726	7.33171	0.00203708	7.30963	0.0117415
7.70845	0.0237643	7.33264	0.00205576	7.31055	0.0118624
7.70964	0.0239571	7.33357	0.00207463	7.31146	0.0119858
7.71082	0.0241512	7.3345	0.00209323	7.31237	0.0121098
7.71202	0.0243465	7.33542	0.00211167	7.31328	0.0122332
7.71321	0.024544	7.33635	0.00213053	7.3142	0.0123597
7.7144	0.0247427	7.33728	0.00214928	7.31511	0.0124867
7.71558	0.0249424	7.33821	0.00216817	7.31602	0.0126148
7.71678	0.0251436	7.33914	0.00218752	7.31694	0.0127442
7.71797	0.025347	7.34007	0.0022069	7.31785	0.0128742
7.71915	0.0255524	7.34099	0.00222705	7.31876	0.0130056
7.72035	0.0257587	7.34192	0.00224774	7.31968	0.0131384
7.72154	0.025968	7.34285	0.00226835	7.32059	0.0132715
7.72272	0.0261789	7.34378	0.00228905	7.3215	0.0134051
7.72391	0.0263914	7.34471	0.00230991	7.32242	0.0135397
7.72511	0.0266066	7.34563	0.00233061	7.32333	0.0136749
7.7263	0.0268226	7.34656	0.0023517	7.32424	0.0138115
7.72748	0.0270404	7.34749	0.00237298	7.32516	0.0139493
7.72867	0.0272607	7.34842	0.00239408	7.32607	0.0140877
7.72987	0.0274821	7.34935	0.00241578	7.32698	0.0142269
7.73105	0.027706	7.35028	0.00243782	7.3279	0.0143661
7.73224	0.0279317	7.3512	0.00245997	7.32881	0.014507
7.73344	0.0281586	7.35213	0.00248239	7.32972	0.0146465
7.73463	0.0283867	7.35306	0.00250433	7.33064	0.0147881
7.73581	0.0286153	7.35399	0.00252712	7.33155	0.0149296
7.737	0.0288447	7.35492	0.00254966	7.33246	0.0150724
7.73819	0.0290757	7.35585	0.00257229	7.33338	0.0152167
7.73939	0.0293075	7.35677	0.00259496	7.33429	0.015361
7.74057	0.0295404	7.3577	0.0026174	7.3352	0.015507
7.74176	0.0297742	7.35863	0.00264023	7.33611	0.0156543
7.74295	0.0300086	7.35956	0.00266292	7.33703	0.0158009
7.74414	0.0302454	7.36049	0.00268536	7.33794	0.01595
7.74533	0.030482	7.36141	0.0027085	7.33885	0.0160992
7.74652	0.0307192	7.36234	0.00273165	7.33977	0.0162488
7.74771	0.0309579	7.36327	0.00275482	7.34068	0.0163988
7.7489	0.0311967	7.3642	0.00277819	7.34159	0.0165507
7.75009	0.0314366	7.36513	0.0028016	7.34251	0.0167017
7.75128	0.0316775	7.36606	0.00282552	7.34342	0.0168547
7.75247	0.0319207	7.36698	0.00284906	7.34433	0.0170089
7.75366	0.0321602	7.36791	0.00287263	7.34525	0.017163
7.75485	0.0323765	7.36884	0.00289662	7.34616	0.0173182
7.75604	0.0326076	7.36977	0.00292055	7.34707	0.0174737
7.75723	0.0328497	7.3707	0.00294446	7.34799	0.0176299
7.75842	0.0330935	7.37162	0.00296884	7.3489	0.0177871
7.75961	0.0333368	7.37255	0.00299321	7.34981	0.0179449
7.7608	0.0335803	7.37348	0.0030177	7.35073	0.0181039
7.76199	0.0338248	7.37441	0.00304219	7.35164	0.0182607
7.76318	0.0340702	7.37534	0.00306509	7.35255	0.0184082
7.76437	0.0343164	7.37627	0.00308677	7.35346	0.0185521
7.76556	0.0345622	7.3772	0.0031099	7.35438	0.0187051
7.76675	0.0348112	7.37812	0.0031341	7.35529	0.0188645
7.76794	0.0350623	7.37905	0.00315908	7.35621	0.0190243
7.76913	0.0353158	7.37998	0.00318419	7.35712	0.0191851
7.77032	0.0355705	7.38091	0.00320971	7.35803	0.0193456
7.77151	0.0358278	7.38184	0.00323532	7.35894	0.0195066
7.7727	0.0360859	7.38276	0.00326165	7.35986	0.0196674
7.77389	0.0363446	7.38369	0.00328766	7.36077	0.0198292
7.77508	0.0366058	7.38462	0.00331377	7.36168	0.0199918
7.77627	0.0368699	7.38555	0.00334003	7.3626	0.0201554
7.77746	0.037136	7.38648	0.00336655	7.36351	0.0203196
7.77865	0.0374041	7.38741	0.00339222	7.36442	0.0204837
7.77984	0.0376737	7.38833	0.00341856	7.36534	0.0206494
7.78103	0.0379458	7.38926	0.00344479	7.36625	0.0208173
7.78222	0.0382204	7.39019	0.00347184	7.36716	0.0209865
7.78341	0.0384971	7.39112	0.00349967	7.36808	0.021156
7.7846	0.0387767	7.39205	0.00352694	7.36899	0.0213267
7.78579	0.0390593	7.39297	0.00355455	7.3699	0.0214992
7.78698	0.0393433	7.3939	0.00358267	7.37082	0.0216723
7.78817	0.0396257	7.39483	0.00361049	7.37173	0.0218466
7.78936	0.0399108	7.39576	0.00363855	7.37264	0.0220232
7.79055	0.0401992	7.39669	0.00366679	7.37355	0.0222005
7.79174	0.0404855	7.39762	0.00369491	7.37447	0.0223791
7.79293	0.040776	7.39855	0.00372359	7.37538	0.0225585
7.79412	0.0410646	7.39947	0.00375189	7.37629	0.022739
7.79531	0.0413555	7.4004	0.0037808	7.37721	0.0229199
7.7965	0.041648	7.40133	0.00380981	7.37812	0.0231023
7.79769	0.0419408	7.40226	0.00383907	7.37904	0.0232875
7.79888	0.0422361	7.40319	0.00386898	7.37995	0.0234705
7.80007	0.0425289	7.40411	0.00389895	7.38086	0.0236536
7.80126	0.0428243	7.40504	0.00392895	7.38177	0.0238389
7.80245	0.0431195	7.40597	0.00395887	7.38269	0.0240245
7.80364	0.0434145	7.4069	0.0039886	7.3836	0.0242109
7.80483	0.0437105	7.40783	0.00401861	7.38451	0.024397
7.80602	0.0440056	7.40876	0.00404883	7.38543	0.0245827
7.80721	0.0442913	7.40968	0.00407879	7.38634	0.02477
7.8084	0.0445576	7.41061	0.00410933	7.38725	0.0249582
7.80959	0.0448421	7.41154	0.00413989	7.38817	0.0251451
7.81078	0.0451379	7.41247	0.00417032	7.38908	0.0253334
7.81197	0.045434	7.4134	0.00420146	7.38999	0.0255221
7.81316	0.0457304	7.41432	0.00423296	7.39091	0.02571
7.81435	0.0460271	7.41525	0.00426427	7.39182	0.0258984
7.81554	0.0463237	7.41618	0.00429585	7.39273	0.0260886
7.81673	0.0466223	7.41711	0.00432753	7.39365	0.026278
7.81792	0.0469224	7.41804	0.00435906	7.39456	0.0264674
7.81911	0.047225	7.41897	0.00439061	7.39547	0.0266579
7.8203	0.0475269	7.4199	0.00442236	7.39639	0.0268491
7.82149	0.0478327	7.42082	0.0044547	7.3973	0.0270404
7.82268	0.048139	7.42175	0.00448697	7.39821	0.027233
7.82387	0.0484472	7.42268	0.00451929	7.39912	0.0274249
7.82506	0.0487574	7.42361	0.00455176	7.40004	0.0276184
7.82625	0.0490676	7.42454	0.00458416	7.40095	0.0278127
7.82744	0.0493823	7.42546	0.00461722	7.40186	0.0280072
7.82863	0.0496985	7.42639	0.00464964	7.40278	0.0282028
7.82982	0.0500154	7.42732	0.00468278	7.40369	0.0283996
7.83101	0.0503352	7.42825	0.00471534	7.4046	0.0285972
7.8322	0.0506559	7.42918	0.00474518	7.40552	0.0287841
7.83339	0.0509806	7.43011	0.00477507	7.40643	0.0289593
7.83458	0.0513064	7.43103	0.00480684	7.40734	0.0291441
7.83577	0.0516351	7.43196	0.00483973	7.40826	0.0293398
7.83696	0.0519638	7.43289	0.00487244	7.40917	0.0295366
7.83815	0.0522924	7.43382	0.00490498	7.41008	0.0297336
7.83934	0.0526256	7.43475	0.00493797	7.41099	0.0299312
7.84053	0.0529578	7.43567	0.00497108	7.41191	0.0301291
7.84172	0.0532937	7.4366	0.00500363	7.41282	0.0303271
7.84291	0.0536279	7.43753	0.00503675	7.41373	0.0305254
7.8441	0.0539636	7.43846	0.00507045	7.41465	0.0307241
7.84529	0.0542986	7.43939	0.00510423	7.41556	0.0309221
7.84648	0.0546363	7.44032	0.00513791	7.41648	0.0311219
7.84767	0.0549733	7.44125	0.0051719	7.41739	0.0313213
7.84886	0.0553102	7.44217	0.00520639	7.4183	0.0315206
7.85005	0.0556474	7.4431	0.00524076	7.41921	0.0317206
7.85124	0.0559851	7.44403	0.0052757	7.42013	0.0319223
7.85243	0.0563226	7.44496	0.00531143	7.42104	0.0321237
7.85362	0.0566617	7.44589	0.00534697	7.42195	0.0323266
7.85481	0.0570007	7.44681	0.00538293	7.42287	0.0325305
7.856	0.0573394	7.44774	0.00541913	7.42378	0.0327349
7.85719	0.0576782	7.44867	0.00545529	7.42469	0.0329398
7.85838	0.0580176	7.4496	0.00549163	7.42561	0.0331458
7.85957	0.0583557	7.45053	0.005528	7.42652	0.0333517
7.86076	0.0586754	7.45146	0.00556478	7.42743	0.0335591
7.86195	0.0589868	7.45238	0.00560139	7.42835	0.0337681
7.86314	0.0593143	7.45331	0.00563866	7.42926	0.0339778
7.86433	0.0596523	7.45424	0.00567635	7.43017	0.0341884
7.86552	0.05999	7.45517	0.00571418	7.43109	0.0343996
7.86671	0.0603275	7.4561	0.00575191	7.432	0.0346117
7.8679	0.0606645	7.45702	0.00579001	7.43291	0.0348245
7.86909	0.0610023	7.45795	0.00582826	7.43382	0.0350369
7.87028	0.061339	7.45888	0.00586699	7.43474	0.03525
7.87147	0.0616778	7.45981	0.00590483	7.43565	0.0354652
7.87266	0.0620176	7.46074	0.00594219	7.43656	0.03568
7.87385	0.0623578	7.46167	0.00598158	7.43748	0.0358958
7.87504	0.0627002	7.4626	0.00602017	7.43839	0.0361095
7.87623	0.0630442	7.46352	0.00605882	7.4393	0.0363226
7.87742	0.06339	7.46445	0.00609847	7.44022	0.0365359
7.87861	0.0637366	7.46538	0.00613796	7.44113	0.0367487
7.8798	0.064086	7.46631	0.00617725	7.44204	0.0369635
7.88099	0.0644384	7.46724	0.00621667	7.44296	0.037177
7.88218	0.064792	7.46816	0.00625591	7.44387	0.037392
7.88337	0.0651459	7.46909	0.00629567	7.44478	0.0376073
7.88456	0.065504	7.47002	0.00633565	7.4457	0.0378209
7.88575	0.0658634	7.47095	0.00637547	7.44661	0.0380349
7.88694	0.0662256	7.47188	0.00641552	7.44752	0.0382497
7.88813	0.0665869	7.47281	0.00645531	7.44844	0.0384636
7.88932	0.0669523	7.47373	0.00649449	7.44935	0.0386769
7.89051	0.0673192	7.47466	0.00653414	7.45026	0.038891
7.8917	0.0676871	7.47559	0.00657422	7.45118	0.0391041
7.89289	0.0680569	7.47652	0.00661471	7.45209	0.0393185
7.89408	0.0684277	7.47745	0.0066553	7.453	0.0395322
7.89527	0.0687981	7.47837	0.00669639	7.45392	0.0397467
7.89646	0.0691704	7.4793	0.00673744	7.45483	0.0399604
7.89765	0.0695435	7.48023	0.0067782	7.45574	0.0401744
7.89884	0.0699168	7.48116	0.00681979	7.45665	0.0403885
7.90003	0.0702884	7.48209	0.00685919	7.45757	0.0406026
7.90122	0.0706603	7.48302	0.0068969	7.45848	0.0408094
7.90241	0.0710339	7.48394	0.00693572	7.45939	0.0410037
7.9036	0.0714072	7.48487	0.00697668	7.46031	0.0411981
7.90479	0.0717801	7.4858	0.00701838	7.46122	0.041405
7.90598	0.072152	7.48673	0.00705984	7.46213	0.0416168
7.90717	0.0725243	7.48766	0.00710142	7.46305	0.0418279
7.90836	0.0728973	7.48859	0.00714336	7.46396	0.0420389
7.90955	0.0732683	7.48951	0.00718553	7.46487	0.0422499
7.91074	0.0736397	7.49044	0.00722717	7.46579	0.0424606
7.91193	0.0740133	7.49137	0.00726867	7.4667	0.0426697
7.91312	0.0743829	7.4923	0.00731058	7.46761	0.0428789
7.91431	0.0747239	7.49323	0.00735277	7.46852	0.0430881
7.9155	0.0750667	7.49416	0.00739534	7.46944	0.0432992
7.91669	0.0754275	7.49508	0.00743801	7.47035	0.04351
7.91788	0.0757957	7.49601	0.00748078	7.47126	0.043721
7.91907	0.0761634	7.49694	0.00752391	7.47218	0.0439331
7.92026	0.0765306	7.49787	0.00756725	7.47309	0.0441456
7.92145	0.0768983	7.4988	0.00761103	7.47401	0.044359
7.92264	0.077266	7.49972	0.00765494	7.47492	0.0445733
7.92383	0.0776336	7.50065	0.00769861	7.47583	0.0447887
7.92502	0.078002	7.50158	0.00774281	7.47674	0.0450048
7.92621	0.0783724	7.50251	0.00778711	7.47766	0.0452225
7.9274	0.0787437	7.50344	0.00783154	7.47857	0.0454411
7.92859	0.0791149	7.50437	0.00787663	7.47948	0.04566
7.92978	0.0794873	7.50529	0.00792182	7.4804	0.0458799
7.93097	0.0798612	7.50622	0.0079676	7.48131	0.0461003
7.93216	0.0802357	7.50715	0.00801367	7.48222	0.04632
7.93335	0.0806125	7.50808	0.00805946	7.48314	0.0465411
7.93454	0.0809914	7.50901	0.00810619	7.48405	0.046763
7.93573	0.0813714	7.50994	0.00815245	7.48496	0.0469844
7.93692	0.0817535	7.51086	0.00819814	7.48588	0.0472071
7.93811	0.0821373	7.51179	0.00824477	7.48679	0.0474263
7.9393	0.0825213	7.51272	0.0082912	7.4877	0.0476481
7.94049	0.0829063	7.51365	0.00833848	7.48862	0.0478679
7.94168	0.0832931	7.51458	0.00838547	7.48953	0.0480891
7.94287	0.0836812	7.51551	0.0084317	7.49044	0.0483087
7.94406	0.0840739	7.51643	0.00847849	7.49136	0.0485292
7.94525	0.0844642	7.51736	0.00852489	7.49227	0.0487494
7.94644	0.0848549	7.51829	0.00857221	7.49318	0.0489684
7.94763	0.0852449	7.51922	0.00861987	7.49409	0.0491871
7.94882	0.0856343	7.52015	0.00866715	7.49501	0.0494048
7.95001	0.0860249	7.52107	0.00871476	7.49592	0.0496213
7.9512	0.0864152	7.522	0.00876263	7.49683	0.0498377
7.95239	0.0868071	7.52293	0.00881004	7.49775	0.0500543
7.95358	0.087201	7.52386	0.0088578	7.49866	0.0502696
7.95477	0.0875918	7.52479	0.00890586	7.49957	0.0504852
7.95596	0.0879831	7.52572	0.0089543	7.50049	0.0507005
7.95715	0.0883756	7.52664	0.00900242	7.5014	0.0509158
7.95834	0.0887654	7.52757	0.00905062	7.50231	0.0511303
7.95953	0.089155	7.5285	0.00909899	7.50323	0.0513451
7.96072	0.0895434	7.52943	0.00914721	7.50414	0.051558
7.96191	0.0899294	7.53036	0.00919533	7.50505	0.0517729
7.9631	0.090316	7.53129	0.00924337	7.50597	0.0519859
7.96429	0.0907043	7.53221	0.00929153	7.50688	0.0521983
7.96548	0.091092	7.53314	0.00934046	7.50779	0.0524115
7.96667	0.0914737	7.53407	0.00938963	7.50871	0.0526253
7.96786	0.091821	7.535	0.00943684	7.50962	0.0528377
7.96905	0.0921787	7.53593	0.00948161	7.51053	0.0530522
7.97024	0.0925596	7.53686	0.00952655	7.51145	0.053265
7.97143	0.0929389	7.53778	0.00957368	7.51236	0.0534628
7.97262	0.0933188	7.53871	0.00962206	7.51327	0.0536509
7.97381	0.0936976	7.53964	0.0096706	7.51418	0.0538538
7.975	0.0940731	7.54057	0.00971908	7.5151	0.0540654
7.97619	0.09445	7.5415	0.00976744	7.51601	0.0542763
7.97738	0.0948281	7.54242	0.0098158	7.51692	0.0544871
7.97857	0.0952035	7.54335	0.00986438	7.51784	0.054699
7.97975	0.0955802	7.54428	0.00991275	7.51875	0.0549094
7.98095	0.0959607	7.54521	0.00996067	7.51966	0.0551191
7.98214	0.0963406	7.54614	0.0100096	7.52058	0.0553276
7.98333	0.0967217	7.54707	0.0100589	7.52149	0.0555371
7.98452	0.0971048	7.54799	0.0101085	7.5224	0.0557453
7.98571	0.0974886	7.54892	0.0101578	7.52332	0.0559538
7.9869	0.0978747	7.54985	0.0102076	7.52423	0.0561615
7.98809	0.0982615	7.55078	0.0102578	7.52514	0.0563693
7.98928	0.0986502	7.55171	0.0103081	7.52606	0.0565768
7.99047	0.0990409	7.55264	0.0103596	7.52697	0.0567852
7.99165	0.099433	7.55356	0.010411	7.52788	0.0569939
7.99285	0.099828	7.55449	0.0104623	7.5288	0.0572013
7.99404	0.100223	7.55542	0.0105136	7.52971	0.0574082
7.99522	0.100618	7.55635	0.0105659	7.53062	0.0576169
7.99641	0.101016	7.55728	0.0106186	7.53154	0.0578267
7.99761	0.101414	7.55821	0.0106722	7.53245	0.0580351
7.9988	0.101814	7.55913	0.0107257	7.53336	0.0582431
7.99998	0.102213	7.56006	0.0107789	7.53428	0.0584515
8.00117	0.102611	7.56099	0.0108327	7.53519	0.0586607
8.00236	0.103011	7.56192	0.0108868	7.5361	0.0588684
8.00356	0.103411	7.56285	0.0109406	7.53701	0.0590754
8.00474	0.10381	7.56377	0.0109948	7.53793	0.0592825
8.00593	0.104208	7.5647	0.0110493	7.53884	0.0594905
8.00713	0.104605	7.56563	0.0111039	7.53975	0.0596993
8.00831	0.105004	7.56656	0.0111587	7.54067	0.0599067
8.0095	0.105402	7.56749	0.0112131	7.54158	0.0601143
8.0107	0.105799	7.56842	0.0112683	7.54249	0.0603172
8.01188	0.106194	7.56934	0.0113234	7.54341	0.0605229
8.01308	0.106586	7.57027	0.011378	7.54432	0.0607271
8.01426	0.106979	7.5712	0.0114329	7.54523	0.0609325
8.01545	0.107373	7.57213	0.011488	7.54615	0.0611365
8.01664	0.107764	7.57306	0.011542	7.54706	0.0613392
8.01783	0.108157	7.57399	0.0115967	7.54797	0.0615412
8.01902	0.10855	7.57491	0.0116509	7.54889	0.0617446
8.02021	0.108928	7.57584	0.0117062	7.5498	0.061945
8.0214	0.109285	7.57677	0.0117611	7.55071	0.0621457
8.02259	0.10965	7.5777	0.0118168	7.55162	0.0623469
8.02379	0.110036	7.57863	0.0118723	7.55254	0.0625463
8.02497	0.11042	7.57956	0.0119272	7.55345	0.0627453
8.02616	0.110804	7.58048	0.0119825	7.55436	0.0629438
8.02735	0.111187	7.58141	0.0120378	7.55528	0.0631424
8.02854	0.111569	7.58234	0.0120933	7.55619	0.06334
8.02973	0.111949	7.58327	0.0121488	7.5571	0.0635372
8.03092	0.11233	7.5842	0.0122053	7.55802	0.0637337
8.03211	0.112712	7.58512	0.0122613	7.55893	0.0639299
8.0333	0.113092	7.58605	0.0123172	7.55984	0.0641259
8.03449	0.113473	7.58698	0.0123746	7.56076	0.0643215
8.03568	0.113859	7.58791	0.0124312	7.56167	0.0645164
8.03687	0.114242	7.58884	0.0124847	7.56258	0.0647106
8.03806	0.11463	7.58976	0.0125354	7.5635	0.0649051
8.03925	0.115017	7.59069	0.0125903	7.56441	0.0650994
8.04044	0.115407	7.59162	0.0126471	7.56532	0.0652825
8.04163	0.115797	7.59255	0.0127045	7.56624	0.0654546
8.04282	0.116187	7.59348	0.0127619	7.56715	0.065632
8.04401	0.11658	7.59441	0.0128192	7.56806	0.0658182
8.0452	0.116973	7.59534	0.0128761	7.56898	0.0660056
8.04639	0.117367	7.59626	0.0129331	7.56989	0.066192
8.04758	0.117763	7.59719	0.0129918	7.5708	0.0663779
8.04877	0.11816	7.59812	0.0130492	7.57172	0.0665625
8.04996	0.118556	7.59905	0.013106	7.57263	0.0667468
8.05115	0.118949	7.59998	0.0131636	7.57354	0.0669299
8.05234	0.119346	7.60091	0.0132221	7.57446	0.0671133
8.05353	0.119742	7.60183	0.0132799	7.57537	0.0672959
8.05472	0.120139	7.60276	0.0133383	7.57628	0.0674789
8.05591	0.120536	7.60369	0.0133966	7.57719	0.0676612
8.0571	0.120931	7.60462	0.0134557	7.57811	0.0678429
8.05829	0.121327	7.60555	0.0135155	7.57902	0.0680254
8.05948	0.121721	7.60647	0.0135751	7.57993	0.068207
8.06067	0.122115	7.6074	0.0136346	7.58085	0.0683893
8.06186	0.122509	7.60833	0.0136946	7.58176	0.0685714
8.06305	0.122902	7.60926	0.0137551	7.58267	0.0687549
8.06424	0.123294	7.61019	0.0138149	7.58359	0.068938
8.06543	0.123685	7.61111	0.0138751	7.5845	0.0691219
8.06662	0.124075	7.61204	0.0139359	7.58541	0.0693056
8.06781	0.124464	7.61297	0.0139973	7.58633	0.0694894
8.069	0.124852	7.6139	0.0140588	7.58724	0.0696726
8.07019	0.12524	7.61483	0.0141198	7.58815	0.0698569
8.07138	0.125628	7.61576	0.0141812	7.58907	0.070042
8.07257	0.126016	7.61669	0.014243	7.58998	0.0702249
8.07376	0.12638	7.61761	0.0143051	7.59089	0.0704085
8.07495	0.126731	7.61854	0.0143673	7.5918	0.0705927
8.07614	0.127096	7.61947	0.0144295	7.59272	0.0707745
8.07733	0.127476	7.6204	0.0144918	7.59363	0.0709571
8.07852	0.127854	7.62133	0.0145545	7.59455	0.0711376
8.07971	0.128231	7.62226	0.0146175	7.59546	0.0713189
8.0809	0.128607	7.62318	0.0146806	7.59637	0.0714987
8.08209	0.128983	7.62411	0.0147435	7.59728	0.0716771
8.08328	0.129357	7.62504	0.0148068	7.5982	0.0718562
8.08447	0.129729	7.62597	0.0148699	7.59911	0.0720337
8.08566	0.130102	7.6269	0.0149329	7.60002	0.07221
8.08685	0.130477	7.62782	0.0149959	7.60094	0.0723861
8.08804	0.130852	7.62875	0.0150588	7.60185	0.0725612
8.08923	0.131227	7.62968	0.015122	7.60276	0.0727348
8.09042	0.131605	7.63061	0.0151854	7.60368	0.0729069
8.09161	0.131982	7.63154	0.0152491	7.60459	0.0730787
8.0928	0.13236	7.63246	0.0153119	7.6055	0.0732493
8.09399	0.132739	7.63339	0.0153752	7.60642	0.0734211
8.09518	0.13312	7.63432	0.0154389	7.60733	0.0735923
8.09637	0.133501	7.63525	0.0155028	7.60824	0.07376
8.09756	0.133886	7.63618	0.0155663	7.60916	0.0739275
8.09875	0.13427	7.63711	0.0156308	7.61007	0.0740946
8.09994	0.134654	7.63804	0.0156949	7.61098	0.0742613
8.10113	0.135041	7.63896	0.0157597	7.61189	0.0744278
8.10232	0.135431	7.63989	0.0158246	7.61281	0.0745926
8.10351	0.135819	7.64082	0.0158902	7.61372	0.0747577
8.1047	0.136208	7.64175	0.0159537	7.61463	0.0749213
8.10589	0.1366	7.64268	0.0160115	7.61555	0.0750849
8.10708	0.136989	7.6436	0.0160708	7.61646	0.0752493
8.10827	0.13738	7.64453	0.0161348	7.61737	0.0754124
8.10946	0.137771	7.64546	0.0161992	7.61829	0.0755719
8.11065	0.13816	7.64639	0.016264	7.6192	0.0757196
8.11184	0.138548	7.64732	0.0163287	7.62011	0.0758642
8.11303	0.138936	7.64825	0.0163931	7.62103	0.0760207
8.11422	0.139324	7.64917	0.016457	7.62194	0.07618
8.11541	0.139709	7.6501	0.0165212	7.62285	0.0763386
8.1166	0.140094	7.65103	0.0165853	7.62377	0.0764969
8.11779	0.140477	7.65196	0.0166503	7.62468	0.0766551
8.11898	0.140861	7.65289	0.016715	7.62559	0.076812
8.12017	0.141241	7.65381	0.0167797	7.62651	0.0769689
8.12136	0.141622	7.65474	0.0168445	7.62742	0.0771244
8.12255	0.142002	7.65567	0.0169103	7.62833	0.0772799
8.12374	0.142379	7.6566	0.0169768	7.62925	0.0774343
8.12493	0.142756	7.65753	0.0170442	7.63016	0.0775883
8.12612	0.143133	7.65846	0.0171114	7.63107	0.077742
8.12731	0.143483	7.65939	0.0171781	7.63199	0.0778959
8.1285	0.143822	7.66031	0.0172457	7.6329	0.0780491
8.12969	0.144183	7.66124	0.017314	7.63381	0.0782013
8.13088	0.144553	7.66217	0.0173832	7.63472	0.078353
8.13207	0.14492	7.6631	0.0174523	7.63564	0.0785043
8.13326	0.145288	7.66403	0.0175219	7.63655	0.0786562
8.13445	0.145654	7.66495	0.0175907	7.63746	0.0788072
8.13564	0.14602	7.66588	0.0176612	7.63838	0.0789573
8.13683	0.146384	7.66681	0.0177315	7.63929	0.0791069
8.13802	0.146747	7.66774	0.0178018	7.6402	0.0792564
8.13921	0.147111	7.66867	0.0178728	7.64112	0.079405
8.1404	0.147476	7.6696	0.0179449	7.64203	0.0795531
8.14159	0.147841	7.67052	0.0180166	7.64294	0.0797001
8.14278	0.148207	7.67145	0.0180875	7.64386	0.0798465
8.14397	0.148572	7.67238	0.0181595	7.64477	0.0799932
8.14516	0.148939	7.67331	0.0182314	7.64568	0.0801381
8.14635	0.149307	7.67424	0.0183042	7.64659	0.0802833
8.14754	0.149676	7.67516	0.0183769	7.64751	0.0804282
8.14873	0.150046	7.67609	0.0184488	7.64842	0.0805715
8.14992	0.150416	7.67702	0.0185202	7.64933	0.0807169
8.15111	0.150786	7.67795	0.018592	7.65025	0.0808595
8.1523	0.151158	7.67888	0.0186644	7.65116	0.0810028
8.15349	0.15153	7.67981	0.0187364	7.65207	0.0811437
8.15468	0.151902	7.68074	0.0188084	7.65299	0.0812839
8.15587	0.152275	7.68166	0.018881	7.6539	0.0814239
8.15706	0.152649	7.68259	0.0189535	7.65481	0.0815627
8.15825	0.153025	7.68352	0.0190262	7.65573	0.0817004
8.15944	0.153399	7.68445	0.0190991	7.65664	0.0818386
8.16063	0.153771	7.68538	0.0191723	7.65755	0.081976
8.16182	0.154142	7.6863	0.0192458	7.65847	0.0821124
8.16301	0.154513	7.68723	0.0193188	7.65938	0.082248
8.1642	0.154883	7.68816	0.0193917	7.66029	0.0823823
8.16539	0.155253	7.68909	0.0194654	7.66121	0.0825163
8.16658	0.155621	7.69002	0.0195393	7.66212	0.0826497
8.16777	0.155989	7.69095	0.0196136	7.66303	0.0827819
8.16896	0.156355	7.69187	0.0196876	7.66395	0.0829139
8.17015	0.156719	7.6928	0.0197618	7.66486	0.0830453
8.17134	0.157082	7.69373	0.0198366	7.66577	0.0831757
8.17253	0.157445	7.69466	0.0199105	7.66669	0.0833051
8.17372	0.157807	7.69559	0.0199791	7.6676	0.0834346
8.17491	0.158168	7.69651	0.0200467	7.66851	0.0835634
8.1761	0.158528	7.69744	0.0201183	7.66943	0.0836921
8.17729	0.158888	7.69837	0.0201932	7.67034	0.08382
8.17848	0.159247	7.6993	0.0202684	7.67125	0.0839464
8.17967	0.159599	7.70023	0.0203441	7.67216	0.0840637
8.18086	0.15993	7.70116	0.0204197	7.67308	0.0841747
8.18205	0.160251	7.70209	0.0204953	7.67399	0.0842926
8.18324	0.1606	7.70301	0.0205707	7.6749	0.0844133
8.18443	0.160949	7.70394	0.0206464	7.67582	0.0845337
8.18562	0.161295	7.70487	0.0207227	7.67673	0.0846529
8.18681	0.161641	7.7058	0.0207989	7.67764	0.0847722
8.188	0.161985	7.70673	0.0208752	7.67856	0.0848911
8.18919	0.162328	7.70765	0.020952	7.67947	0.0850088
8.19038	0.162668	7.70858	0.0210291	7.68038	0.0851261
8.19157	0.16301	7.70951	0.0211068	7.6813	0.0852424
8.19276	0.163351	7.71044	0.0211845	7.68221	0.0853583
8.19395	0.163692	7.71137	0.0212629	7.68312	0.0854744
8.19514	0.164031	7.7123	0.0213415	7.68404	0.0855897
8.19633	0.164374	7.71322	0.0214209	7.68495	0.0857049
8.19752	0.164716	7.71415	0.0215003	7.68586	0.08582
8.19871	0.165057	7.71508	0.0215794	7.68678	0.0859344
8.1999	0.1654	7.71601	0.0216582	7.68769	0.0860494
8.20109	0.165744	7.71694	0.0217384	7.6886	0.086165
8.20228	0.166087	7.71786	0.0218192	7.68952	0.0862797
8.20347	0.166433	7.71879	0.021901	7.69043	0.0863942
8.20466	0.166779	7.71972	0.0219825	7.69134	0.0865092
8.20585	0.167125	7.72065	0.0220633	7.69226	0.0866246
8.20704	0.16747	7.72158	0.0221453	7.69317	0.0867396
8.20823	0.167817	7.72251	0.0222274	7.69408	0.0868536
8.20942	0.168163	7.72344	0.0223099	7.69499	0.0869674
8.21061	0.168511	7.72436	0.0223925	7.69591	0.0870811
8.2118	0.168857	7.72529	0.022475	7.69682	0.0871935
8.21299	0.169205	7.72622	0.0225591	7.69773	0.0873059
8.21418	0.169551	7.72715	0.0226418	7.69865	0.0874179
8.21537	0.169898	7.72808	0.0227244	7.69956	0.0875281
8.21656	0.170242	7.729	0.0228075	7.70047	0.0876374
8.21775	0.170585	7.72993	0.0228901	7.70139	0.0877463
8.21894	0.170928	7.73086	0.0229731	7.7023	0.087855
8.22013	0.17127	7.73179	0.0230566	7.70321	0.0879627
8.22132	0.17161	7.73272	0.0231403	7.70413	0.088069
8.22251	0.171949	7.73365	0.0232245	7.70504	0.0881755
8.2237	0.172287	7.73457	0.0233085	7.70595	0.0882812
8.22489	0.172623	7.7355	0.0233927	7.70687	0.0883852
8.22608	0.172959	7.73643	0.0234778	7.70778	0.0884881
8.22727	0.173293	7.73736	0.0235622	7.70869	0.0885911
8.22846	0.173624	7.73829	0.023647	7.70961	0.0886924
8.22965	0.173955	7.73921	0.023732	7.71052	0.0887934
8.23084	0.174284	7.74014	0.0238172	7.71143	0.0888934
8.23203	0.174612	7.74107	0.0239028	7.71235	0.0889927
8.23322	0.17493	7.742	0.0239883	7.71326	0.0890908
8.23441	0.175227	7.74293	0.0240744	7.71417	0.0891885
8.2356	0.175526	7.74386	0.0241603	7.71509	0.089286
8.23679	0.175842	7.74479	0.0242463	7.716	0.089382
8.23798	0.176159	7.74571	0.0243325	7.71691	0.0894773
8.23917	0.176474	7.74664	0.0244195	7.71782	0.0895716
8.24036	0.176788	7.74757	0.024507	7.71874	0.0896669
8.24155	0.177101	7.7485	0.0245896	7.71965	0.0897611
8.24274	0.177413	7.74942	0.0246683	7.72056	0.0898551
8.24393	0.177724	7.75035	0.0247497	7.72148	0.0899487
8.24512	0.178036	7.75128	0.0248358	7.72239	0.0900411
8.24631	0.178347	7.75221	0.0249225	7.7233	0.0901331
8.2475	0.178657	7.75314	0.0250095	7.72422	0.0902251
8.24869	0.178965	7.75407	0.0250961	7.72513	0.0903126
8.24988	0.179274	7.755	0.0251826	7.72604	0.0903948
8.25107	0.179582	7.75592	0.0252694	7.72696	0.0904781
8.25226	0.17989	7.75685	0.0253561	7.72787	0.0905666
8.25345	0.180198	7.75778	0.0254426	7.72878	0.0906554
8.25464	0.180505	7.75871	0.0255303	7.7297	0.0907435
8.25583	0.180813	7.75964	0.0256186	7.73061	0.0908317
8.25702	0.181122	7.76056	0.0257063	7.73152	0.0909195
8.25821	0.18143	7.76149	0.0257949	7.73243	0.0910066
8.2594	0.181739	7.76242	0.0258839	7.73335	0.0910939
8.26059	0.182046	7.76335	0.0259729	7.73426	0.0911805
8.26178	0.182354	7.76428	0.0260626	7.73517	0.0912666
8.26297	0.182662	7.76521	0.0261526	7.73609	0.091352
8.26416	0.182968	7.76614	0.0262442	7.737	0.0914366
8.26535	0.183271	7.76706	0.0263356	7.73791	0.0915209
8.26654	0.183575	7.76799	0.0264275	7.73883	0.091605
8.26773	0.183879	7.76892	0.026521	7.73974	0.0916883
8.26891	0.184181	7.76985	0.026615	7.74065	0.0917705
8.2701	0.184481	7.77078	0.0267089	7.74157	0.091852
8.2713	0.184781	7.7717	0.026804	7.74248	0.0919331
8.27249	0.185079	7.77263	0.0269005	7.74339	0.0920141
8.27368	0.185376	7.77356	0.0269966	7.74431	0.0920947
8.27487	0.185672	7.77449	0.027093	7.74522	0.0921756
8.27605	0.185967	7.77542	0.0271895	7.74613	0.092255
8.27725	0.186258	7.77635	0.0272864	7.74705	0.0923341
8.27843	0.186548	7.77727	0.0273838	7.74796	0.0924137
8.27962	0.186836	7.7782	0.0274818	7.74887	0.0924919
8.28082	0.187124	7.77913	0.0275801	7.74979	0.0925696
8.282	0.18741	7.78006	0.0276779	7.7507	0.0926466
8.28319	0.187695	7.78099	0.0277765	7.75161	0.0927238
8.28439	0.187977	7.78191	0.0278752	7.75253	0.0928003
8.28557	0.188258	7.78284	0.0279736	7.75344	0.0928762
8.28677	0.188528	7.78377	0.0280723	7.75435	0.0929516
8.28796	0.188775	7.7847	0.028171	7.75526	0.093026
8.28914	0.189037	7.78563	0.0282697	7.75618	0.0930992
8.29034	0.189308	7.78656	0.0283684	7.75709	0.0931721
8.29153	0.189576	7.78749	0.0284669	7.758	0.0932444
8.29271	0.189845	7.78841	0.0285661	7.75892	0.0933167
8.2939	0.190111	7.78934	0.0286652	7.75983	0.0933887
8.29509	0.190375	7.79027	0.0287657	7.76074	0.0934603
8.29628	0.190636	7.7912	0.0288651	7.76166	0.0935313
8.29748	0.190897	7.79213	0.028965	7.76257	0.0936021
8.29866	0.191156	7.79305	0.0290649	7.76348	0.0936727
8.29985	0.191415	7.79398	0.0291649	7.7644	0.093742
8.30104	0.191674	7.79491	0.0292656	7.76531	0.0938101
8.30223	0.191933	7.79584	0.0293657	7.76622	0.093878
8.30342	0.192191	7.79677	0.029466	7.76714	0.0939466
8.30461	0.192449	7.7977	0.0295681	7.76805	0.0940139
8.3058	0.192707	7.79862	0.0296701	7.76896	0.0940796
8.30699	0.192965	7.79955	0.0297727	7.76987	0.0941456
8.30818	0.193223	7.80048	0.0298748	7.77079	0.0942102
8.30937	0.193482	7.80141	0.0299756	7.7717	0.0942745
8.31056	0.19374	7.80234	0.0300687	7.77262	0.0943384
8.31175	0.193997	7.80326	0.0301617	7.77353	0.0944024
8.31294	0.194255	7.80419	0.0302628	7.77444	0.0944658
8.31413	0.19451	7.80512	0.0303655	7.77535	0.0945279
8.31532	0.194766	7.80605	0.0304685	7.77627	0.0945899
8.31651	0.195021	7.80698	0.0305719	7.77718	0.0946513
8.3177	0.195276	7.80791	0.0306761	7.77809	0.0947106
8.31889	0.19553	7.80884	0.0307813	7.77901	0.0947658
8.32008	0.195782	7.80976	0.030886	7.77992	0.0948191
8.32127	0.196033	7.81069	0.0309916	7.78083	0.0948766
8.32246	0.196283	7.81162	0.0310969	7.78175	0.0949354
8.32365	0.19653	7.81255	0.0312026	7.78266	0.0949934
8.32484	0.196778	7.81348	0.0313089	7.78357	0.0950506
8.32603	0.19702	7.8144	0.031415	7.78449	0.0951077
8.32722	0.197265	7.81533	0.0315218	7.7854	0.0951652
8.32841	0.197506	7.81626	0.0316289	7.78631	0.0952217
8.3296	0.197745	7.81719	0.0317374	7.78723	0.095278
8.33079	0.197984	7.81812	0.0318457	7.78814	0.0953338
8.33198	0.198219	7.81905	0.0319543	7.78905	0.0953891
8.33317	0.198454	7.81997	0.0320642	7.78996	0.0954436
8.33436	0.198688	7.8209	0.0321738	7.79088	0.0954988
8.33555	0.198919	7.82183	0.0322841	7.79179	0.0955533
8.33674	0.199151	7.82276	0.0323943	7.7927	0.0956077
8.33793	0.19938	7.82369	0.0325049	7.79362	0.0956621
8.33912	0.199606	7.82461	0.0326162	7.79453	0.0957163
8.34031	0.199822	7.82554	0.0327276	7.79544	0.0957708
8.3415	0.200022	7.82647	0.0328403	7.79636	0.095825
8.34269	0.200238	7.8274	0.0329529	7.79727	0.0958792
8.34388	0.200458	7.82833	0.0330666	7.79818	0.0959326
8.34507	0.200676	7.82926	0.0331805	7.7991	0.095986
8.34626	0.200892	7.83018	0.0332949	7.80001	0.096039
8.34745	0.201108	7.83111	0.0334097	7.80092	0.0960918
8.34864	0.201319	7.83204	0.0335234	7.80184	0.0961442
8.34983	0.201532	7.83297	0.0336374	7.80275	0.0961958
8.35102	0.201743	7.8339	0.0337531	7.80366	0.0962473
8.35221	0.201953	7.83483	0.0338687	7.80458	0.0962983
8.3534	0.202163	7.83575	0.033984	7.80549	0.0963485
8.35459	0.202372	7.83668	0.0340989	7.8064	0.0963981
8.35578	0.202579	7.83761	0.0342156	7.80732	0.0964473
8.35697	0.202787	7.83854	0.0343325	7.80823	0.0964957
8.35816	0.202994	7.83947	0.0344496	7.80914	0.096544
8.35935	0.2032	7.84039	0.0345671	7.81006	0.0965923
8.36054	0.203406	7.84132	0.0346848	7.81097	0.0966395
8.36173	0.20361	7.84225	0.0348021	7.81188	0.0966863
8.36292	0.203815	7.84318	0.0349203	7.8128	0.0967325
8.36411	0.204018	7.84411	0.0350389	7.81371	0.0967787
8.3653	0.204221	7.84504	0.0351578	7.81462	0.0968238
8.36649	0.204423	7.84596	0.0352769	7.81553	0.0968691
8.36768	0.204625	7.84689	0.035396	7.81645	0.0969135
8.36887	0.204824	7.84782	0.0355159	7.81736	0.0969574
8.37006	0.205023	7.84875	0.0356355	7.81827	0.0970011
8.37125	0.205222	7.84968	0.0357558	7.81919	0.0970447
8.37244	0.205419	7.8506	0.0358764	7.8201	0.097088
8.37363	0.205614	7.85153	0.0359976	7.82101	0.0971304
8.37482	0.205809	7.85246	0.0361192	7.82193	0.0971732
8.37601	0.206003	7.85339	0.0362406	7.82284	0.0972156
[truncated: 13,334 more rows]

## Sheet: Fig. 2c Data
Fig. 2c - Enzymatic activities of VLCAD WT, A450P, and L462P
Substrate	WT				A450P				L462P
14:0	8.0735	7.77489	8.53396	8.0121	8.14047	10.4986	8.93024	9.15908	8.53117	8.90791	10.334	9.01117
16:0	8.7628	9.80652	9.70885	8.65954	10.3144	10.8726	9.22605	6.38233	9.82884	9.91257	9.29582	8.66791
16:1	8.62047	8.23536	7.30605	7.8307	8.09024	6.42698	6.93489	6.60838	6.29582	6.95722	7.9228	8.36094
18:0	4.44	3.86233	4.25303	5.50884	6.34326	4.14698	4.57117	5.54791	3.74791	4.98977	4.01582	2.9414
20:4	5.19349	5.14047	4.85582	3.63907	4.90605	5.93024	6.10605	4.12465	4.94791	5.0121	4.0521	4.5014

## Sheet: Fig. 2f Images
Fig. 2f - Liposomal translocation assay for VLCAD WT, A450P, and L462P

## Sheet: Fig. 2g Data
Fig. 2g - Quantification of liposomal translocation assay for VLCAD WT, A450P, and L462P
Fraction	WT	A450P	L462P
1	0	0	0
2	0	0	0
3	0	0	0
4	0	0.03448	0
5	0.610306	0.318781	0
6	1	0.273828	0
7	0.495868	0.218134	0
8	0.234371	1	0.129319
9	0.168761	0.270965	0.616764
10	0.10602	0.197793	1
11	0	0.153902	0.731853
12	0.102121	0.138509	0.317269
13	0.0162987	0.150429	0.0740113
14	0	0.00902736	0

## Sheet: Fig. 4f Data
Fig. 4f - CD of VLCAD WT peptide
Wavelength (nm)	Solution										Lipos
260	-102.294	-140.706	-79.8235	-36.6471	-173.706	-747.353	-754.412	-186.471	-86.1765	-187.647	-371.285	65.2615	621.748	-123.909	218.273	-311.238	-471.027	-580.773	-518.876	327.919
259.5	-153.706	-111.176	-118.882	-79.5882	-155.471	-586.471	-564.706	76.1765	-75.8824	292.941	-314.402	-930.417	-1462.65	-657.024	-7.49625	-292.362	-39.9473	159.35	161.545	19.7542
259	-119.882	141.059	-187.235	33.7059	29	-583.529	52.9412	-651.471	327.647	-656.471	-812.682	-539.73	-874.857	142.429	394.215	165.935	-965.32	-193.591	-8.77963	-337.138
258.5	-95.7647	-113.882	-84.7059	-104.059	-128.235	-78.5294	-520.882	-112.353	-468.529	-148.529	-1246.14	-425.963	-26.0164	-489.902	-621.748	-38.6304	-466.637	604.478	-902.107	-376.646
258	-303.294	-154.941	-12.4118	-137.529	-20.9412	-667.353	-360.588	64.7059	-222.647	416.176	-399.065	-320.134	-477.555	-384.073	-560.455	764.267	16.2423	-392.889	-605.795	-511.853
257.5	-198.824	-89.4118	-153.824	-165	-257.529	-315.294	-316.176	-523.824	-435.294	-275.588	-766.822	-386.718	-768.586	-574.125	-515.037	442.493	-475.856	-557.507	123.793	288.411
257	-31.3529	-160.588	-187.941	-78.0588	-56.2941	-372.353	-257.059	-182.647	-430.294	-543.824	-563.983	-901.314	-675.986	29.5441	-358.497	-377.524	-440.737	464.004	365.233	237.489
256.5	-15.7647	-203.588	-30.4706	-26.6471	-154.647	-379.706	-719.118	-346.176	-444.118	-505	-722.286	29.1031	-686.128	-149.925	-505.777	-445.566	-712.467	-703.687	1394.64	-1190.52
256	-83.7059	-102.882	-218.647	-18.4118	-141.824	-528.235	-284.118	-314.118	-543.235	-252.059	-597.054	-616.897	-102.743	-1149.13	-244.731	-72.432	-618.964	131.694	81.2116	224.32
255.5	-67.0588	-176.235	-120.647	23.6471	-187.765	-233.529	-160.294	-177.647	-263.824	-365	-596.173	-630.567	-178.587	-917.629	159.626	-715.101	-298.068	-315.189	-687.006	-1129.94
255	-119.941	-63.5294	-210.412	10.2353	82.0588	-385.588	-381.176	-598.235	-617.059	-86.4706	-595.732	-645.56	-426.845	-244.731	-650.41	-1006.15	113.257	-219.491	388.06	-423.178
254.5	-198.647	74.2353	7.58824	-150.765	-49.4118	-595.294	-186.765	-505.588	-128.529	-146.765	-821.942	-236.793	-1333.89	-412.735	-248.258	557.507	31.6067	-113.257	-75.9438	-24.583
254	-48.2941	27.3529	-109.176	4.88235	-74.1176	-228.235	-229.706	17.9412	-61.1765	-526.176	-1010.23	-1266.87	-11.0239	-345.709	172.855	-908.253	-503.073	292.362	-519.315	-310.36
253.5	-105.176	-120.059	-22.0588	-66.9412	113.235	-932.647	-530.882	23.8235	175.588	-289.706	-611.606	-1027.87	-363.789	-672.458	-1101.07	474.978	-1170.32	547.41	47.849	-598.771
253	-62.0588	-18.8235	-69.2941	-32.7059	-201	-555	-177.941	-536.471	-431.471	-662.353	-1188.82	-204.604	-747.42	-608.96	602.787	243.196	-99.6488	-279.192	-368.745	233.538
252.5	-150.529	-68.2941	24.8235	-180.471	42.7647	-441.765	-687.941	124.118	-99.7059	-249.412	-160.508	-862.951	-978.04	-941.882	-412.294	1054.43	-158.033	-1525.02	149.693	-825.285
252	-165.529	-224.294	-114.353	21.7059	-158.765	-559.118	-563.235	55.2941	-602.647	-442.353	-282.212	-858.541	-1108.12	696.71	203.281	-521.51	278.314	-569.798	159.789	-1037.31
251.5	-47.7059	-57.7647	-107.294	-185.235	-122.176	-689.118	-369.412	-891.765	-96.1765	-161.471	-1406.21	-682.159	-554.282	-502.249	642.032	-112.379	-1047.41	-1143.99	344.162	121.598
251	-119.235	-122.412	-57.4706	-71.6471	-103.529	-436.176	-597.647	-111.765	-446.471	-628.529	-284.417	-313.079	-297.645	-378.34	-589.117	-176.032	-1216.86	-733.538	118.964	-138.279
250.5	-107.765	-118.118	21.4706	-58.8824	-226.412	-276.176	-444.118	0	11.4706	-474.412	-1032.72	-365.553	-291.913	-494.312	-241.644	-1485.51	-512.73	-192.713	-171.203	471.905
250	-145.882	-124.471	-103.647	-93.1176	-94.1176	-717.353	-155.882	-877.941	-180	-600.294	-1259.37	275.597	-318.811	48.9461	143.752	762.072	-730.026	-330.114	-552.239	-10.9745
249.5	-170.588	-68.2353	-140.824	-167.824	-116.588	-589.706	-282.647	-589.412	-195	-252.059	-536.643	-421.995	-366.434	-313.961	-248.699	-258.56	284.46	19.7542	-590.869	415.716
249	-88	-83	-120.353	-132.765	-163.235	-425.294	-502.941	-33.8235	15.5882	-413.235	-1104.59	-118.617	-1115.62	-980.245	-872.211	-404.302	-377.963	-601.405	-372.256	744.513
248.5	-185.824	-213.588	-118.118	-264.824	-49.6471	-522.353	54.4118	-532.353	-1.76471	-245.294	-1183.53	-952.465	-1086.07	-409.648	-880.589	-1361.28	812.116	-168.13	14.9254	-527.217
248	-126.294	-31.0588	-149.882	-55.5294	-220.529	-962.647	-1047.06	-721.765	-411.765	-477.941	-987.3	-178.587	181.674	-164.477	-446.688	-532.924	733.099	-212.467	532.046	-172.52
247.5	-203.941	-119.588	-97.3529	-111.529	-158.706	-596.176	-406.176	-215.882	-70.2941	-335.294	-1338.74	73.6397	-613.811	491.666	-1246.58	150.132	1057.95	-1146.62	-575.066	-351.624
247	-196.765	-136.882	-57.2941	-147.824	-120.118	-262.353	-732.941	-184.412	-302.647	-335	-1502.34	1205.13	-779.169	-378.34	-698.915	-629.939	-1175.15	268.218	-1221.25	-806.848
246.5	-106.824	-166.588	-117.059	-43.4706	-141	-780	-132.941	-377.353	-352.647	-511.176	-1873.62	-612.488	-240.762	-975.836	-495.635	-1039.07	-797.191	40.8253	825.285	367.428
246	-145.647	-183.176	-196.235	-44.7059	-54.5294	-444.118	-773.235	-557.647	21.1765	-133.529	-1355.5	-820.619	-2491.4	-30.426	-965.253	-866.111	252.853	-616.33	-651.449	561.457
245.5	-170.588	-112.353	-111.824	-174.176	-118.412	-768.529	-447.059	41.1765	-39.7059	-241.176	-965.253	-563.101	-2006.35	-557.809	695.388	254.17	-91.7471	-1287.53	-1586.92	-244.952
245	-141.824	-178.941	-252.471	-34.8824	-219.235	-550.882	-300.294	-577.647	-566.176	85.2941	-701.12	-232.384	-65.7024	-81.5769	-312.638	298.946	-201.932	-1358.65	47.849	-2180.42
244.5	-221.118	-148.588	-260	-288.118	-132	-458.529	-212.059	-85.8824	-314.118	-318.235	-797.248	-429.932	62.6158	-631.89	-105.829	-624.232	-1655.4	-63.2133	1451.27	-46.0931
244	-190.118	-116	-154.176	-310.353	-181.118	-725	-114.118	25.2941	107.353	-458.824	-540.171	-181.233	-2851.22	-1213.51	-217.391	-239.245	785.338	-304.214	239.684	1421.42
243.5	-166.294	-316.235	-277.647	-222.059	-179.353	-982.647	-341.765	-431.176	-362.941	-611.765	-664.962	-1298.62	-1127.08	-839.139	-1776.17	-758.999	40.3863	-273.925	-1608.87	-1043.02
243	-331.765	-191.529	-145.529	-173.647	-319.882	-788.235	-815	-922.647	-19.7059	-461.176	-920.716	-699.797	62.6158	-942.323	772.996	-67.1642	-1751.1	33.8016	-443.81	-450.395
242.5	-341.353	-321.647	-243.118	-261.529	-191.059	-839.118	-805.882	-477.941	-382.353	-574.118	-1328.6	-503.572	-1261.13	278.684	-443.161	219.491	-18.8762	183.494	-2571.11	267.34
242	-352.412	-216.235	-187.412	-237.824	-257.059	-430.294	-671.471	-598.824	-533.235	-266.471	-1595.38	-936.15	-38.3632	183.879	-671.135	-180.86	-943.81	-911.326	892.45	-1543.02
241.5	-461.588	-254.706	-270.706	-246.529	-296.412	-718.235	-1066.76	-203.529	-528.235	-143.235	-750.507	1071.52	-36.1584	-35.2765	-758.885	-1012.73	-2668.13	-525.461	-257.243	-125.988
241	-350.706	-344.059	-412.824	-183.353	-298.118	-598.824	-386.471	-691.471	-32.0588	-538.529	-665.403	-1844.96	-157.421	-474.469	-981.568	-563.213	-1147.94	596.576	-322.651	-1419.67
240.5	-414.176	-311.706	-353.588	-246.588	-210.294	-711.471	-659.412	-684.412	-777.941	-439.706	-2035.89	-2057.06	-1057.85	-481.524	-159.626	-300.263	-2646.18	-1522.39	162.862	212.467
240	-388.118	-319.118	-192.706	-382	-320.412	-1005.88	-209.412	-388.235	-418.824	-424.706	-1802.19	-1022.14	-2352.5	-250.022	-985.537	-1248.9	-2605.36	-3947.76	-442.054	-1494.73
239.5	-504.588	-353.412	-415.471	-389.471	-303.529	-743.824	-837.647	-233.235	-740.294	-767.647	-2932.8	-828.556	603.228	-396.419	-769.468	-2058.38	243.196	236.611	-429.324	-1111.06
239	-564.118	-401.706	-398.824	-382.235	-298.765	-958.235	-766.176	-708.235	-729.118	-644.412	-858.541	-63.9386	1185.29	-2038.98	-2029.72	-1756.37	-1748.46	-131.694	-3232.66	-1274.36
238.5	-352	-567.706	-546.882	-560.529	-483.412	-920	-1083.24	-476.176	-690.294	-430	-2653.67	-1397.39	-2085.72	-1421.64	-1630.21	731.782	-1626.87	669.886	-347.673	-1400.35
238	-575.235	-458	-378.882	-378.176	-397.353	-607.647	-862.941	-1141.18	-816.471	-78.2353	-2519.18	-1745.74	-1516.45	-1429.58	-1511.16	-585.601	-235.733	-623.793	942.054	324.407
237.5	-677.118	-518.882	-522.882	-421.882	-465	-637.353	-789.706	-739.706	-637.353	-241.471	-2264.75	301.173	-1213.95	-22.4888	-2138.64	-330.114	-2012.73	-808.165	-58.8235	-21.9491
237	-491.471	-627.118	-695.882	-697.471	-407.059	-939.118	-1076.47	-621.471	-734.412	-875.588	-4055.91	-2958.37	-713.026	-2040.74	-2049.56	-2503.95	31.1677	-1396.4	-2746.27	-1575.94
236.5	-602.235	-770.529	-600.824	-548.824	-606.529	-1183.53	-793.824	-833.529	-200.294	-452.059	-2775.38	-381.427	-918.07	-327.63	-421.113	-2050.04	-497.805	-553.117	-1650.13	-922.739
236	-642.118	-637.235	-550.706	-660.471	-474.471	-437.353	-675.588	-1287.94	-821.471	-742.647	-1579.5	-1149.57	-1792.05	-673.34	-2687.19	-531.168	-3558.38	-3581.65	-594.82	-1607.99
235.5	-667.588	-650.118	-699.706	-634.647	-735	-951.765	-977.941	-917.353	-1410.59	-534.118	-2414.68	-933.063	-2168.18	-1337.86	-2306.64	-4131.69	-2057.51	-320.457	-2319.58	-2646.18
235	-704.235	-762	-825.588	-726.529	-742.529	-1031.76	-967.059	-686.765	-962.647	-597.647	-1736.48	-2356.91	-1979.45	-973.631	-724.932	-710.272	-1352.5	-946.444	-1869.62	-1443.37
234.5	-832.471	-964.706	-568.471	-820.824	-783.647	-1441.18	-1379.71	-511.176	-1073.53	-960.882	-2219.33	-1500.57	-1683.57	-1645.65	-1031.84	-3936.35	-4786.22	-2730.47	928.885	-862.16
234	-768.765	-836.176	-718.588	-721.176	-766.941	-1205.29	-1183.53	-1257.65	-881.176	-1500.59	-2625.45	-2853.43	-2431.43	-2008.11	-4929.45	-3277.88	287.533	-2697.54	-1020.19	-1412.64
233.5	-693.941	-981.471	-808.059	-692.471	-887.294	-1029.12	-579.412	-870.294	-494.118	-1451.47	-3208.84	-2048.24	-3353.47	-862.951	-1572.45	-2130.38	-425.373	485.953	-2089.55	-1689.2
233	-839.765	-851.059	-966.235	-852.412	-929.353	-757.059	-1322.94	-826.471	-974.118	-1356.76	-1709.15	-2306.2	-1552.61	-1052.56	-1545.55	-1958.3	-3600.53	-3759	-3289.73	-1898.6
232.5	-944.588	-973.235	-835.882	-833.824	-962.059	-807.353	-1362.06	-1290.88	-1227.06	-1465.59	-2655	-2871.51	-977.599	-2699.09	-2099.83	-1610.18	-1974.1	-4446.01	-3187.01	-2743.63
232	-1033.29	-1074.94	-880.471	-924.176	-883.118	-861.176	-1448.53	-1720	-790	-823.529	-1264.66	-1465.3	-1854.66	370.844	-4471.29	-2567.6	-2352.5	-2067.16	-1944.25	-2032.05
231.5	-1063.53	-1009.71	-913.882	-781.471	-1106.65	-1783.82	-605.882	-1462.35	-1060.59	-1078.24	-3363.17	-2826.53	-2983.51	-1649.18	-3058.47	-3025.02	-78.1387	-2951.27	-2743.2	-1298.51
231	-1073.53	-1092.53	-1083.94	-962.235	-832.529	-1806.47	-1220.29	-1661.76	-1257.94	-1100	-1091.81	-3490.17	-1789.4	-3713.29	-1766.47	-5224.76	118.964	-2190.08	-1514.93	-1772.61
230.5	-1171.35	-1212	-942.412	-884.765	-1000.41	-1442.35	-1544.71	-1183.82	-1554.12	-1448.24	-3609.67	-2188.46	-4246.41	-3806.33	-4426.76	-1885.43	-1432.4	-1945.57	-3524.58	-4120.28
230	-817	-1158.82	-989.941	-1091.35	-1126.53	-1586.18	-1222.06	-1834.12	-2012.06	-1838.53	-3854.84	-4736.31	-2861.36	-813.123	-2745.83	-5103.6	-3577.26	-4066.73	-2950.4	-2548.73
229.5	-1315.24	-1114.94	-1221.71	-970.706	-1118.18	-1443.82	-1167.94	-1269.71	-1623.82	-1556.18	-4129.99	-5025.58	-4690.45	-4428.08	-2783.76	-4118.09	-1859.53	-3452.15	-1437.23	-5324.41
229	-1170.47	-1347.59	-1355.47	-1143.18	-1317.59	-1962.35	-1657.35	-1905	-1262.35	-1541.18	-2340.59	-4134.84	-3306.73	-1536.73	-3745.04	-5019.32	-2397.72	-2399.03	-3066.73	-1154.52
228.5	-1238.18	-987.706	-1374.94	-1210.71	-1055.35	-1831.76	-1277.35	-1290.59	-1779.12	-1731.76	-4950.61	-5317.05	-4434.69	-946.292	-931.74	-3052.68	-4192.71	-4741	-5687.88	580.773
228	-1168.53	-823.706	-1207.41	-1214	-1264.47	-1707.06	-1703.82	-977.059	-1754.12	-2152.35	-4900.34	-4186.88	-4738.51	-3144.46	-4260.08	-2920.11	-3835.82	-1856.45	-3604.04	-409.131
227.5	-1201.94	-1421.06	-1099.47	-1110	-1555.53	-1815.59	-1317.06	-738.529	-1482.06	-1572.06	-1943.29	-5223.56	-3128.58	-906.165	-3864.54	-1730.9	-889.377	-3648.38	-4546.97	-5273.49
227	-1315.12	-1273.24	-1009.06	-1334.06	-1301.53	-1440.29	-922.647	-1420.88	-2155.59	-684.706	-3926.27	-4286.97	-2778.46	-2188.46	-3270.13	-4767.34	-4065.85	-3915.28	1122.04	-5594.38
226.5	-1492.59	-1453.12	-986.235	-839.647	-1274.18	-1766.47	-1462.06	-1283.82	-1529.12	-1716.76	-2528	-7259.46	-7260.34	-3085.81	-6021.69	-3232.22	-4240.12	-3800.26	-7091.31	-4369.62
226	-1158.88	-1602.41	-1569.65	-1492.06	-1634.35	-1776.76	-1541.47	-1434.12	-897.353	-2255.29	-5195.78	-4357.97	-6490.43	-5331.6	-5139.34	-2724.76	-2818.26	-6554.43	-4846.8	-3479.37
225.5	-1363.41	-1213.12	-1363.47	-1364.65	-1159.35	-1999.41	-1687.06	-1445	-1627.94	-1524.71	-3815.15	-2263.87	-5809.6	-2187.58	-5003.97	-4256.8	-6560.14	-6902.55	-5744.95	-5415.72
225	-1058.53	-1602.65	-1798.65	-869.588	-1283.82	-2112.65	-1125.29	-1904.12	-1195.88	-1565.59	-2713.64	-3007.32	-4318.72	-5545.9	-2627.66	-3732.66	-8437.23	-2162.42	-5524.58	-3028.97
224.5	-1122.29	-832.059	-1587.06	-886.353	-1237	-1927.65	-1033.53	-1193.53	-1685.59	-2022.35	-4998.24	-3453.13	-2855.63	-5441.4	-3889.23	-3362.16	-4081.21	-2035.56	-5450.83	-6282.7
224	-1101.71	-1229.82	-1114.29	-1486.65	-1348	-2291.47	-2201.47	-905	-1435.29	-654.412	-4813.03	-5784.46	-4175.85	-5087.31	-2751.57	-4449.96	-5222.12	-2739.24	-4061.9	-5060.58
223.5	-1259.12	-1695.88	-682.882	-929.706	-982.588	-2153.24	-1374.12	-853.529	-1072.65	-1786.18	-4159.1	-3325.25	-5339.1	-2775.82	-7748.04	-3720.37	-4640.91	-2436.79	-3860.84	-6402.99
223	-1376.76	-1328.29	-792.471	-1331.59	-1012.12	-2119.41	-1076.18	-1303.53	-1986.76	-2298.53	-5462.12	-5160.95	-3552.34	-4352.24	-5528.71	-8871.38	-5665.5	-4200.18	-5820.46	-4595.26
222.5	-1050.47	-1173.18	-972.353	-1430.71	-711.529	-1953.53	-2001.47	-1054.41	-1331.76	-1327.35	-5397.3	-4059.44	-6895.67	-3647.59	-5002.65	-3959.17	-5122.91	-2942.93	-1703.69	-4305.53
222	-1071.47	-948.294	-1529.53	-1162.71	-782.294	-1886.76	-2159.41	-409.412	-1958.53	-1171.47	-6370.05	-5605.87	-2406.3	-998.765	-1899.64	-4359.53	-5968.83	-7862.16	-6435.91	-3263.39
221.5	-1919.94	-1413.18	-873.294	-822.882	-648.529	-1620	-1587.35	-1344.41	-1297.35	-1700	-5556.49	-4182.03	-5073.2	-5879.71	-6410.18	-6708.96	-2758.56	-5667.25	-3287.53	-4377.09
221	-932.529	-857.588	-1399.24	-1693.53	-747.529	-2374.12	-916.765	-1728.24	-1251.47	-1535.88	-4794.07	-6841.43	-4270.22	-5041.45	-5118.18	-4934.15	-2407.37	-4936.79	-2428.01	-5472.78
220.5	-683.118	-1961.88	-1547.59	-1221.41	-838.824	-2589.12	-1477.65	-1662.35	-284.412	-1318.53	-6979.01	-3352.59	-3408.59	-3708	-3451.36	-5152.77	-5924.93	-3640.91	-9.65759	-3936.35
220	-1014.88	-2319.47	-1427.76	-964.412	-1052.24	-2331.47	-1388.24	-1370.88	-1705	-821.176	-6054.77	-5576.77	-4247.73	-6451.19	-4189.52	-3448.2	-2821.33	-3410.89	-4184.81	-3187.88
219.5	-881.647	-875.588	-1145.76	-792.059	-1528.82	-1730.59	-1081.18	-1501.47	-1399.41	-2217.65	-4944.88	-6172.94	-3763.12	-3637.89	-6699.44	-1926.25	-1945.57	-8274.36	-4068.92	-3260.76
219	-560.588	-1619.88	-1451.06	-973.118	-798	-1603.53	-1261.47	-1627.06	-1978.24	-1528.53	-4411.76	-3869.83	-4567.86	-6048.59	-4026.81	-3318.7	-5142.23	-2324.85	-7106.23	-4219.93
218.5	-1134.29	-2224.12	-109.647	-1363.18	-1164.18	-2253.24	-666.765	-2504.12	-1018.53	-1745.88	-4878.3	-5160.95	-802.099	-5106.71	-3679.78	-4035.12	-7914.84	-4108.43	-5515.36	-2941.62
218	-491.529	-2232.41	-1213.29	-904.294	-363.824	-2388.82	-2230.88	-1222.65	-1591.76	-398.235	-3145.78	-5936.59	-4611.96	-5015.87	-3294.82	-7385.43	-4073.75	-1840.65	-1995.61	-2192.71
217.5	-1655.53	-756.235	-1773.24	-1122.18	-948.765	-1394.41	-1056.76	-2063.53	-1817.65	-675.294	-6462.65	-3036.42	-5347.91	-5149.04	-4220.39	-4088.67	-889.377	-6199.3	-4899.91	-5597.89

## Sheet: Fig. 4g Data
Fig. 4g - CD of VLCAD A450P peptide
Wavelength (nm)	Solution										Lipos
260	-145.706	-95.7647	-91.6471	-66.0588	-206.176	-309.375	-373.346	-266.544	-31.9853	-36.3971	74.5216	-591.763	-410.089	-632.331	-151.248	-244.64	-114.623	4.6729	107.202	315.558
259.5	-105.412	-161.588	-123.471	-77.1765	-72	-304.779	-419.301	-305.882	-482.537	-250.919	-505.336	-59.5291	-366.875	-17.1973	351.883	146.234	-234.744	0.549753	-207.806	206.432
259	-142.647	-185.588	-71.0588	-142.176	-163.824	-263.603	-143.015	-204.779	-334.191	-170.772	-170.209	-207.69	-665.403	-168.886	-1389.45	-133.865	-688.84	363.661	421.935	-164.926
258.5	-147.412	-124.235	-102.824	-79.4706	-126.882	-314.154	-165.257	-180.147	-148.529	-255.882	-310.433	498.721	-16.7563	-73.6397	46.3004	-504.398	-628.917	-416.712	117.372	388.4
258	-132.882	-185.647	-147.706	-70.8824	-52.2941	-161.765	-367.463	-87.6838	-399.449	-148.897	-216.068	10.5829	-201.076	-271.188	231.061	-246.564	-44.53	-181.143	-43.4305	-336.449
257.5	-123.824	-158.471	-112.647	-32.2941	-33.8824	-402.022	-180.331	2.57353	-318.934	-280.331	-539.289	-118.176	-243.408	-250.022	124.791	123.969	155.305	-74.2166	144.86	-136.888
257	-152.941	-203	-118.059	-77.0588	-136.118	-467.831	-296.691	-157.353	-193.566	-464.338	-163.154	-71.8758	-554.723	519.005	422.877	-185.816	159.978	177.57	-149.258	-192.413
256.5	-159.765	-175.765	-87.6471	-25	-123.647	-343.199	-184.191	-161.029	-285.294	82.3529	-899.991	403.916	40.127	365.553	29.985	-477.185	560.748	342.221	-319.681	378.23
256	-124.647	-160.176	-139.765	-53.2941	-36.2941	-188.419	-199.081	-431.618	-227.39	-279.412	-80.6949	29.1031	-345.709	191.375	-93.9236	-4.39802	-129.192	778.999	-87.6855	41.5063
255.5	-134.588	-112.824	-148.765	-184	-156.412	-226.654	-336.397	-195.404	-498.897	-48.7132	-38.3632	78.9311	183.879	-1070.64	181.674	-242.166	108.026	587.411	-65.9703	-297.691
255	-176.765	-95.8824	-146.118	-127.059	-37.4706	-427.574	-111.581	-359.007	-202.574	-300.368	20.7249	307.346	244.731	49.3871	-64.8205	-181.143	26.1132	-216.053	-103.628	-18.4167
254.5	-163.471	-102.588	-100.353	-118.059	-196.882	-295.037	-194.853	-189.89	-217.463	-369.485	-612.047	760.208	294.559	-75.8444	112.444	-699.285	-51.4019	-467.839	-364.761	52.7763
254	-140.118	-165.941	-1.88235	-88.1176	-146.824	-178.676	-500.919	-60.8456	-248.346	-81.25	-208.131	-694.065	7.93721	-83.3407	35.2765	86.0363	-528.862	399.395	163.826	-40.6817
253.5	-177.706	-211.353	-218.471	-66.7059	-47.6471	-345.037	-511.397	-185.846	-386.765	-36.3971	-400.829	336.008	-560.455	-882.794	-839.139	-208.631	703.408	401.045	-179.494	-137.988
253	-214.353	-171.941	-89.4706	-173.588	-147.706	-433.272	-264.338	-140.074	-401.654	-168.75	-418.026	304.701	-687.009	415.822	244.731	-592.908	-564.596	934.579	-669.049	-73.9417
252.5	-168	-70.1765	-180.588	-56.7059	-132.235	-478.86	-376.654	-288.235	-355.147	-211.949	-1497.05	80.6949	2.20478	-349.678	-480.201	189.665	-53.0511	28.0374	34.0847	-148.158
252	-210.059	-73.4706	-108.529	-103.118	-149.588	-198.713	-438.051	-556.434	-352.39	15.625	0	-673.34	421.995	-693.183	351.001	-100.88	-401.045	-455.745	-87.9604	-379.604
251.5	-229.706	-75.2353	-165.176	-95.2353	-137.294	-296.875	-266.912	48.8971	-185.11	-325	-580.739	153.894	650.41	530.47	320.134	-619.296	-565.421	222.375	327.103	-157.229
251	-220.824	-102.412	-130.059	-115.706	-42.1765	-473.529	-271.324	-269.669	-236.949	-301.838	234.148	-528.706	440.956	168.445	-459.917	50.8521	-475.261	713.854	183.068	42.8807
250.5	-192.706	-140.471	-199.353	-146	-159.588	-257.904	-287.868	-297.61	-100.735	-244.118	-62.6158	895.141	-518.564	-985.978	590.44	-26.663	-232.82	275.701	-699.835	210.28
250	-233.882	-112.588	-199.882	-64.1176	-154.706	-426.103	-192.463	-183.824	-170.221	-263.235	582.062	-998.765	-115.09	3.08669	-958.638	-963.991	162.452	-217.977	786.971	423.584
249.5	-211.882	-160.706	-167.529	-83.0588	-98.7059	-301.838	-351.287	-342.831	-256.434	-440.074	-808.713	-73.1987	142.429	-284.858	-712.585	-841.946	-287.795	-320.781	-50.3024	-326.828
249	-190.882	-199.647	-116.118	-203.529	-108.471	-484.743	-137.132	-504.596	-397.978	5.33088	305.583	-970.985	422.436	-89.955	-320.134	-504.948	-386.201	-296.592	206.157	57.4491
248.5	-159.059	-191.471	-71.4706	-119.882	-134.529	-42.8309	-316.912	-319.485	-351.103	-324.632	335.127	-1056.97	-172.414	-977.158	-702.443	309.236	72.8422	-28.3123	399.12	107.202
248	-150.294	-134.765	-168	-118.412	-86.2353	-287.868	-61.9485	-108.824	-80.8824	-202.39	-1164.12	-1108.12	-457.712	-1282.74	-1389.01	-253.711	189.94	-195.437	528.587	199.01
247.5	-177.118	-169	-222.059	-193.765	-174.529	-261.765	-280.515	-204.963	-398.897	-423.713	15.8744	-586.471	209.454	-1038.45	-223.565	-501.924	-422.21	-134.689	172.073	-372.457
247	-168.647	-184.176	-158.176	-140.412	-157.706	-354.596	-432.537	-471.691	-296.691	-330.331	-922.921	-201.517	86.8683	-634.536	-764.177	-328.752	-462.892	-233.92	-231.996	-384.552
246.5	-236.765	-224.059	-147.176	-91.4706	-90.7059	-571.507	-72.0588	-156.25	-418.75	-256.985	-1168.53	-101.861	-1078.58	244.29	-723.609	497.526	465.091	108.576	2.74876	-609.951
246	-210.471	-269.412	-235.941	-224.941	-93	-443.199	-349.632	-259.375	-351.838	-205.515	169.768	87.3093	784.902	-821.942	-411.853	-1255.91	-918.362	38.7576	-909.841	347.719
245.5	-176.176	-141.353	-208.294	-191.118	-227.235	-387.684	-404.963	-471.875	-429.228	-241.544	-431.255	-782.256	-268.542	-1807.48	-1478.08	-440.627	-40.1319	-488.18	-190.764	-192.139
245	-192.765	-207.588	-241.059	-191.824	-190.412	-413.971	-416.544	-503.309	-127.022	-411.029	290.149	-1218.8	-1400.48	-1145.16	-733.751	-172.347	294.942	-570.093	-680.594	692.963
244.5	-208.176	-170.294	-242	-270.765	-245.824	-495.772	-305.882	-254.044	-243.566	-231.801	-1280.98	-2628.98	-1503.22	-1688.86	-141.106	-680.869	-162.727	293.568	239.417	-631.391
244	-232.118	-235.118	-147.176	-219.176	-305	-453.86	-570.772	-557.353	-99.0809	-134.191	-382.309	-815.328	-309.992	-161.39	-904.401	818.032	-443.925	-1017.59	-1018.42	248.488
243.5	-295.412	-199.882	-290.882	-182.882	-257.529	-626.654	-307.537	-536.029	-157.169	-366.176	-1866.13	-386.718	-816.21	155.657	-675.104	-115.173	1285.32	-985.706	-680.869	-366.96
243	-333.294	-247.353	-243.824	-234.882	-251.412	-309.743	-447.243	-402.39	-183.824	-477.206	-937.472	845.754	-842.226	-1587.44	-954.67	-597.856	28.3123	-1695.71	-776.8	-653.381
242.5	-273.353	-249.588	-232	-209.176	-247.765	-448.162	-471.507	-362.316	-243.382	-370.221	587.794	142.87	-75.8444	-245.612	-293.236	-132.765	-296.866	-465.915	-326.278	755.085
242	-316.353	-358.765	-240.882	-253.588	-315.941	-330.147	-354.044	-316.36	-399.081	-370.588	625.717	-438.751	-487.256	0.440956	-1107.68	-634.964	-712.205	-719.901	-717.427	-625.344
241.5	-338.765	-246.529	-320.941	-278.588	-292.118	-465.809	-568.382	-594.669	-475.184	-319.118	41.0089	-306.905	-271.188	-235.47	-1221.89	-242.991	650.357	-984.332	-686.091	-575.041
241	-471.353	-402.588	-255.118	-329.588	-314.118	-388.051	-567.279	-445.037	-588.787	56.0662	-894.7	-1626.25	-1972.4	-1646.09	-1679.6	54.9753	166.025	373.007	-2026.39	-671.248
240.5	-401.235	-455.706	-248.706	-326.118	-246.824	-478.125	-674.816	-764.89	-493.75	-595.404	-372.167	-687.45	-2483.91	-159.185	13.2287	-553.326	-1401.04	-100.055	25.5635	327.927
240	-429.588	-376.412	-380.941	-424.706	-393.059	-359.559	-619.118	-516.544	-371.875	-427.941	-1932.27	-80.6949	-197.989	-1928.74	767.263	-583.288	-56.6245	42.0561	-1605.28	-750.962
239.5	-440	-354.235	-340.529	-386.118	-412.941	-999.632	-632.353	-512.5	-675.368	-279.779	-233.266	-711.703	-1000.53	186.965	329.394	-388.125	-491.754	859.263	-250.137	-382.628
239	-504.353	-448.353	-419.941	-351.353	-385.412	-766.544	-557.353	-547.059	-691.176	-612.132	-404.798	-529.588	-1851.13	-719.199	-1678.72	-1367.51	-150.357	-1652.01	-114.623	-108.301
238.5	-449.765	-424.118	-464.706	-445.647	-460.765	-470.772	-785.294	-413.971	-565.257	-718.75	-72.7577	-1013.32	-305.582	-131.846	199.753	-296.592	-99.5052	-311.435	-1280.92	-931.281
238	-557.706	-391.059	-521.706	-543.882	-420.176	-823.713	-657.353	-743.015	-797.61	-602.206	-1080.34	-637.181	-816.65	33.0717	-1160.16	-963.441	-575.316	-734.469	-568.169	-466.74
237.5	-539.353	-583.765	-440.059	-581.059	-478.824	-778.493	-900	-563.051	-632.904	-815.625	-1744.42	-1327.28	-897.345	-2676.6	-2681.45	-713.029	-793.293	-2101.15	-1348.27	-277.35
237	-588.824	-554.059	-546	-490.765	-517.412	-687.684	-1045.59	-770.037	-1033.82	-743.382	-1280.54	-1795.13	-1991.8	-255.754	123.468	-2278.72	779.824	-767.455	-1332.6	-424.684
236.5	-515.471	-679.176	-554.765	-590.765	-506.941	-812.132	-855.882	-841.912	-828.676	-702.757	-1184.85	-2940.29	870.888	-2723.34	-3548.81	-1873.56	-942.826	-746.839	-1752.34	-1187.19
236	-623.824	-571.529	-601	-586.353	-634.529	-817.647	-713.419	-995.221	-934.743	-666.36	-1294.21	-1727.22	489.902	425.082	-1818.06	-1604.73	-757.009	-1689.94	-215.228	-1155.31
235.5	-713.235	-801.059	-779.647	-621.941	-570.706	-1175	-1031.99	-837.316	-932.721	-1228.49	-2106.89	-381.427	-2093.66	-266.778	-2343.68	-1812.81	-962.067	-1463.99	-727.872	-594.283
235	-737.471	-640.706	-531.824	-688.176	-590.529	-891.36	-802.39	-898.346	-1214.71	-892.096	-407.443	-642.914	-2331.33	1224.09	-1393.42	-979.109	-198.186	-928.257	-584.937	-631.116
234.5	-700.294	-747.941	-634.529	-759.176	-713.647	-1285.29	-927.206	-850	-1023.35	-1009.74	-2111.74	-102.743	-3012.61	-1873.62	-2423.49	-772.128	-1816.38	-1305.39	-186.091	-1279.82
234	-812.529	-718.235	-773.294	-644.118	-651.471	-1252.21	-812.868	-1081.07	-1103.49	-1149.08	-1893.46	-2672.63	-749.184	-768.145	-1125.32	-2194.34	-2824.9	-1933.48	-656.679	-1895
233.5	-818.882	-856.059	-744.706	-858.235	-773.471	-914.706	-1154.23	-1002.94	-1133.46	-1106.62	110.239	-1057.41	-2046.04	-1437.96	-436.987	-1075.87	-1847.17	-110.775	-2885.93	-2633.32
233	-731.353	-754.294	-829.824	-719.529	-802.353	-1069.67	-960.294	-799.081	-1092.1	-1040.44	-2760.83	-3704.47	-1733.4	-2840.2	-3237.94	266.08	-3253.44	-1242.99	-1449.97	-1775.43
232.5	-889	-796.294	-872.882	-803.294	-678.235	-1382.35	-1110.85	-993.75	-1186.76	-1094.49	-2967.63	302.496	-953.788	-2808.45	-1333.01	-2137.44	-255.635	-2690.21	-1027.76	-2261.41
232	-907.882	-819.529	-765.588	-791.765	-867.882	-1323.71	-1241.73	-1312.87	-1048.71	-1117.1	-1856.42	-2700.86	-4729.69	-1966.66	-3669.64	-1984.33	-717.427	-3002.47	-1161.35	-1656.13
231.5	-978.059	-831.706	-917.059	-829.353	-778.706	-1382.54	-1009.93	-1279.6	-1263.05	-1049.82	-2270.48	-1059.18	-2149.66	663.198	-3762.24	-2003.57	-2570.92	-2254.81	-1682.52	-3424.68
231	-977.412	-990.118	-962.118	-879	-846.118	-1561.95	-1369.49	-1497.24	-1137.68	-1169.67	460.799	-2074.7	-3024.08	-1224.98	-1224.09	-1986.26	-2457.94	-1106.65	-2178.94	-1883.45
230.5	-858.529	-855	-1162.06	-851.118	-946.118	-1684.56	-1141.91	-778.309	-1258.82	-1551.65	-3204.87	-1492.2	-29.985	-3798.84	-3110.06	-2670.15	-2697.36	-1670.42	-2015.39	-3108.03
230	-1087.65	-966.471	-917.706	-819.588	-945.059	-1546.88	-1356.07	-1240.99	-1341.91	-1242.1	-2590.62	-2050	220.919	-122.145	-3885.7	-2231.72	-1783.4	-2331.78	-2468.39	-1706.43
229.5	-1037	-1041.06	-1072.76	-957.118	-954.176	-1690.07	-1209.01	-885.846	-1726.29	-1120.22	-2270.04	-2636.92	-3937.3	-3293.06	-2027.96	-2861.74	-2805.11	-2511.82	-1733.64	-1628.92
229	-1064.71	-1068.94	-936.588	-1072.88	-943.294	-1582.54	-1450	-1266.54	-1434.38	-1275	-2658.52	-884.558	-2156.27	86.8683	-1389.89	-2987.63	-3308.96	-2132.22	-2062.95	-3294.67
228.5	-960.882	-1108.41	-1030	-844.647	-1086.18	-1246.32	-1408.64	-1436.76	-1378.12	-1491.73	-3574.83	-2980.42	-3643.18	-3191.64	-3787.37	-1999.73	-2918.91	-1394.45	-4296.59	-2732.82
228	-1138	-1106	-1023.59	-1095.35	-1008.18	-1793.2	-1371.69	-1393.75	-1356.25	-1631.62	-1653.14	-3046.12	-2102.92	-515.037	-3551.02	-2223.47	-3103.35	-2003.85	-3108.03	-530.511
227.5	-1183.12	-949.412	-1208.82	-1074.53	-1067.53	-1711.95	-1550.74	-1588.05	-1186.95	-1065.99	-3945.67	-2893.11	-1868.77	-2650.59	866.919	-3172.9	-2152.01	-3325.45	-3946.12	-2395.55
227	-1073.12	-1062.71	-1134.71	-1122.53	-1182.59	-1668.2	-1653.12	-1536.21	-1560.85	-1273.71	-1688.86	-1632.86	-2001.94	-2877.24	-1453.83	-2521.72	-3472.51	-816.383	-2045.35	-1899.12
226.5	-1035.47	-1101.18	-1240.76	-1081.88	-1056	-1590.99	-1580.33	-1241.54	-1602.94	-1811.58	-2682.78	-3370.23	-5535.76	-1012.43	-2917.81	-2431.83	-3297.69	-3351.57	-2812.26	-3316.11
226	-1220.18	-1159.41	-1229.88	-1257.29	-1161.12	-1631.43	-1502.39	-1613.97	-1581.62	-1520.22	-3139.61	-1467.94	-2304.88	-2196.84	-2825.65	-3348.27	-3132.49	-3669.32	-1606.65	-2626.72
225.5	-1199	-1123.88	-1164.88	-1153.47	-1108.24	-1551.47	-1662.87	-1067.65	-1501.47	-1885.85	-2957.93	-4453.21	-4853.16	-4519.36	-3972.57	-3273.5	-4167.67	-3002.75	-3713.58	-3119.3
225	-1297.41	-1033.71	-1230.88	-1119.47	-1045.71	-1731.25	-1389.15	-1664.15	-1583.64	-1398.35	-1567.6	-4618.57	-2958.81	-3779.43	-1220.13	-3154.21	-2648.98	-2827.1	-2035.18	-4438.15
224.5	-1169.47	-1249.29	-1157.12	-1232.82	-1018.88	-1895.4	-1491.91	-1870.22	-1702.76	-1973.35	-2296.06	-3924.95	-3437.69	-2797.87	-3230.88	-3638.54	-4832.88	-4360.36	-2477.46	-4155.58
224	-1170.12	-1231.12	-1120.76	-1295.59	-1098.82	-1608.82	-1378.86	-1774.08	-1603.31	-1427.76	-2757.3	-3020.55	-2476.41	-2220.21	-4238.91	-2667.12	-3114.9	-2537.11	-2996.15	-1588.51
223.5	-1331.24	-1297.24	-1144.71	-1145.65	-1125.12	-1883.46	-1678.68	-1595.4	-1554.04	-1839.15	-4313.87	-3120.65	-4206.72	-2330.01	-3774.58	-3012.37	-3206.71	-3169.87	-2930.46	-2876.31
223	-1189.24	-1170.06	-1420	-1182.06	-1343.29	-1930.7	-1934.93	-1294.67	-1652.57	-1314.89	-3053.18	-3014.38	-3277.63	-3668.75	-2265.63	-2978.83	-2804.29	-3330.68	-2876.31	-4067.62
222.5	-1192.59	-1105	-1296.47	-1160.29	-1304.59	-2067.28	-2290.62	-1501.29	-1179.04	-1375	-2738.34	-2182.73	-4236.71	-2717.61	-3056.71	-3207.26	-2439.8	-2983.51	-1855.69	-3064.32
222	-1292.88	-1246.41	-1144.94	-1134	-1326.76	-1457.54	-1784.56	-1525.18	-1179.6	-1497.43	-4487.61	-3993.3	-4206.28	-2261.66	-2515.21	-3301.54	-3361.74	-4468.39	-2397.75	-3206.98
221.5	-1247.06	-1148.06	-1244.94	-1177	-1057.71	-1678.68	-1217.28	-1563.79	-1645.96	-1672.06	-4241.56	-2283.27	-3717.7	-2877.68	-2652.79	-2665.2	-3011	-2975.54	-2620.12	-2540.96
221	-1178	-1307.59	-1160.94	-884.353	-1110.47	-1589.71	-1747.43	-1639.15	-1856.99	-1539.15	-2920.89	-567.069	-3835.44	-2920.45	-3377.28	-4093.73	-3252.89	-3774.6	-1697.91	-4134.14
220.5	-1238.24	-1231.47	-1329.12	-954.882	-1264.24	-1718.38	-1597.98	-1638.97	-1093.57	-2087.13	-2263.43	-4464.24	-1925.65	-5145.07	-3920.98	-2211.38	-3308.41	-2152.01	-3665.75	-4181.97
220	-1169.71	-1363.29	-922.765	-1191.18	-1331.94	-1756.99	-1639.15	-1696.14	-2201.65	-1436.95	-3372.87	-5063.94	-3722.55	-1525.71	-736.397	-2714.13	-3275.15	-2209.46	-2374.38	-4219.35
219.5	-1231.59	-1441.18	-1154.29	-1373.53	-1173.53	-1831.62	-1700	-1571.32	-1436.58	-940.993	-2184.05	-3464.59	-3188.99	-1941.09	-2884.73	-1632.22	-3198.74	-3425.78	-3035.46	-1932.93
219	-1394.47	-1138.59	-1250.82	-1162.88	-1068.59	-2095.96	-1784.01	-1377.76	-1968.57	-1262.5	-3099.48	-4059.44	-4606.67	-2505.07	-2927.51	-2786.97	-2324.63	-1693.79	-3633.32	-1623.97
218.5	-1089.59	-1176.88	-1136.59	-1108.82	-1124.29	-2033.27	-2008.27	-1451.84	-1600	-2249.26	-2102.04	-3127.26	-3701.38	-2837.99	-1974.16	-833.975	-2625.07	-3035.18	-2882.9	-2124.24
218	-1327.53	-1077	-1147.41	-960.059	-767.353	-1709.38	-1859.93	-2025	-1606.8	-1832.35	-4893.73	-4015.35	-4542.73	-4750.42	-4804.66	-3576.42	-1670.7	-3726.22	-2842.22	-2837.55
217.5	-1283.24	-1097.06	-1158.35	-1233.41	-1167.65	-2150.18	-1217.46	-1299.63	-1558.27	-1290.99	-2413.35	-759.767	-3702.71	-2515.65	-4502.16	-796.866	-2255.91	-3820.51	-1532.16	-2390.6

## Sheet: Fig. 4h Data
Fig. 4h - CD of VLCAD L462P peptide
Wavelength (nm)	Solution										Lipos
260	-103.588	-110.882	-138.176	-77.9412	-143.235	-615.882	-364.706	-390.294	-267.941	-393.235	-500.044	-464.327	81.5769	-571.479	-621.748	153.644	-730.904	-535.996	-225.198	-308.165
259.5	-84.7647	-88	-130	-117.294	-75.1176	-609.412	-626.471	-175	-414.412	-217.059	-1032.72	-582.062	-1273.92	83.7816	-162.713	-670.325	-498.683	148.815	73.7489	-122.476
259	-126.647	-130.588	-111.765	-139.647	-74.4706	-440.588	-590.588	-618.235	-378.529	-378.824	-699.356	-906.606	-449.334	-285.739	-385.836	-1273.05	-1010.1	179.104	-322.651	-43.4592
258.5	-75.3529	-117.765	-119.647	-79.5882	-79.4118	-746.471	-635	-341.176	-422.941	-642.941	-352.765	-585.149	-682.159	426.845	-1034.48	-427.568	-944.249	-1128.62	242.318	-44.3371
258	-178.706	-58.9412	-142.471	-98.9412	-76.9412	-397.941	-508.824	-309.706	-509.412	-773.824	-32.1898	-256.195	-494.312	-883.676	-938.354	-1293.68	-384.987	-195.786	-575.505	-810.799
257.5	-228.353	-77.0588	-46.5294	-110	-125.765	-625	-560.294	-323.824	-212.059	-312.059	-468.736	-288.385	-619.984	-713.908	181.674	-1352.06	-455.663	-298.507	-1283.58	-211.589
257	-191.471	-213.588	-127.882	-118.647	-97.0588	-426.471	-435.882	-88.2353	-478.529	-280.294	-1099.74	-716.994	-164.477	-963.93	-1123.11	93.5031	-810.36	-335.821	165.935	-307.726
256.5	-128.588	-127.824	-88.8824	-153.176	-70.5882	-527.647	-707.353	-254.412	-840.882	-214.412	-861.628	-144.193	-1067.55	-646.882	-328.071	165.057	53.1168	-377.524	280.948	-1018
256	-187.294	-116.176	-66.8235	-41.1176	-129.471	-651.765	-814.412	-655.882	-755.588	-157.647	-788.87	-418.908	-769.909	-257.518	-259.723	29.8507	-137.401	-302.458	-545.654	-392.011
255.5	-196.882	-92.8824	-189	-44.6471	-63.2353	-760.588	-690.882	-422.059	-486.471	-22.3529	-1500.57	-1248.35	-883.235	-152.13	-930.858	-165.935	-706.76	-534.68	-820.457	-53.9947
255	-98.5882	-96.2353	-102.706	-104.588	-94.1765	-517.941	-701.765	-503.235	-596.176	-7.64706	-28.2212	-605.433	-369.08	-555.164	-449.334	-1111.5	-496.049	-616.33	-944.688	108.428
254.5	-149.118	-64.9412	-149.118	-56.7647	-42.3529	-631.176	-330.294	-203.824	-254.706	-231.176	-1052.12	363.348	-453.744	-93.0417	-155.217	-900.79	-112.818	-625.988	658.911	-264.267
254	-172.412	-189.824	-98	-176.118	-19.8824	-729.412	-616.765	-477.647	-276.765	-526.765	-464.768	-892.936	-142.87	-724.932	-299.409	-570.237	-806.848	-603.6	-387.182	-1063.21
253.5	-186.118	-114.765	-187.529	-133.059	-120.706	-675	-568.824	-621.176	-513.529	297.059	-496.075	-768.586	-553.841	-858.541	-622.189	-306.409	-888.06	-924.056	-486.392	-1161.55
253	-134.118	-108	-147.882	-162.294	-90.2941	-587.941	-282.647	-532.059	-115.588	-382.941	-1186.61	-368.639	-887.644	-254.432	-519.005	-202.37	-380.158	-636.523	-1127.3	-1114.14
252.5	-174.882	-57.3529	-89.5882	-22.3529	-150.588	-1030	-782.059	-625.294	-459.706	-1.47059	-653.497	-204.163	-1499.69	-1221.89	-365.553	-980.685	-452.151	840.65	-722.125	-1286.22
252	-178.294	-71.6471	-151.529	-113.588	-48.2353	-872.059	-369.412	-430.294	-241.765	-295.588	-788.429	-455.949	521.651	-678.19	611.606	-421.422	-1056.63	-342.845	186.567	70.237
251.5	-241.118	-225.765	-185.529	-152.588	-115.412	-639.118	-518.235	-815	-567.059	-416.765	67.0253	-769.027	-1002.73	-670.694	-1127.97	93.9421	145.742	-236.172	-484.197	-455.663
251	-138.706	-105.471	-182.176	-155.294	-145.059	-760.588	-620.882	-581.176	-442.059	-374.706	-1151.34	-128.759	-828.115	-130.523	143.311	787.972	-286.216	-949.956	-265.584	-666.374
250.5	-247.176	-96	-122.647	-179.176	-118.647	-838.529	-830.588	-692.059	-1162.06	-721.765	172.414	-1048.59	582.503	-306.464	-1032.28	-244.952	877.524	-89.9912	-148.815	-1182.18
250	-216.941	-112.647	-153.706	-96.5882	-177.353	-684.706	-636.471	-424.412	-268.235	-453.235	-1631.1	-347.032	-743.893	-394.656	-322.78	387.182	34.2406	134.767	-679.982	-881.475
249.5	-223.824	-127.941	-207	-33.5294	-154.588	-982.059	-98.5294	-447.059	-393.235	-264.412	-734.192	22.9297	-1089.16	-374.813	-1060.94	-1452.59	-766.462	-600.966	-345.478	-801.141
249	-215.412	-159.118	-177	-118.824	-53.2353	-559.412	-663.824	-341.176	-107.941	-708.529	-571.479	-976.277	-348.355	480.201	40.127	-1899.03	-368.306	-924.495	-1217.3	6.58472
248.5	-259.941	-121.824	-128.529	-91.1765	-127.294	-672.941	-531.176	-529.118	-273.235	-896.765	-265.015	389.805	-875.739	82.0178	-322.339	443.371	-421.861	-964.881	-228.709	54.4337
248	-199.706	-152.353	-176.647	-155.647	-106.588	-642.647	-541.471	-791.765	-553.529	-51.1765	-1267.75	-1387.25	-884.999	242.526	-104.948	-775.68	623.354	348.112	-794.118	-123.354
247.5	-267.059	-155.412	-247.353	-124.824	-147.529	-608.824	-655	-570	-449.118	-373.824	-821.942	-1124	-250.022	-1074.61	370.403	-32.4846	-2262.51	961.809	-391.572	-1143.99
247	-247.529	-170.706	-262.471	-164.706	-179.176	-628.824	-675.294	-455.294	141.176	-919.118	-496.516	-1741.78	73.6397	-799.894	319.252	-227.392	201.054	-516.242	437.665	-1051.36
246.5	-276.176	-149.882	-133.706	-165	-182.471	-904.706	-1169.71	-544.118	-12.0588	-520.588	-1142.96	-1451.19	-236.793	-2702.62	-616.456	-427.568	105.356	-1046.09	559.263	-747.586
246	-295.412	-249.471	-151.647	-203.824	-219.059	-495.294	-456.765	-781.471	-655	-563.824	-1244.82	-429.491	-832.966	-665.403	-371.726	-1055.75	-1603.6	-597.893	-1293.24	285.777
245.5	-317.059	-228	-236.941	-268.353	-185.176	-589.118	-927.353	-48.2353	-548.529	40.8824	-1917.28	-921.157	643.355	-224.006	110.68	-834.943	-950.834	424.056	-1215.54	-496.049
245	-340.765	-257.529	-178.529	-220.294	-299.471	-589.706	-393.235	-550.294	-268.235	-441.765	-1348	-1142.08	-557.368	-887.644	-1753.24	-715.101	-850.746	-1733.98	-544.337	-773.047
244.5	-208.235	-246.941	-208.059	-275.235	-313.588	-654.412	-654.706	-691.471	-378.824	-730.588	-1136.78	-259.282	-1113.41	-692.301	-48.5052	-557.068	705.004	5.26778	-111.062	-818.262
244	-273.353	-291.529	-244.647	-236.706	-314.412	-535	-816.176	-691.176	-419.118	-300.588	-521.651	-626.158	-1207.78	-1421.64	-789.752	-223.442	-2754.61	425.812	-363.038	-846.795
243.5	-321.706	-205.765	-204.824	-298.353	-285.118	-573.824	-877.059	-931.471	-688.235	-68.2353	-1726.34	305.583	-988.182	-698.033	-866.038	-1705.88	-1258.56	12.7305	-167.252	589.991
243	-454.647	-228.412	-248.529	-253.647	-243.118	-922.941	-757.941	-924.118	-818.235	-467.647	-2029.28	-1241.73	-1431.78	-755.358	-1491.31	-713.345	-805.092	-1090.87	285.338	-2455.66
242.5	-361.176	-374.176	-348.706	-384.118	-288.235	-1077.06	-571.765	-500.588	-633.824	-587.059	-1089.6	-1502.34	-1574.65	-1815.86	-1830.85	-110.623	-2082.09	-556.629	-121.159	-558.824
242	-440.059	-408.118	-275.412	-274.471	-339.647	-859.412	-659.118	-1276.18	-1273.24	-711.765	23.3707	-1567.16	-857.218	-1004.94	-1039.33	-915.716	1039.07	316.067	-1434.59	-634.767
241.5	-449.118	-352.294	-324.882	-327.529	-425.941	-939.118	-561.471	-960.882	-994.412	-255	-2274.01	-613.37	955.111	-116.412	295	-731.343	-222.125	-1033.8	-2084.28	-647.498
241	-485.706	-429.118	-403.529	-397.235	-399.353	-966.471	-732.941	-765.588	-918.529	-1203.24	-2124.53	-457.271	-1321.99	-933.504	-1298.62	-977.173	-653.644	-1848.99	-370.939	-1776.12
240.5	-487.176	-401	-478.882	-476.706	-426.059	-922.353	-958.235	-824.118	-755.882	-726.765	-1609.49	-1651.38	-717.876	-1014.2	-1265.98	214.662	-864.794	-3493.42	-398.595	-2917.91
240	-595.176	-509.471	-334.118	-479.882	-420.176	-1234.71	-1060.88	-904.706	-680.588	-898.824	-815.328	1433.11	-1986.95	-1514.24	305.583	695.786	-1284.46	8.34065	-1103.16	-1879.72
239.5	-486.412	-491.412	-542.706	-387.176	-572.471	-1102.94	-879.118	-1040.88	-1337.65	-881.765	-452.862	-1389.45	-215.187	-1711.35	-598.818	-105.795	-2333.19	-1054.87	-2281.39	-424.495
239	-550.235	-595	-536.471	-536.706	-495.118	-815	-812.353	-1156.47	-451.471	-489.706	-1705.18	-1164.56	-224.888	-1188.38	-485.052	-2599.65	-18.4372	-953.468	-1397.72	-3313.87
238.5	-604.235	-560.412	-493	-582.529	-458.824	-1169.71	-952.647	-627.647	-1144.12	-1474.12	-256.195	-1054.33	-2080.87	-2497.57	410.971	-169.886	-2482.44	-245.391	-3484.2	-378.841
238	-718.353	-641.824	-639.882	-653.706	-551.353	-953.235	-1090.59	-1241.76	-1187.06	-831.471	-1148.69	541.935	-2311.05	-133.169	-14.5515	-4257.24	-3.07287	-1562.77	-538.191	36.8745
237.5	-707	-645.412	-656.529	-634.765	-615.647	-1508.53	-670.588	-1327.06	-1129.71	-1488.53	-454.185	-1106.8	-4172.77	-3338.92	-181.233	-577.261	-1318.7	-682.177	-1219.93	-1117.21
237	-701.235	-720.706	-778.882	-675.235	-653.765	-1187.94	-910	-635.588	-1083.53	-752.941	-2165.53	-681.277	-1370.49	757.562	933.504	-1931.08	-790.606	-1281.83	-1681.74	2190.08
236.5	-730.235	-812.118	-686	-777	-723.059	-1215.29	-1840	-1165.29	-1235.88	-1165.88	-2429.67	-197.989	-2229.91	404.798	-550.313	-999.122	-2643.11	-1403.86	-571.115	-1705.88
236	-810.471	-822.353	-779.765	-852.588	-718.765	-1264.71	-791.176	-920	-1157.65	-1374.12	-1792.93	-1121.35	-955.552	-1494.4	49.828	-2367.43	138.279	-2659.35	-685.689	-2843.28
235.5	-846.235	-797	-884.647	-803.824	-683.824	-1297.65	-1305.88	-1515.59	-1375.88	-1418.82	108.475	-2028.4	-2597.67	-8.37816	-2417.32	-1025.46	-1177.35	-1571.55	-1529.85	279.631
235	-829.471	-774.294	-854.941	-834.059	-835.059	-1595	-1155.59	-1351.76	-1405.29	-1308.82	-3526.33	-3091.1	-2473.32	-1300.38	-1944.17	966.198	-591.747	-1292.8	-1518	-2557.51
234.5	-869.412	-928.588	-744.118	-828	-788.118	-1049.71	-1333.82	-1937.65	-849.706	-1435.29	-2913.4	-3404.18	-440.074	-3777.67	-1539.38	-1600.09	-1298.95	-1772.61	-2420.98	-3858.65
234	-955.941	-921.588	-874.059	-816.647	-1032.41	-1793.24	-1329.12	-1352.94	-1877.94	-617.059	26.4574	-2333.1	-1649.62	-2371.46	-1665.93	59.7015	-403.424	-697.542	-2127.3	-718.613
233.5	-984.176	-879.941	-935.882	-899.059	-1004.65	-1804.12	-1965	-1313.53	-1384.41	-2086.47	-2211.39	582.062	-2982.63	-1042.42	-1662.4	-1899.03	-3397.28	-932.836	-2343.28	-176.471
233	-1061.59	-1057.76	-1063.88	-1137	-927.118	-1965.29	-1731.76	-1280.59	-888.824	-1524.71	-771.673	-124.791	-2194.64	-852.809	-1926.54	-1203.25	-1072.43	-413.96	-889.816	-2193.59
232.5	-1149.82	-1017.94	-935.529	-1061.41	-1050.82	-1282.94	-1730	-1566.18	-1530.59	-1224.12	-1308.32	-2431.87	634.977	-240.762	-1220.13	-2624.67	-2458.3	269.535	-223.881	-2834.5
232	-1024	-1122.41	-1026.29	-997.412	-1007.88	-1718.53	-1596.47	-1958.24	-1655.59	-1883.82	-1553.05	-2214.04	-87.7502	45.8594	-2294.74	-3563.65	-4391.57	-2809.48	-3025.02	1749.78
231.5	-1072.94	-1209.71	-1198.06	-1154.76	-1143.12	-1737.35	-1336.47	-1690.59	-1101.47	-1616.76	-2229.47	-1772.2	-3190.32	-2371.9	-3618.04	-1661.55	-2776.12	455.224	-2654.08	-2008.34
231	-1246.65	-1214.24	-1094.35	-1165.47	-1069.41	-1945.59	-1398.53	-1540.88	-2076.76	-1900.59	-1531.88	-916.307	-1216.16	-1195.87	-2867.1	64.9693	-2848.55	-369.622	139.157	-4094.38
230.5	-1187.59	-1121.53	-1170.94	-1067.53	-1232.47	-1747.35	-1374.12	-1325	-1042.35	-1585	-1837.46	-2989.68	-2218.89	-1605.96	-215.627	691.396	-2982	546.093	-840.211	-2311.24
230	-1292.65	-1214.47	-1117.35	-1180.35	-1114.12	-1427.94	-1576.18	-1595	-1418.82	-1607.94	-1573.77	-3830.14	-1316.25	-616.016	-2438.49	-866.111	-2654.52	-2113.7	-3971.03	2475.42
229.5	-1211.76	-1348	-1230.71	-1279.88	-1172.24	-2374.71	-1854.12	-1974.12	-1942.35	-2093.24	-1283.62	-3567.77	-2470.68	-1190.14	-1388.13	-2939.86	-4724.32	-4318.7	-416.155	-1290.61
229	-1226.24	-1260.71	-1274	-1161.24	-1274.65	-1704.71	-1971.76	-1553.53	-1762.65	-1774.71	-4148.95	-3380.37	-166.24	-4425.43	-3206.19	-1291.04	-3108.87	-1068.04	-1725.2	-1395.52
228.5	-1273.12	-1380.47	-1356.82	-1111.59	-1376.82	-2050	-1856.76	-1094.41	-2104.71	-2212.06	-1500.13	-2821.68	-2333.1	-2802.28	-1326.4	-2443.37	-1797.19	-3324.41	-3206.76	-3026.34
228	-1257.76	-1244.53	-1368.88	-1262.18	-1400.41	-1905.88	-1513.82	-1695.88	-2239.12	-2144.12	-3954.49	-847.076	-1966.22	-1731.63	-4186	5.70676	-1228.27	-3929.76	-472.783	-2201.05
227.5	-1377.12	-1290.47	-1387.35	-1366.76	-1394.24	-1944.12	-2012.35	-2279.41	-2099.12	-2101.18	-482.406	-3556.31	-792.398	-2251.96	339.977	-1419.67	-1580.77	-1618.53	-1184.81	-3188.32
227	-1312	-1293.47	-1321.47	-1399.24	-1404.41	-1702.06	-1404.41	-2042.94	-2115.88	-2276.47	-963.489	-4361.5	-2307.08	-2618.84	-1300.82	-866.111	-223.442	-2417.91	-3969.27	-431.519
226.5	-1294	-1254.12	-1413.53	-1302.59	-1497.24	-2179.12	-1906.47	-1492.06	-1485	-1397.94	-2379.4	-1721.93	-5562.66	-3451.8	-78.4902	-2799.39	-1695.35	-1591.31	-1665.93	-1751.54
226	-1365.35	-1307.82	-1258.59	-1333.06	-1282.24	-2080	-2202.94	-1403.53	-1889.41	-1025	-1523.06	-1448.1	-1163.24	-816.65	-2318.11	-1334.94	-438.982	-584.284	-2048.29	-2461.37
225.5	-1339.41	-1265.82	-1058.82	-1290.24	-1382.41	-1345.88	-1311.18	-2345.59	-2210	-2082.06	-1843.2	-176.823	-1454.71	-3959.78	-1934.47	-2127.74	-1134.33	-3323.09	-1609.31	-4046.09
225	-1347.94	-1419.18	-1297.06	-1296	-1446.53	-1607.06	-1601.76	-1812.35	-1327.94	-1880	-806.949	-1685.33	-2485.23	-1855.54	-1528.79	-1896.4	-2665.93	-713.345	-3116.33	-1397.72
224.5	-1358.94	-1148.82	-1199.88	-1392.06	-1509.88	-1837.94	-1936.47	-1395.29	-1697.35	-1771.76	-3247.64	-1368.29	-862.51	-1498.81	-1672.11	-2377.96	-1895.52	-1244.07	-839.772	-444.249
224	-1392.53	-1217.47	-1343.12	-1416.18	-1331.35	-1983.82	-2309.12	-1834.12	-2264.71	-1350.88	-3738.87	-639.386	-2256.81	-2103.36	-3472.53	-3153.64	-3370.06	-1266.46	-2934.59	-4468.83
223.5	-1265	-1253.65	-1078.47	-1485.47	-1265.59	-2128.24	-2151.18	-1722.06	-2220	-1882.35	-2953.08	-573.243	-451.98	-1158.39	-1071.96	-1657.16	-2492.1	-1305.53	-3062.34	-4226.95
223	-1382.76	-1324.88	-1161.82	-1316.12	-1125.06	-1820.59	-2082.94	-1787.94	-2098.24	-1666.47	-3389.63	-3305.41	-2796.98	-1291.12	-3783.84	-4295.43	-1268.66	-2270.85	-2802.46	-2862.16
222.5	-1115.47	-1331.88	-1354.12	-1104.88	-1166.35	-1916.47	-2371.47	-1742.65	-1810.59	-1029.12	-2190.67	-622.189	-3136.08	-3309.37	1158.39	-3252.85	-572.432	-672.52	-2179.98	-1658.47
222	-1188.88	-1220.71	-925.294	-1360.71	-1012.41	-1600.59	-2296.76	-2055	-1601.76	-960.588	-1633.74	-1961.81	-1942.41	-477.996	-3379.93	-2883.67	-1761.63	-3571.99	-3049.17	-1333.19
221.5	-1294.94	-1427.29	-1501.53	-1047.47	-1141.88	-2012.94	-1877.06	-1617.65	-2140.59	-2270.29	-3614.96	-2451.27	-202.84	-1680.48	-937.913	-2525.46	-2911.76	-1711.59	991.22	-1447.76
221	-1194.76	-1000.53	-1508.94	-1087.24	-1013.76	-2553.82	-1469.71	-2015.29	-1341.76	-1646.18	-125.672	-1620.95	-1199.84	26.8983	-1438.84	-213.345	-2732.22	11.8525	-2206.32	-5353.82
220.5	-1480.53	-1034.65	-1247.76	-1135.76	-1310.65	-2739.41	-2293.24	-1536.76	-1420	-1797.35	-2535.06	138.019	-918.952	-1480.29	-1454.71	-1484.64	-766.462	-2244.95	-3613.7	-513.608
220	-1406.29	-1118.65	-1354	-1197.65	-1176	-2002.94	-1432.65	-1674.41	-1770.88	-1877.06	-3107.86	-5185.64	902.637	-3641.86	220.919	-1576.82	-3102.72	359.526	-186.128	-1695.35
219.5	-1479.35	-1326.65	-1118.65	-1066.18	-949.471	-1800	-2140.88	-2098.53	-1450	-1775.29	-2099.39	-2636.48	-2464.06	-3078.75	-2183.61	-1014.93	-1834.5	-1153.64	-2544.78	-2624.23
219	-1181.82	-1414.65	-1250	-850.235	-1303.41	-1749.71	-2179.12	-2653.53	-1529.41	-1701.47	-1079.46	-2509.92	-1344.03	-2415.12	-2562.84	-3803.34	-1661.98	-2712.47	-1594.38	-1401.23
218.5	-905.647	-1060.29	-1443.41	-1079.12	-1364.65	-2377.94	-1716.47	-1740.59	-1967.35	-2152.35	-392.892	-2864.01	-486.815	-1474.56	-1242.17	-1847.23	-4528.09	-4517.12	-805.531	-3844.16
218	-1436.53	-1090.82	-978.647	-1013.82	-917.882	-2423.82	-2172.94	-2500.29	-1248.82	-1862.35	-3369.79	-1745.74	-299.409	-907.046	-716.113	-1686.13	-2621.6	-124.671	-1328.8	-789.728
217.5	-1215.47	-1047.41	-1573.88	-831.824	-907.294	-2152.35	-1505.59	-1900	-1637.06	-1796.47	-2473.76	-1086.52	-1781.46	-3894.52	-1475	-300.263	813.433	-6143.99	-3401.23	-1939.86

[truncated: 17 more sheets: Fig. 5f Data, Supp Fig. 2a Data, Supp Fig. 2b Data, Supp Fig. 2c Data, Supp Fig. 2d Data, Supp Fig. 2e Image, Supp Fig. 2f Data, Supp Fig. 3a Data, Supp Fig. 3b Data, Supp Fig. 3c Data, Supp Fig. 3d Data, Supp Fig. 3e Data, Supp Fig. 5b Images, Supp Fig. 5c Data, Supp Fig. 7b Data, Supp Fig. 8b Data, Supp Fig. 10 Data]
